# Supplementary material for: Prpf4 sequentially regulates the expansion and maturation of erythrocyte through distinct mechanisms
Source: Cell Death Discov. 2025 Dec 8;11:555. doi: 10.1038/s41420-025-02846-6 (PMC12686395; doi:10.1038/s41420-025-02846-6)
Supplement: Supplementary file 3 — Table S2 [file 41420_2025_2846_MOESM3_ESM.xlsx]

## Sheet: Sheet1
Genes upregulated in prpf4 mutants		Genes downregulated in prpf4 mutants
Geneid	GeneName	Geneid	GeneName
ENSDARG00000000229	usp49	ENSDARG00000000086	ITSN1
ENSDARG00000000241	slc40a1	ENSDARG00000000142	tmem267
ENSDARG00000000394	ensembl_havana	ENSDARG00000000161	itsn2a
ENSDARG00000000542	gtf2e1	ENSDARG00000000779	scfd1
ENSDARG00000000690	sypl2b	ENSDARG00000001354	slc6a22.2
ENSDARG00000001057	bysl	ENSDARG00000001578	echs1
ENSDARG00000001313	g2e3	ENSDARG00000001857	AFF4
ENSDARG00000001452	adam8a	ENSDARG00000001897	man2b1
ENSDARG00000001558	kifc1	ENSDARG00000001929	pink1
ENSDARG00000001729	strn3	ENSDARG00000002006	rxrbb
ENSDARG00000001734	fkbp8	ENSDARG00000002172	aplnra
ENSDARG00000001825	CFAP43	ENSDARG00000002174	itfg2
ENSDARG00000001906	ensembl_havana	ENSDARG00000002194	rhd
ENSDARG00000001939	b3gat3	ENSDARG00000002213	invs
ENSDARG00000001940	dnajc1	ENSDARG00000002249	tbxas1
ENSDARG00000002016	ppil2	ENSDARG00000002285	mcoln1a
ENSDARG00000002060	brf2	ENSDARG00000002305	me3
ENSDARG00000002165	psme1	ENSDARG00000002362	ubald1a
ENSDARG00000002168	tra2b	ENSDARG00000002369	UBB
ENSDARG00000002184	igbp1	ENSDARG00000002467	rdh14b
ENSDARG00000002215	rtca	ENSDARG00000002509	zgc:153911
ENSDARG00000002217	scocb	ENSDARG00000002587	dpysl3
ENSDARG00000002240	psmb6	ENSDARG00000002682	tbcela
ENSDARG00000002304	gins2	ENSDARG00000002758	dedd1
ENSDARG00000002347	cyp11a1.1	ENSDARG00000002791	atp1a1a.1
ENSDARG00000002403	nusap1	ENSDARG00000002916	SEC31B
ENSDARG00000002445	prdm1a	ENSDARG00000002952	smo
ENSDARG00000002591	ruvbl1	ENSDARG00000003032	eif4a1b
ENSDARG00000002613	rpa3	ENSDARG00000003113	ada
ENSDARG00000002632	anxa11b	ENSDARG00000003175	stx5al
ENSDARG00000002666	kcnj1b	ENSDARG00000003207	mterf3
ENSDARG00000002768	pvalb2	ENSDARG00000003208	pomk
ENSDARG00000002792	arcn1a	ENSDARG00000003251	zbtb22b
ENSDARG00000002897	ensembl_havana	ENSDARG00000003281	pik3ip1
ENSDARG00000002967	pdap1b	ENSDARG00000003311	pank2
ENSDARG00000002991	cep135	ENSDARG00000003383	asb8
ENSDARG00000003008	PRKCE	ENSDARG00000003444	dhrs7
ENSDARG00000003035	hspa9	ENSDARG00000003462	fech
ENSDARG00000003151	skp1	ENSDARG00000003616	arih1
ENSDARG00000003200	foxm1	ENSDARG00000003769	tada2b
ENSDARG00000003217	urb2	ENSDARG00000003820	nr1d2a
ENSDARG00000003250	pik3cd	ENSDARG00000003835	stom
ENSDARG00000003307	STX16	ENSDARG00000003963	traf4a
ENSDARG00000003375	gng12a	ENSDARG00000003974	spoplb
ENSDARG00000003382	cwc25	ENSDARG00000003977	zgc:153896
ENSDARG00000003398	rbpja	ENSDARG00000004018	CHST13
ENSDARG00000003486	ppp1caa	ENSDARG00000004211	ccdc106a
ENSDARG00000003495	MADD	ENSDARG00000004262	cyp46a1.2
ENSDARG00000003526	psma5	ENSDARG00000004325	casp9
ENSDARG00000003570	hsp90b1	ENSDARG00000004634	osbp
ENSDARG00000003573	dctn5	ENSDARG00000004647	spice1
ENSDARG00000003635	mogat3b	ENSDARG00000004680	dnajb6a
ENSDARG00000003749	polb	ENSDARG00000004702	irf2bp2a
ENSDARG00000003808	aqp3a	ENSDARG00000004830	flot2a
ENSDARG00000003860	cbx3a	ENSDARG00000004875	ensembl_havana
ENSDARG00000003866	tm9sf2	ENSDARG00000004880	acsm3
ENSDARG00000003900	havana	ENSDARG00000005218	wrnip1
ENSDARG00000003904	sycp1	ENSDARG00000005453	foxp2
ENSDARG00000003938	rpa1	ENSDARG00000005456	katnb1
ENSDARG00000003941	rrs1	ENSDARG00000005547	rint1
ENSDARG00000003952	pfn2b	ENSDARG00000005561	gfm2
ENSDARG00000003961	parp3	ENSDARG00000005578	ugp2a
ENSDARG00000004034	arhgdig	ENSDARG00000005586	zbtb20
ENSDARG00000004059	galk2	ENSDARG00000005673	f3b
ENSDARG00000004078	acsl4a	ENSDARG00000005713	ethe1
ENSDARG00000004094	acsbg2	ENSDARG00000005762	COL14A1
ENSDARG00000004189	cbx1a	ENSDARG00000005861	RALGAPA2
ENSDARG00000004251	dhfr	ENSDARG00000005916	SRPK3
ENSDARG00000004261	tmed9	ENSDARG00000005980	sfswap
ENSDARG00000004280	seh1l	ENSDARG00000006124	kdm5c
ENSDARG00000004406	spra	ENSDARG00000006125	csnk1db
ENSDARG00000004576	plk4	ENSDARG00000006235	brms1la
ENSDARG00000004632	egln1b	ENSDARG00000006240	slc27a1a
ENSDARG00000004687	acaa1	ENSDARG00000006345	med17
ENSDARG00000004696	eefsec	ENSDARG00000006368	crlf1b
ENSDARG00000004713	mad2l1	ENSDARG00000006567	dus4l
ENSDARG00000004735	hnrnpub	ENSDARG00000006758	fam234b
ENSDARG00000004806	grwd1	ENSDARG00000006773	elovl4a
ENSDARG00000004836	DNAJC5	ENSDARG00000006840	gnmt
ENSDARG00000004869	penka	ENSDARG00000006869	stx17
ENSDARG00000004891	pex19	ENSDARG00000006900	impdh2
ENSDARG00000004937	skp2	ENSDARG00000007009	hoxa11b
ENSDARG00000004948	bccip	ENSDARG00000007169	itgb1bp1
ENSDARG00000005015	tspy	ENSDARG00000007180	slc30a4
ENSDARG00000005128	rnaseh2b	ENSDARG00000007181	nadk2
ENSDARG00000005134	psmd11b	ENSDARG00000007198	MTA1
ENSDARG00000005172	dynll2b	ENSDARG00000007244	acp2
ENSDARG00000005191	ahcy	ENSDARG00000007383	kcnk6
ENSDARG00000005230	ssr2	ENSDARG00000007449	slc25a39
ENSDARG00000005254	kdelr2a	ENSDARG00000007494	st3gal8
ENSDARG00000005284	fbxl15	ENSDARG00000007582	olfcb1
ENSDARG00000005318	stam2	ENSDARG00000007597	bloc1s4
ENSDARG00000005423	pgam1a	ENSDARG00000007715	lgsn
ENSDARG00000005448	mtfmt	ENSDARG00000007727	rgl2
ENSDARG00000005451	gdi2	ENSDARG00000007812	SP3
ENSDARG00000005536	ubr7	ENSDARG00000007867	dazap2
ENSDARG00000005551	hnrnph1l	ENSDARG00000007955	iars1
ENSDARG00000005612	aph1b	ENSDARG00000008014	nudt17
ENSDARG00000005643	gcat	ENSDARG00000008030	myl9b
ENSDARG00000005690	ensembl_havana	ENSDARG00000008049	si:dkey-42i9.4
ENSDARG00000005840	got2b	ENSDARG00000008255	cnot6a
ENSDARG00000005926	ak2	ENSDARG00000008275	KLHL24
ENSDARG00000005945	sart1	ENSDARG00000008287	fam114a1
ENSDARG00000005993	prc1b	ENSDARG00000008310	ip6k2a
ENSDARG00000006019	tktb	ENSDARG00000008322	ambra1a
ENSDARG00000006029	lta4h	ENSDARG00000008560	brap
ENSDARG00000006062	akap1b	ENSDARG00000008575	LYST
ENSDARG00000006092	rad21a	ENSDARG00000008592	mtmr8
ENSDARG00000006225	ddx39aa	ENSDARG00000008703	ensembl
ENSDARG00000006399	ywhae1	ENSDARG00000008816	glud1a
ENSDARG00000006413	rpl38	ENSDARG00000008906	si:ch211-241e1.5
ENSDARG00000006524	supt6h	ENSDARG00000008976	MDN1
ENSDARG00000006584	phf8	ENSDARG00000009040	si:ch73-141c7.1
ENSDARG00000006598	sgk2b	ENSDARG00000009131	slc10a4
ENSDARG00000006609	map2k2a	ENSDARG00000009252	napepld
ENSDARG00000006666	bud13	ENSDARG00000009511	tnfa
ENSDARG00000006782	rb1	ENSDARG00000009524	rnf150b
ENSDARG00000006963	cse1l	ENSDARG00000009594	nr1d2b
ENSDARG00000007065	mrps18b	ENSDARG00000009626	nrbp2b
ENSDARG00000007080	rhcgl1	ENSDARG00000009779	mcl1a
ENSDARG00000007092	xab2	ENSDARG00000009783	slc49a4
ENSDARG00000007127	acat2	ENSDARG00000009868	dcaf11
ENSDARG00000007196	rae1	ENSDARG00000009881	ier5
ENSDARG00000007247	ric8a	ENSDARG00000009958	cbl
ENSDARG00000007250	use1	ENSDARG00000010059	ITPKB
ENSDARG00000007279	yipf5	ENSDARG00000010169	myd88
ENSDARG00000007294	aco2	ENSDARG00000010442	rnf11a
ENSDARG00000007323	chmp4bb	ENSDARG00000010519	per3
ENSDARG00000007359	UBL4A	ENSDARG00000010591	foxn4
ENSDARG00000007385	cct7	ENSDARG00000010601	mtmr10
ENSDARG00000007624	gins1	ENSDARG00000010619	themis
ENSDARG00000007734	stn1	ENSDARG00000010710	msi1b
ENSDARG00000007769	sult5a1	ENSDARG00000010823	memo1
ENSDARG00000007825	map2k1	ENSDARG00000010873	ddx17
ENSDARG00000007901	crnkl1	ENSDARG00000010956	sh3glb1b
ENSDARG00000007923	ptpn1	ENSDARG00000011055	fbxo9
ENSDARG00000007943	gabpb2a	ENSDARG00000011065	camk2b1
ENSDARG00000007971	cks1b	ENSDARG00000011122	pptc7a
ENSDARG00000007989	nedd8	ENSDARG00000011170	ndrg2
ENSDARG00000008022	kif18a	ENSDARG00000011219	akt2
ENSDARG00000008032	sart3	ENSDARG00000011233	pcyt1aa
ENSDARG00000008131	sox1b	ENSDARG00000011301	nae1
ENSDARG00000008141	rbl1	ENSDARG00000011373	mknk2a
ENSDARG00000008155	sms	ENSDARG00000011488	sirt2
ENSDARG00000008224	vps35	ENSDARG00000011498	si:ch211-212o1.2
ENSDARG00000008551	pole3	ENSDARG00000011583	cry1b
ENSDARG00000008623	COPS3	ENSDARG00000011609	FOXK2
ENSDARG00000008748	ube2na	ENSDARG00000011661	twf1b
ENSDARG00000008757	entpd6	ENSDARG00000011703	clocka
ENSDARG00000008840	hmbsa	ENSDARG00000011783	stag2a
ENSDARG00000008867	rap1b	ENSDARG00000011824	pbxip1b
ENSDARG00000008904	smarca2	ENSDARG00000011837	C13H9orf72
ENSDARG00000008936	sec11a	ENSDARG00000011851	map2k5
ENSDARG00000008966	tbl1xr1b	ENSDARG00000011890	cry4
ENSDARG00000008986	e2f7	ENSDARG00000011948	insra
ENSDARG00000009018	rhbg	ENSDARG00000011989	crx
ENSDARG00000009169	mob1ba	ENSDARG00000012005	mob2b
ENSDARG00000009208	prkcda	ENSDARG00000012135	fbxl2
ENSDARG00000009218	MARS2	ENSDARG00000012194	scp2a
ENSDARG00000009484	arf1	ENSDARG00000012281	zgc:65851
ENSDARG00000009525	tial1	ENSDARG00000012369	rdh10b
ENSDARG00000009550	foxi3b	ENSDARG00000012389	adar
ENSDARG00000009640	psmb1	ENSDARG00000012453	rnls
ENSDARG00000009745	fbxw2	ENSDARG00000012458	hapstr1b
ENSDARG00000009753	sf3b6	ENSDARG00000012642	ensembl_havana
ENSDARG00000009782	myh11a	ENSDARG00000012688	eif1
ENSDARG00000009830	hdlbpa	ENSDARG00000012776	smarca1
ENSDARG00000009862	dcps	ENSDARG00000012801	PFKP
ENSDARG00000009871	snrpc	ENSDARG00000012816	dipk2aa
ENSDARG00000009978	icn	ENSDARG00000012953	mob1bb
ENSDARG00000010078	nup133	ENSDARG00000013025	ints6
ENSDARG00000010113	ndufb8	ENSDARG00000013110	dmtn
ENSDARG00000010155	abi1a	ENSDARG00000013122	maf1a
ENSDARG00000010160	rps15a	ENSDARG00000013128	PDK1
ENSDARG00000010207	smad3b	ENSDARG00000013144	atp1b1a
ENSDARG00000010301	b4galt6	ENSDARG00000013371	isoc2
ENSDARG00000010423	npsn	ENSDARG00000013390	ensembl
ENSDARG00000010481	bzw1a	ENSDARG00000013492	zbtb34
ENSDARG00000010487	sae1	ENSDARG00000013653	adgrl4
ENSDARG00000010531	scamp4	ENSDARG00000013749	slc25a55b
ENSDARG00000010571	ezh2	ENSDARG00000013794	klf11b
ENSDARG00000010630	hoxb6a	ENSDARG00000013813	fam219ab
ENSDARG00000010641	slc20a1b	ENSDARG00000013845	ttc14
ENSDARG00000010717	chchd10	ENSDARG00000013863	fam133b
ENSDARG00000010752	acsl4b	ENSDARG00000013973	pex3
ENSDARG00000010948	kif11	ENSDARG00000014101	pyroxd2
ENSDARG00000010953	ndel1a	ENSDARG00000014179	pfkma
ENSDARG00000010965	psma8	ENSDARG00000014239	ensembl_havana
ENSDARG00000011125	snrpb	ENSDARG00000014333	ormdl1
ENSDARG00000011196	dnajc11a	ENSDARG00000014357	amh
ENSDARG00000011239	ppp1r14aa	ENSDARG00000014378	SLC12A4
ENSDARG00000011272	uqcc2	ENSDARG00000014532	aida
ENSDARG00000011312	stk3	ENSDARG00000014572	chpt1
ENSDARG00000011370	fyna	ENSDARG00000014587	slc38a5b
ENSDARG00000011376	dnase1l4.2	ENSDARG00000014927	uts1
ENSDARG00000011493	dcun1d3	ENSDARG00000015164	mknk2b
ENSDARG00000011611	actr1b	ENSDARG00000015252	st3gal3b
ENSDARG00000011648	snrpd1	ENSDARG00000015649	rap2c
ENSDARG00000011665	aldoaa	ENSDARG00000016080	NOB1
ENSDARG00000011740	u2af2b	ENSDARG00000016117	exd2
ENSDARG00000011825	cetn3	ENSDARG00000016138	nme6
ENSDARG00000011841	atp5l	ENSDARG00000016200	trib3
ENSDARG00000011886	pdca	ENSDARG00000016255	chmp4ba
ENSDARG00000011897	ensembl_havana	ENSDARG00000016375	asns
ENSDARG00000011945	slc35e1	ENSDARG00000016464	cdc42bpab
ENSDARG00000011961	csrp2	ENSDARG00000016545	CRAT
ENSDARG00000012073	ensembl_havana	ENSDARG00000016789	zgc:152891
ENSDARG00000012140	ccnl1b	ENSDARG00000016794	mtmr6
ENSDARG00000012144	emc7b	ENSDARG00000016835	TCIRG1
ENSDARG00000012234	psme3	ENSDARG00000016864	farsb
ENSDARG00000012261	eftud2	ENSDARG00000016867	rnf128a
ENSDARG00000012390	kcnk5b	ENSDARG00000016979	pmpcb
ENSDARG00000012395	mmp13a	ENSDARG00000017086	asb12a
ENSDARG00000012399	adssl	ENSDARG00000017220	otud7b
ENSDARG00000012432	fam76b	ENSDARG00000017316	bag5
ENSDARG00000012485	aurka	ENSDARG00000017320	f11r.1
ENSDARG00000012519	hcfc1b	ENSDARG00000017337	C11H6orf120
ENSDARG00000012593	COL5A1	ENSDARG00000017359	mettl8
ENSDARG00000012682	pfn2a	ENSDARG00000017367	ensembl_havana
ENSDARG00000012729	hcls1	ENSDARG00000017522	ctdp1
ENSDARG00000012747	rer1	ENSDARG00000017532	KIF25
ENSDARG00000012840	alg9	ENSDARG00000017562	banp
ENSDARG00000012987	gpia	ENSDARG00000017590	nit2
ENSDARG00000013004	tdg.1	ENSDARG00000017665	snrkb
ENSDARG00000013076	bmi1b	ENSDARG00000017773	SLC16A12
ENSDARG00000013078	ywhaba	ENSDARG00000017780	rorcb
ENSDARG00000013150	dhx16	ENSDARG00000017835	brf1a
ENSDARG00000013168	jag1b	ENSDARG00000017931	ints6l
ENSDARG00000013443	atp6v1ba	ENSDARG00000017960	sfxn2
ENSDARG00000013505	ube2kb	ENSDARG00000017986	VPS13D
ENSDARG00000013522	pck1	ENSDARG00000018146	gpx1a
ENSDARG00000013528	mcm9	ENSDARG00000018181	dnajc28
ENSDARG00000013561	pgm1	ENSDARG00000018312	rell1
ENSDARG00000013576	gadd45bb	ENSDARG00000018485	cyp2v1
ENSDARG00000013776	thop1	ENSDARG00000018492	znf503
ENSDARG00000013853	lmo4a	ENSDARG00000018627	arl5a
ENSDARG00000013928	plekhb2	ENSDARG00000018681	saal1
ENSDARG00000013938	psmb3	ENSDARG00000018691	phf2
ENSDARG00000013966	psma6b	ENSDARG00000018825	tmem248
ENSDARG00000013976	anxa13	ENSDARG00000018854	scaf4b
ENSDARG00000014015	pdia7	ENSDARG00000018871	henmt1
ENSDARG00000014017	rrm1	ENSDARG00000018968	acvr1ba
ENSDARG00000014041	smarcad1a	ENSDARG00000018985	castor2
ENSDARG00000014047	cldn7b	ENSDARG00000019103	ensembl_havana
ENSDARG00000014083	wdr82	ENSDARG00000019117	parvb
ENSDARG00000014148	med22	ENSDARG00000019195	vps9d1
ENSDARG00000014165	ssr3	ENSDARG00000019231	sptan1
ENSDARG00000014274	rfc2	ENSDARG00000019253	rhag
ENSDARG00000014329	npm1a	ENSDARG00000019274	rasd1
ENSDARG00000014348	stk17b	ENSDARG00000019311	fbxo30b
ENSDARG00000014386	galnt6	ENSDARG00000019383	cdc42bpb
ENSDARG00000014499	nutf2l	ENSDARG00000019525	TBCEL
ENSDARG00000014577	rhpn2	ENSDARG00000019526	agfg1b
ENSDARG00000014591	ilf2	ENSDARG00000019601	COL12A1
ENSDARG00000014646	aoc2	ENSDARG00000019613	ip6k2b
ENSDARG00000014685	esco2	ENSDARG00000019658	ensembl_havana
ENSDARG00000014731	cacybp	ENSDARG00000019715	metap1d
ENSDARG00000014763	arf2a	ENSDARG00000019774	zhx3b
ENSDARG00000014775	zgc:113220	ENSDARG00000019951	sec62
ENSDARG00000014793	ehd1b	ENSDARG00000019962	DOP1A
ENSDARG00000014898	ncbp2	ENSDARG00000020001	rad23aa
ENSDARG00000014914	lamp2	ENSDARG00000020053	nkd1
ENSDARG00000014943	kif23	ENSDARG00000020176	ensembl
ENSDARG00000014986	acvr1l	ENSDARG00000020298	btg2
ENSDARG00000015010	odad1	ENSDARG00000020529	hacl1
ENSDARG00000015070	pola2	ENSDARG00000020600	rnf144aa
ENSDARG00000015088	dnajb11	ENSDARG00000020761	arrdc2
ENSDARG00000015111	ddx39ab	ENSDARG00000020872	nfat5a
ENSDARG00000015123	dnase1l4.1	ENSDARG00000020876	PDK2
ENSDARG00000015156	FBLN2	ENSDARG00000020893	slc25a55a
ENSDARG00000015208	rbb4l	ENSDARG00000020948	gmcl1
ENSDARG00000015239	prpf19	ENSDARG00000020960	hgs
ENSDARG00000015278	PLXNC1	ENSDARG00000020979	ripor3
ENSDARG00000015315	psmc5	ENSDARG00000020984	slc16a10
ENSDARG00000015325	u2af1	ENSDARG00000021046	rhbdd1
ENSDARG00000015343	pgd	ENSDARG00000021059	alas1
ENSDARG00000015355	fosl1a	ENSDARG00000021113	ptmaa
ENSDARG00000015392	dhx15	ENSDARG00000021140	pabpc1b
ENSDARG00000015394	thoc7	ENSDARG00000021372	tob1b
ENSDARG00000015460	racgap1	ENSDARG00000021383	naalad2
ENSDARG00000015538	znf207a	ENSDARG00000021433	asmtl
ENSDARG00000015628	psmd10	ENSDARG00000021466	IREB2
ENSDARG00000015676	nmd3	ENSDARG00000021509	tab2
ENSDARG00000015707	dvl3a	ENSDARG00000021557	wdr45b
ENSDARG00000015709	hsd17b12a	ENSDARG00000021669	sec61a1
ENSDARG00000015722	kctd5a	ENSDARG00000021681	asrgl1
ENSDARG00000015790	atp1b3a	ENSDARG00000021739	klhl24a
ENSDARG00000015822	sesn3	ENSDARG00000021805	tle5
ENSDARG00000015824	lemd3	ENSDARG00000021806	zfp36l2
ENSDARG00000015889	zc3h15	ENSDARG00000021827	katna1
ENSDARG00000015918	dlat	ENSDARG00000021833	ahr2
ENSDARG00000015990	hcfc1a	ENSDARG00000021853	ntpcr
ENSDARG00000015997	mfsd5	ENSDARG00000021913	ensembl_havana
ENSDARG00000015998	wdhd1	ENSDARG00000021924	hsp70.3
ENSDARG00000016038	hacd3	ENSDARG00000021979	havana
ENSDARG00000016044	gins4	ENSDARG00000021996	ensembl
ENSDARG00000016128	ap3m2	ENSDARG00000022203	GTF2IRD1
ENSDARG00000016163	usp33	ENSDARG00000022254	prkcbb
ENSDARG00000016173	cct3	ENSDARG00000022424	slc26a5
ENSDARG00000016239	psmd13	ENSDARG00000022509	cox4i2
ENSDARG00000016260	fxr2	ENSDARG00000022648	otud3
ENSDARG00000016481	ptpn2a	ENSDARG00000022659	snx4
ENSDARG00000016484	dkc1	ENSDARG00000022832	bnip4
ENSDARG00000016505	apbb1ip	ENSDARG00000023058	foxo3a
ENSDARG00000016513	setd3	ENSDARG00000023062	ccn1
ENSDARG00000016516	rbm8a	ENSDARG00000023104	scaper
ENSDARG00000016594	haus4	ENSDARG00000023217	ensembl_havana
ENSDARG00000016623	si:ch211-195b13.1	ENSDARG00000023394	slc37a2
ENSDARG00000016739	LRRC4C	ENSDARG00000023583	coq9
ENSDARG00000016753	ipo9	ENSDARG00000023659	gabpb1
ENSDARG00000016765	scamp3	ENSDARG00000023703	kctd6b
ENSDARG00000016775	aqr	ENSDARG00000023712	mao
ENSDARG00000016809	prkacab	ENSDARG00000023766	gnsa
ENSDARG00000016830	rimkla	ENSDARG00000023820	faxdc2
ENSDARG00000016855	sf3b5	ENSDARG00000023916	phactr1
ENSDARG00000016903	wdr5	ENSDARG00000023999	HEATR5A
ENSDARG00000016908	zp3e	ENSDARG00000024090	dnajc4
ENSDARG00000016968	tmem214	ENSDARG00000024295	slc11a2
ENSDARG00000017014	ywhae2	ENSDARG00000024564	sccpdhb
ENSDARG00000017034	sqor	ENSDARG00000024746	hsp90aa1.2
ENSDARG00000017093	emc8	ENSDARG00000024815	ogfr2
ENSDARG00000017140	zgc:63587	ENSDARG00000024933	spast
ENSDARG00000017244	ensembl_havana	ENSDARG00000024966	MARK4
ENSDARG00000017272	eapp	ENSDARG00000025106	ppp3cb
ENSDARG00000017311	gpsm2	ENSDARG00000025338	hagh
ENSDARG00000017315	larp7	ENSDARG00000025500	mtx1a
ENSDARG00000017446	camk1db	ENSDARG00000025507	wdr24
ENSDARG00000017595	ccdc6b	ENSDARG00000025522	sgk1
ENSDARG00000017612	pnpo	ENSDARG00000025847	sox12
ENSDARG00000017624	krt4	ENSDARG00000025983	l3mbtl3
ENSDARG00000017653	rgs13	ENSDARG00000026035	ube2b
ENSDARG00000017676	mmp2	ENSDARG00000026048	tsc1a
ENSDARG00000017687	dnajc5gb	ENSDARG00000026198	enoph1
ENSDARG00000017728	phb2b	ENSDARG00000026387	pip4p1b
ENSDARG00000017741	g3bp1	ENSDARG00000026444	apoob
ENSDARG00000017744	smc2	ENSDARG00000026801	stau2
ENSDARG00000017762	srrt	ENSDARG00000026941	fbxl4
ENSDARG00000017775	atp5mc3a	ENSDARG00000027009	zgc:85777
ENSDARG00000017813	pigs	ENSDARG00000027159	fbxo28
ENSDARG00000017843	srsf1b	ENSDARG00000027182	rnf25
ENSDARG00000017844	copz1	ENSDARG00000027249	btg1
ENSDARG00000017860	rgs5b	ENSDARG00000027279	numb
ENSDARG00000017874	dnajc3b	ENSDARG00000027290	nrp1b
ENSDARG00000017891	tcp1	ENSDARG00000027316	tcp11l2
ENSDARG00000017910	pdss1	ENSDARG00000027620	bco2l
ENSDARG00000018022	msh2	ENSDARG00000027916	fntb
ENSDARG00000018049	sf3b2	ENSDARG00000027978	yy1b
ENSDARG00000018174	gnai2a	ENSDARG00000028048	rdh8a
ENSDARG00000018178	pgm2	ENSDARG00000028067	bnip3lb
ENSDARG00000018190	get3	ENSDARG00000028192	cradd
ENSDARG00000018283	cyba	ENSDARG00000028228	zbtb18
ENSDARG00000018325	taf5	ENSDARG00000028322	PEX14
ENSDARG00000018425	ensembl_havana	ENSDARG00000028507	itgb4
ENSDARG00000018562	cope	ENSDARG00000028517	hbp1
ENSDARG00000018574	sf3b4	ENSDARG00000028533	ensembl_havana
ENSDARG00000018623	rad54l	ENSDARG00000028539	morc2
ENSDARG00000018688	elk3	ENSDARG00000028542	si:ch211-114c12.2
ENSDARG00000018765	pknox1.1	ENSDARG00000028815	harbi2
ENSDARG00000018904	cstf3	ENSDARG00000029045	peli2
ENSDARG00000018953	gclm	ENSDARG00000029107	ube2d1a
ENSDARG00000018989	hspa4b	ENSDARG00000029150	hsp90ab1
ENSDARG00000019000	smc3	ENSDARG00000029250	poli
ENSDARG00000019038	sgsm3	ENSDARG00000029292	zgc:55943
ENSDARG00000019137	tram1	ENSDARG00000029353	serpine2
ENSDARG00000019144	rab4a	ENSDARG00000029381	aldh3a2b
ENSDARG00000019156	haus5	ENSDARG00000029581	tbc1d7
ENSDARG00000019236	gsr	ENSDARG00000029609	macrod1
ENSDARG00000019260	dhrs9	ENSDARG00000029615	zgc:77056
ENSDARG00000019360	sec23b	ENSDARG00000029688	hsp70.1
ENSDARG00000019396	rergla	ENSDARG00000029751	wbp1lb
ENSDARG00000019398	psma6a	ENSDARG00000030176	zgc:92429
ENSDARG00000019404	atp5f1d	ENSDARG00000030236	tmem30aa
ENSDARG00000019507	mcm5	ENSDARG00000030364	angpt1
ENSDARG00000019596	NRDC	ENSDARG00000030440	rsrp1
ENSDARG00000019693	CLCN5	ENSDARG00000030490	sptb
ENSDARG00000019732	mtch2	ENSDARG00000030583	foxk2a
ENSDARG00000019742	tlr4ba	ENSDARG00000030604	phkg1a
ENSDARG00000019838	ugdh	ENSDARG00000030630	mfsd2aa
ENSDARG00000019845	pdlim1	ENSDARG00000030687	PHKA2
ENSDARG00000019874	HSPH1	ENSDARG00000030804	fam120b
ENSDARG00000019924	cmpk	ENSDARG00000030844	klf11a
ENSDARG00000019945	ptprdb	ENSDARG00000030981	tmem127
ENSDARG00000019976	idi1	ENSDARG00000031098	timm50
ENSDARG00000019995	bmp4	ENSDARG00000031108	LRBA
ENSDARG00000019998	slc30a7	ENSDARG00000031164	tuba8l2
ENSDARG00000020008	vcp	ENSDARG00000031200	ppp2r5cb
ENSDARG00000020015	mrps33	ENSDARG00000031203	commd1
ENSDARG00000020101	psmc2	ENSDARG00000031216	ssu72
ENSDARG00000020187	gca	ENSDARG00000031317	ppdpfb
ENSDARG00000020232	eif6	ENSDARG00000031343	rab6bb
ENSDARG00000020252	BTBD10	ENSDARG00000031637	pan3
ENSDARG00000020258	ewsr1a	ENSDARG00000031647	stat2
ENSDARG00000020449	yipf3	ENSDARG00000031683	fosab
ENSDARG00000020454	psmd8	ENSDARG00000031757	ensembl_havana
ENSDARG00000020467	safb	ENSDARG00000031817	trim2a
ENSDARG00000020482	nono	ENSDARG00000031954	rbck1
ENSDARG00000020527	nup62l	ENSDARG00000031956	tmem63a
ENSDARG00000020642	gtdc1	ENSDARG00000031968	cpped1
ENSDARG00000020759	elf1	ENSDARG00000032072	CDK16
ENSDARG00000020777	CEP85L	ENSDARG00000032087	sgsh
ENSDARG00000020887	armc1l	ENSDARG00000032157	GRK6
ENSDARG00000021022	ift57	ENSDARG00000032261	rngtt
ENSDARG00000021107	sf3a2	ENSDARG00000032272	sat1b
ENSDARG00000021120	ndc1	ENSDARG00000032327	usp36
ENSDARG00000021124	cfl1	ENSDARG00000032369	btbd6b
ENSDARG00000021149	cbr1l	ENSDARG00000032431	mpv17
ENSDARG00000021225	prkci	ENSDARG00000032516	rrp36
ENSDARG00000021339	cpa5	ENSDARG00000032552	marchf5
ENSDARG00000021366	fbp1a	ENSDARG00000032619	tob1a
ENSDARG00000021521	rgs14a	ENSDARG00000033020	ppcdc
ENSDARG00000021550	rad23b	ENSDARG00000033042	ptprja
ENSDARG00000021647	gnai1	ENSDARG00000033140	desi1a
ENSDARG00000021794	hmmr	ENSDARG00000033251	osbpl3a
ENSDARG00000021811	calm1a	ENSDARG00000033444	map4k6
ENSDARG00000021905	derl1	ENSDARG00000033516	EFR3B
ENSDARG00000021945	ddx23	ENSDARG00000033551	fbxw4
ENSDARG00000021984	ndufa2	ENSDARG00000033579	ensembl
ENSDARG00000021985	ercc2	ENSDARG00000033754	rbm48
ENSDARG00000022045	ensembl_havana	ENSDARG00000033804	snx27a
ENSDARG00000022129	rbm4.3	ENSDARG00000033871	derl3
ENSDARG00000022183	gsto1	ENSDARG00000033957	trmt44
ENSDARG00000022218	uck1	ENSDARG00000034138	shisa2a
ENSDARG00000022315	atp6v1g1	ENSDARG00000034174	mrrf
ENSDARG00000022418	faf1	ENSDARG00000034326	ing3
ENSDARG00000022430	ppp1r8b	ENSDARG00000034568	fitm2
ENSDARG00000022438	cox6a1	ENSDARG00000034670	ube2e2
ENSDARG00000022944	ecd	ENSDARG00000034852	nt5c2l1
ENSDARG00000023002	dtl	ENSDARG00000035152	ap2b1
ENSDARG00000023160	snrnp40	ENSDARG00000035184	tmem150ab
ENSDARG00000023188	lcp1	ENSDARG00000035188	rab14l
ENSDARG00000023220	selenot2	ENSDARG00000035256	EEF2
ENSDARG00000023279	psmd4b	ENSDARG00000035390	TNPO1
ENSDARG00000023299	snu13b	ENSDARG00000035422	ccn1l1
ENSDARG00000023498	gmppab	ENSDARG00000035519	histh1l1
ENSDARG00000023536	nnt	ENSDARG00000035549	uprt
ENSDARG00000023672	timm8a	ENSDARG00000035557	gabarapa
ENSDARG00000023967	atp6v1c1a	ENSDARG00000035563	znf703
ENSDARG00000024026	sdf2	ENSDARG00000035570	C5H9orf85
ENSDARG00000024116	vamp8	ENSDARG00000035605	tchp
ENSDARG00000024124	sde2	ENSDARG00000035677	bmp8a
ENSDARG00000024204	mcm3	ENSDARG00000035697	spinb
ENSDARG00000024311	nsmce4a	ENSDARG00000035715	marcksl1b
ENSDARG00000024416	polr1f	ENSDARG00000035819	sirt3
ENSDARG00000024471	nsl1	ENSDARG00000035990	cited4a
ENSDARG00000024651	snrpa1	ENSDARG00000036028	arrdc3b
ENSDARG00000024681	pane1	ENSDARG00000036116	eif3hb
ENSDARG00000024717	selenbp1	ENSDARG00000036164	cars1
ENSDARG00000024831	crhbp	ENSDARG00000036179	MYO1E
ENSDARG00000024877	ptgr1.1	ENSDARG00000036414	ensembl_havana
ENSDARG00000024954	tmed4	ENSDARG00000036473	ensembl_havana
ENSDARG00000025033	stx5a	ENSDARG00000036481	tcn2
ENSDARG00000025043	trip13	ENSDARG00000036482	hexim1
ENSDARG00000025074	slc25a10b	ENSDARG00000036613	TAB1
ENSDARG00000025147	cd63	ENSDARG00000036650	cdadc1
ENSDARG00000025340	tusc2b	ENSDARG00000036670	aplnrb
ENSDARG00000025391	pfdn2	ENSDARG00000036695	calcoco1a
ENSDARG00000025397	srsf3a	ENSDARG00000036785	si:ch211-226m16.2
ENSDARG00000025428	socs3a	ENSDARG00000036826	ankrd52a
ENSDARG00000025693	tmem9b	ENSDARG00000036855	plagx
ENSDARG00000025889	usp14	ENSDARG00000036865	slc2a12
ENSDARG00000025903	lgals9l1	ENSDARG00000037008	bscl2
ENSDARG00000025904	tecrb	ENSDARG00000037012	slc3a2b
ENSDARG00000025972	mcts1	ENSDARG00000037099	irs2a
ENSDARG00000026072	pdcd5	ENSDARG00000037142	C14H4orf47
ENSDARG00000026180	prpf8	ENSDARG00000037154	ensembl_havana
ENSDARG00000026183	polr2eb	ENSDARG00000037172	ddrgk1
ENSDARG00000026185	yju2	ENSDARG00000037244	gpr137
ENSDARG00000026224	fanci	ENSDARG00000037285	mipa
ENSDARG00000026225	nsd2	ENSDARG00000037309	gatb
ENSDARG00000026417	ensembl	ENSDARG00000037503	thoc2
ENSDARG00000026454	mis12	ENSDARG00000037760	uncx4.1
ENSDARG00000026476	tia1l	ENSDARG00000037773	rybpa
ENSDARG00000026484	rab15	ENSDARG00000037777	stk16
ENSDARG00000026489	khsrp	ENSDARG00000037838	UNKL
ENSDARG00000026577	cdk2	ENSDARG00000037872	foxk1
ENSDARG00000026595	pafah1b1b	ENSDARG00000038094	CLEC16A
ENSDARG00000026611	socs3b	ENSDARG00000038112	si:dkeyp-59c12.1
ENSDARG00000026629	gmds	ENSDARG00000038141	atf4b
ENSDARG00000026723	syncripl	ENSDARG00000038242	zgc:113333
ENSDARG00000026784	ROBO1	ENSDARG00000038270	PIGG
ENSDARG00000026829	cotl1	ENSDARG00000038300	rnf34a
ENSDARG00000026839	med21	ENSDARG00000038429	csrnp1b
ENSDARG00000026908	tmed2	ENSDARG00000038557	anks3
ENSDARG00000027063	arpc1b	ENSDARG00000038567	tsr3
ENSDARG00000027099	psmc4	ENSDARG00000038643	alas2
ENSDARG00000027141	ube2l3b	ENSDARG00000038792	klf17
ENSDARG00000027689	pold1	ENSDARG00000038793	ccdc24
ENSDARG00000027734	srsf5b	ENSDARG00000038866	TRAPPC8
ENSDARG00000027749	hirip3	ENSDARG00000039067	srd5a2b
ENSDARG00000027899	sem1	ENSDARG00000039117	tefa
ENSDARG00000028012	tpmt.2	ENSDARG00000039225	vps13a
ENSDARG00000028119	sumo3a	ENSDARG00000039299	rdh14a
ENSDARG00000028198	ube2v2	ENSDARG00000039319	vps37ba
ENSDARG00000028275	sult1st1	ENSDARG00000039392	WNK1
ENSDARG00000028327	gmfb	ENSDARG00000039399	nt5c2a
ENSDARG00000028386	htatip2	ENSDARG00000039499	soul2
ENSDARG00000028431	adnp2b	ENSDARG00000039684	sirt5
ENSDARG00000028581	jkamp	ENSDARG00000039850	dusp22b
ENSDARG00000028715	mindy3	ENSDARG00000039915	bola1
ENSDARG00000028748	tm9sf3	ENSDARG00000039931	slc25a33
ENSDARG00000028982	pcca	ENSDARG00000039934	ensembl
ENSDARG00000029003	eif1axa	ENSDARG00000039999	ensembl_havana
ENSDARG00000029036	rab32a	ENSDARG00000040009	PALLD
ENSDARG00000029157	med23	ENSDARG00000040059	gbp
ENSDARG00000029252	ssb	ENSDARG00000040237	mef2d
ENSDARG00000029290	stx11b.1	ENSDARG00000040277	fbxo32
ENSDARG00000029291	ipmkb	ENSDARG00000040280	lratd2b
ENSDARG00000029463	asap1a	ENSDARG00000040334	mat2aa
ENSDARG00000029695	pgp	ENSDARG00000040350	rpp38
ENSDARG00000029783	dedd	ENSDARG00000040352	crot
ENSDARG00000029795	prxl2b	ENSDARG00000040432	klf2b
ENSDARG00000030006	slc6a7	ENSDARG00000040463	havana
ENSDARG00000030012	ensembl_havana	ENSDARG00000040485	gsdmeb
ENSDARG00000030022	NUP188	ENSDARG00000040503	ensembl_havana
ENSDARG00000030038	C20H12orf57	ENSDARG00000040528	lgals3bp.1
ENSDARG00000030106	stmn4	ENSDARG00000040566	phykpl
ENSDARG00000030108	sec22ba	ENSDARG00000040571	UBE4A
ENSDARG00000030139	sdhdb	ENSDARG00000040582	C18H3orf33
ENSDARG00000030153	gnptab	ENSDARG00000040608	GCNT7
ENSDARG00000030177	uchl3	ENSDARG00000040623	fosl2
ENSDARG00000030237	pgrmc2	ENSDARG00000040635	rnf11b
ENSDARG00000030241	vbp1	ENSDARG00000040649	prickle1a
ENSDARG00000030270	tnnt3a	ENSDARG00000040657	wipi1
ENSDARG00000030376	grin2bb	ENSDARG00000040674	ensembl_havana
ENSDARG00000030537	psmc1a	ENSDARG00000040741	ensembl_havana
ENSDARG00000030616	nfe2l1a	ENSDARG00000040803	lactb
ENSDARG00000030694	atp6v1e1b	ENSDARG00000040884	mxi1
ENSDARG00000030716	ing4	ENSDARG00000040910	ildr1b
ENSDARG00000030756	dnmt1	ENSDARG00000040930	deptor
ENSDARG00000030789	ddx18	ENSDARG00000041006	st3gal4
ENSDARG00000030805	znhit2	ENSDARG00000041022	pdcd4b
ENSDARG00000030887	phf23a	ENSDARG00000041068	got2a
ENSDARG00000030949	srprb	ENSDARG00000041117	wnt2
ENSDARG00000030957	yipf4	ENSDARG00000041137	dhrs13a.3
ENSDARG00000031044	lipg	ENSDARG00000041150	slc17a6b
ENSDARG00000031261	sap30bp	ENSDARG00000041215	ensembl
ENSDARG00000031293	dnajc9	ENSDARG00000041350	ankrd39
ENSDARG00000031346	rbm17	ENSDARG00000041381	arntl2
ENSDARG00000031435	TXN	ENSDARG00000041394	dnajb1b
ENSDARG00000031495	seta	ENSDARG00000041397	eif2b2
ENSDARG00000031511	psmb2	ENSDARG00000041414	bmf2
ENSDARG00000031534	ensembl	ENSDARG00000041511	pex10
ENSDARG00000031657	fahd1	ENSDARG00000041607	eif4ebp3l
ENSDARG00000031681	atp6v0b	ENSDARG00000041631	psme3ip1
ENSDARG00000031709	mllt1b	ENSDARG00000041665	mkrn1
ENSDARG00000031775	ube2s	ENSDARG00000041870	ift172
ENSDARG00000031776	fthl27	ENSDARG00000041875	ube2v1
ENSDARG00000031890	tcp11l1	ENSDARG00000042054	zgc:171971
ENSDARG00000031907	ptbp1b	ENSDARG00000042055	niban1a
ENSDARG00000032264	mybl2b	ENSDARG00000042090	si:ch73-55i23.1
ENSDARG00000032296	pomp	ENSDARG00000042133	si:dkey-51e6.1
ENSDARG00000032430	ppp2r1bb	ENSDARG00000042477	nr2c2
ENSDARG00000032496	pon1	ENSDARG00000042518	hipk2
ENSDARG00000032535	praf2	ENSDARG00000042520	UTP14C
ENSDARG00000032816	tm7sf2	ENSDARG00000042533	gstm.1
ENSDARG00000032866	erh	ENSDARG00000042627	NHSL1
ENSDARG00000032970	cox4i1	ENSDARG00000042652	RREB1
ENSDARG00000033160	nr1d1	ENSDARG00000042667	klf2a
ENSDARG00000033170	sult2st1	ENSDARG00000042684	serpinc1
ENSDARG00000033182	arl4ab	ENSDARG00000042717	adipor1b
ENSDARG00000033273	primpol	ENSDARG00000042747	coasy
ENSDARG00000033364	mgst3b	ENSDARG00000042751	riok3
ENSDARG00000033450	nkap	ENSDARG00000042759	cnstb
ENSDARG00000033597	api5	ENSDARG00000042881	NTHL1
ENSDARG00000033616	selenon	ENSDARG00000042904	foxo3b
ENSDARG00000033738	zgc:153867	ENSDARG00000042933	bloc1s6
ENSDARG00000033916	ensembl_havana	ENSDARG00000042940	nab1a
ENSDARG00000034146	ccnk	ENSDARG00000043081	ctsz
ENSDARG00000034160	ensembl_havana	ENSDARG00000043154	ucp2
ENSDARG00000034178	cpsf1	ENSDARG00000043279	aqp12
ENSDARG00000034187	calm1b	ENSDARG00000043285	ensembl_havana
ENSDARG00000034189	oxsr1a	ENSDARG00000043431	b3gntl1
ENSDARG00000034409	pik3r3b	ENSDARG00000043436	si:dkey-5n18.1
ENSDARG00000034470	aldoab	ENSDARG00000043531	jun
ENSDARG00000034534	atp6v1aa	ENSDARG00000043536	si:dkey-86e18.1
ENSDARG00000034624	nuf2	ENSDARG00000043555	tmem30ab
ENSDARG00000034700	vegfab	ENSDARG00000043562	zgc:65997
ENSDARG00000034768	PHF3	ENSDARG00000043566	nepro
ENSDARG00000034773	ncapd3	ENSDARG00000043727	cwc27
ENSDARG00000034777	txn2	ENSDARG00000043740	efcab11
ENSDARG00000034825	uspl1	ENSDARG00000043938	lrrc57
ENSDARG00000035018	thy1	ENSDARG00000044002	cyp2x7
ENSDARG00000035043	pfdn5	ENSDARG00000044011	xkrx
ENSDARG00000035146	polr2j	ENSDARG00000044034	tmem86a
ENSDARG00000035148	orai2	ENSDARG00000044038	zbtb2a
ENSDARG00000035151	drll.1	ENSDARG00000044094	gfpt2
ENSDARG00000035282	emc6	ENSDARG00000044326	ensembl_havana
ENSDARG00000035326	nccrp1	ENSDARG00000044381	siah2l
ENSDARG00000035333	MIS18A	ENSDARG00000044550	hif1al2
ENSDARG00000035391	ptcd2	ENSDARG00000044556	pacs1a
ENSDARG00000035515	tm2d2	ENSDARG00000044588	emp2
ENSDARG00000035535	RASA1	ENSDARG00000044612	c1qb
ENSDARG00000035556	rps6ka3a	ENSDARG00000044626	ccdc90b
ENSDARG00000035559	tp53	ENSDARG00000044672	parapinopsinb
ENSDARG00000035573	AK6	ENSDARG00000044803	dhrs3b
ENSDARG00000035598	coro1ca	ENSDARG00000044852	wbp2nl
ENSDARG00000035625	snrnp27	ENSDARG00000045003	plvapb
ENSDARG00000035631	sdf2l1	ENSDARG00000045025	ift52
ENSDARG00000035678	zgc:91910	ENSDARG00000045094	smad10a
ENSDARG00000035682	ensembl	ENSDARG00000045095	elac1
ENSDARG00000035699	srp19	ENSDARG00000045105	foxn2b
ENSDARG00000035781	ctdnep1b	ENSDARG00000045143	hbbe2
ENSDARG00000035808	clcn4	ENSDARG00000045190	ch25h
ENSDARG00000035858	cnn2	ENSDARG00000045200	dusp19b
ENSDARG00000035859	angptl4	ENSDARG00000045414	elovl2
ENSDARG00000035868	spire1a	ENSDARG00000045519	SFMBT2
ENSDARG00000035870	laptm4b	ENSDARG00000045525	tmcc3
ENSDARG00000035924	dync1li2	ENSDARG00000045612	lrrc10
ENSDARG00000035993	sumo3b	ENSDARG00000045696	mrpl23
ENSDARG00000036036	mdka	ENSDARG00000045708	adm2a
ENSDARG00000036063	ppp1r11	ENSDARG00000045790	kics2
ENSDARG00000036080	cd81a	ENSDARG00000045886	slc38a2
ENSDARG00000036158	nudcd1	ENSDARG00000045900	agbl5
ENSDARG00000036180	ccnb2	ENSDARG00000045968	spg11
ENSDARG00000036335	c1galt1c1	ENSDARG00000045976	SIDT2
ENSDARG00000036438	ndufv1	ENSDARG00000045999	saa
ENSDARG00000036500	pabir2	ENSDARG00000046030	zgc:110339
ENSDARG00000036501	rab39bb	ENSDARG00000051746	ada2a
ENSDARG00000036541	rhbdf1a	ENSDARG00000051754	rpgrip1l
ENSDARG00000036588	mhc1zba	ENSDARG00000051785	dhx33
ENSDARG00000036684	ndufa7	ENSDARG00000051853	galns
ENSDARG00000036776	aldh8a1	ENSDARG00000051953	ythdc1
ENSDARG00000036781	haus2	ENSDARG00000051956	isca1
ENSDARG00000036809	ANPEP	ENSDARG00000052016	cabp2a
ENSDARG00000036811	ifrd2	ENSDARG00000052059	PAQR9
ENSDARG00000036870	arih1l	ENSDARG00000052072	dnajb9a
ENSDARG00000036940	ctss1	ENSDARG00000052109	zgc:114041
ENSDARG00000036967	smox	ENSDARG00000052131	gli3
ENSDARG00000036995	lsm6	ENSDARG00000052178	eif2s1b
ENSDARG00000037009	banf1	ENSDARG00000052242	AFF2
ENSDARG00000037017	ube4b	ENSDARG00000052279	osgn1
ENSDARG00000037038	psmc6	ENSDARG00000052330	slc4a2b
ENSDARG00000037070	tmem242	ENSDARG00000052638	fam210b
ENSDARG00000037153	atp6ap1b	ENSDARG00000052690	arrdc3a
ENSDARG00000037158	rcc1	ENSDARG00000052833	zfand3
ENSDARG00000037199	C9H2orf76	ENSDARG00000052859	chp1
ENSDARG00000037259	ndufb6	ENSDARG00000053066	tubb1
ENSDARG00000037283	plrg1	ENSDARG00000053070	gosr2
ENSDARG00000037291	dpf2l	ENSDARG00000053087	mthfr
ENSDARG00000037318	ddost	ENSDARG00000053222	asb5b
ENSDARG00000037334	dnaaf10	ENSDARG00000053241	STS
ENSDARG00000037353	frs2b	ENSDARG00000053262	ATP1B4
ENSDARG00000037361	kdelr2b	ENSDARG00000053291	pnrc2
ENSDARG00000037397	ssrp1a	ENSDARG00000053293	ftr14
ENSDARG00000037403	hspa8b	ENSDARG00000053404	ppp2cab
ENSDARG00000037488	canx	ENSDARG00000053425	SERINC2
ENSDARG00000037506	prps1b	ENSDARG00000053452	pop5
ENSDARG00000037514	hdac3	ENSDARG00000053460	havana
ENSDARG00000037539	tnnc1b	ENSDARG00000053467	gtpbp1
ENSDARG00000037554	arhgef3l	ENSDARG00000053485	aldh6a1
ENSDARG00000037559	uba1	ENSDARG00000053619	sra1
ENSDARG00000037640	aurkb	ENSDARG00000053646	adrb3a
ENSDARG00000037654	pmm2	ENSDARG00000053702	il2rgb
ENSDARG00000037677	fgf24	ENSDARG00000053792	si:rp71-1g18.1
ENSDARG00000037706	gss	ENSDARG00000053820	pcmtd2a
ENSDARG00000037804	phlda3	ENSDARG00000053918	srfa
ENSDARG00000037846	hm13	ENSDARG00000054058	h1-10
ENSDARG00000037861	ensembl_havana	ENSDARG00000054087	IRS1
ENSDARG00000037867	atp5mf	ENSDARG00000054250	crbn
ENSDARG00000037909	timm29	ENSDARG00000054271	cdkn1bb
ENSDARG00000037928	ddx42	ENSDARG00000054363	ensembl_havana
ENSDARG00000037929	strada	ENSDARG00000054423	slc7a6
ENSDARG00000037941	syt5a	ENSDARG00000054584	ensembl
ENSDARG00000037965	srrm2	ENSDARG00000054597	cnot6l
ENSDARG00000038000	crls1	ENSDARG00000054777	rimoc1
ENSDARG00000038025	cbx7a	ENSDARG00000054916	eif4ebp3
ENSDARG00000038059	grb2b	ENSDARG00000054930	tpra1
ENSDARG00000038147	hbbe3	ENSDARG00000054984	ZBTB41
ENSDARG00000038207	aldh4a1	ENSDARG00000055070	borcs7
ENSDARG00000038228	selenow2a	ENSDARG00000055092	pora
ENSDARG00000038505	polr2h	ENSDARG00000055118	mylipb
ENSDARG00000038537	gga1	ENSDARG00000055151	smyd2a
ENSDARG00000038563	pitrm1	ENSDARG00000055283	id2a
ENSDARG00000038566	gnptg	ENSDARG00000055300	atxn7l2a
ENSDARG00000038574	scg2b	ENSDARG00000055331	aldh9a1a.2
ENSDARG00000038577	cox6c	ENSDARG00000055342	SLC16A13
ENSDARG00000038635	magoh	ENSDARG00000055381	bambia
ENSDARG00000038695	elavl1a	ENSDARG00000055490	GALNT12
ENSDARG00000038729	s100z	ENSDARG00000055498	havana
ENSDARG00000038737	phf20b	ENSDARG00000055510	ypel3
ENSDARG00000038802	cenpl	ENSDARG00000055524	rnf7
ENSDARG00000038847	gins3	ENSDARG00000055679	mto1
ENSDARG00000038858	setd7	ENSDARG00000055723	hsp70l
ENSDARG00000038882	smc4	ENSDARG00000055781	PTGER3
ENSDARG00000039063	ensembl	ENSDARG00000055792	FOXO4
ENSDARG00000039093	got1	ENSDARG00000055857	DOP1B
ENSDARG00000039142	arpc5a	ENSDARG00000056102	uxs1
ENSDARG00000039162	rhebl1	ENSDARG00000056150	rbms2b
ENSDARG00000039213	prpf38a	ENSDARG00000056206	ensembl_havana
ENSDARG00000039215	arrb2a	ENSDARG00000056281	cyb561a3a
ENSDARG00000039268	emc4	ENSDARG00000056334	havana
ENSDARG00000039269	arg2	ENSDARG00000056347	rab3aa
ENSDARG00000039345	drg1	ENSDARG00000056396	dusp22a
ENSDARG00000039347	rps24	ENSDARG00000056438	her9
ENSDARG00000039354	ska1	ENSDARG00000056467	tmub2
ENSDARG00000039363	dnajb12a	ENSDARG00000056561	asb11
ENSDARG00000039365	cuedc2	ENSDARG00000056601	plekha3
ENSDARG00000039430	msl2b	ENSDARG00000056618	xk
ENSDARG00000039452	hk1	ENSDARG00000056683	cdk5
ENSDARG00000039456	acbd6	ENSDARG00000056725	hmgb3a
ENSDARG00000039459	qsox1	ENSDARG00000056745	necab2
ENSDARG00000039486	bag3	ENSDARG00000056765	ela2l
ENSDARG00000039493	naa20	ENSDARG00000056781	zanl
ENSDARG00000039535	dapp1	ENSDARG00000056840	otud5b
ENSDARG00000039576	fstl1b	ENSDARG00000056855	gatc
ENSDARG00000039601	ier3ip1	ENSDARG00000056892	pals2a
ENSDARG00000039719	mrps26	ENSDARG00000056929	kdm6bb
ENSDARG00000039752	si:ch73-308m11.1	ENSDARG00000056966	nek7
ENSDARG00000039830	gng5	ENSDARG00000056976	havana
ENSDARG00000039851	dhdds	ENSDARG00000057206	nmt1b
ENSDARG00000039872	lamtor2	ENSDARG00000057218	tbc1d15
ENSDARG00000039880	arpp19b	ENSDARG00000057652	dbpb
ENSDARG00000039910	rbm42	ENSDARG00000057678	sfrp1b
ENSDARG00000039913	tmem147	ENSDARG00000057782	BAZ2B
ENSDARG00000039943	tent5ba	ENSDARG00000057884	fbxo44.7
ENSDARG00000039970	cnr2	ENSDARG00000057918	tsc1b
ENSDARG00000039980	ppt1	ENSDARG00000057974	parp12b
ENSDARG00000040041	mcm4	ENSDARG00000058094	ciarta
ENSDARG00000040070	coil	ENSDARG00000058100	b3gnt3.4
ENSDARG00000040072	scpep1	ENSDARG00000058159	ipo8
ENSDARG00000040085	ccsapb	ENSDARG00000058237	ssbp3a
ENSDARG00000040121	psma2a	ENSDARG00000058257	slc39a1
ENSDARG00000040158	cdc42l	ENSDARG00000058367	abhd14a
ENSDARG00000040163	prim1	ENSDARG00000058425	rab35b
ENSDARG00000040190	qdpra	ENSDARG00000058522	shq1
ENSDARG00000040224	krcp	ENSDARG00000058563	ubox5
ENSDARG00000040440	snrpd2	ENSDARG00000058672	nuggc.3
ENSDARG00000040526	s1pr5a	ENSDARG00000058731	SLC2A6
ENSDARG00000040555	bckdha	ENSDARG00000058801	REV3L
ENSDARG00000040559	rad1	ENSDARG00000058818	rbm38
ENSDARG00000040610	ensembl_havana	ENSDARG00000058848	MCOLN1
ENSDARG00000040799	sst1.1	ENSDARG00000058868	apc
ENSDARG00000040864	si:dkey-286j15.1	ENSDARG00000058953	abcc4
ENSDARG00000040917	cbfb	ENSDARG00000058978	zgc:113423
ENSDARG00000040966	zgc:113149	ENSDARG00000059020	thap1
ENSDARG00000041060	lgals9l3	ENSDARG00000059054	pdk2b
ENSDARG00000041065	hspb1	ENSDARG00000059093	ank1a
ENSDARG00000041119	ceacam1	ENSDARG00000059109	si:dkeyp-113d7.1
ENSDARG00000041199	alg12	ENSDARG00000059175	cep19
ENSDARG00000041411	rad51	ENSDARG00000059351	hnrnpa3
ENSDARG00000041450	rab11a	ENSDARG00000059360	srsf3b
ENSDARG00000041530	ppih	ENSDARG00000059388	bdh1
ENSDARG00000041538	mrps28	ENSDARG00000059406	raf1b
ENSDARG00000041691	bhlhe41	ENSDARG00000059455	DQX1
ENSDARG00000041736	hsdl1	ENSDARG00000059473	KANK4
ENSDARG00000041830	tsn	ENSDARG00000059510	coq2
ENSDARG00000041908	usp39	ENSDARG00000059558	TECTA
ENSDARG00000042000	si:ch211-63o20.7	ENSDARG00000059582	sowahcb
ENSDARG00000042031	gorab	ENSDARG00000059629	asphd2
ENSDARG00000042120	si:dkey-97o5.1	ENSDARG00000059646	nt5dc2
ENSDARG00000042261	ensembl_havana	ENSDARG00000059657	mks1
ENSDARG00000042345	si:dkeyp-55f12.3	ENSDARG00000059658	mrm1
ENSDARG00000042401	derl2	ENSDARG00000059700	agmat
ENSDARG00000042452	p2rx4b	ENSDARG00000059714	arsk
ENSDARG00000042458	rfc4	ENSDARG00000059729	sec14l8
ENSDARG00000042469	ndufa12	ENSDARG00000059760	wdtc1
ENSDARG00000042489	thap12a	ENSDARG00000059817	mtmr12
ENSDARG00000042527	unga	ENSDARG00000059836	ddit3
ENSDARG00000042577	batf3	ENSDARG00000059846	epg5
ENSDARG00000042590	rbm19	ENSDARG00000059887	eral1
ENSDARG00000042623	acbd3	ENSDARG00000059906	sdc4
ENSDARG00000042671	odr4	ENSDARG00000059923	slc25a47a
ENSDARG00000042816	mmp9	ENSDARG00000059936	HERC4
ENSDARG00000042837	atp1b3b	ENSDARG00000060029	fhip2b
ENSDARG00000042874	phlda2	ENSDARG00000060054	epc1b
ENSDARG00000042894	tyms	ENSDARG00000060058	CYLD
ENSDARG00000042934	ccn2a	ENSDARG00000060113	znf395a
ENSDARG00000043004	si:dkeyp-117h8.4	ENSDARG00000060259	kcnj21
ENSDARG00000043026	ttbk2b	ENSDARG00000060323	exoc5
ENSDARG00000043055	mfsd14a1	ENSDARG00000060338	trmt12
ENSDARG00000043130	notch2	ENSDARG00000060374	ttll11
ENSDARG00000043177	lsm1	ENSDARG00000060395	havana
ENSDARG00000043182	hhla2a.1	ENSDARG00000060411	ddx28
ENSDARG00000043357	tbl2	ENSDARG00000060506	sos2
ENSDARG00000043402	zgc:171480	ENSDARG00000060522	rfk
ENSDARG00000043465	atp6v1b2	ENSDARG00000060526	bmp3
ENSDARG00000043480	rbbp8	ENSDARG00000060537	ATAD2B
ENSDARG00000043542	zpr1	ENSDARG00000060554	mmut
ENSDARG00000043561	psmc1b	ENSDARG00000060687	chd2
ENSDARG00000043631	bcas2	ENSDARG00000060734	appl1
ENSDARG00000043640	cenpn	ENSDARG00000060841	PIK3C2A
ENSDARG00000043663	faub	ENSDARG00000060862	ATXN1
ENSDARG00000043680	ensembl_havana	ENSDARG00000060868	MBTD1
ENSDARG00000043713	asf1bb	ENSDARG00000060946	PIP5KL1
ENSDARG00000043720	cdc45	ENSDARG00000060977	zgc:153018
ENSDARG00000043728	srek1ip1	ENSDARG00000060987	C25H12orf4
ENSDARG00000043732	cops4	ENSDARG00000061048	ranbp9
ENSDARG00000043770	si:dkey-192d15.2	ENSDARG00000061057	cyhr1
ENSDARG00000043854	ppil4	ENSDARG00000061095	stk36
ENSDARG00000043857	ufm1	ENSDARG00000061096	dapk2a
ENSDARG00000044090	zmpste24	ENSDARG00000061100	NARS1
ENSDARG00000044102	znf593	ENSDARG00000061138	senp7b
ENSDARG00000044125	txn	ENSDARG00000061233	abcc5
ENSDARG00000044241	dram2b	ENSDARG00000061256	mcrip2
ENSDARG00000044254	anxa3b	ENSDARG00000061311	znf438
ENSDARG00000044267	sumo1	ENSDARG00000061314	ngrn
ENSDARG00000044298	phax	ENSDARG00000061352	bcl11aa
ENSDARG00000044318	ensembl_havana	ENSDARG00000061370	tsen34
ENSDARG00000044332	zranb2	ENSDARG00000061585	cyp4v2b
ENSDARG00000044380	rbmx2	ENSDARG00000061590	CACHD1
ENSDARG00000044402	nop16	ENSDARG00000061638	dcakd
ENSDARG00000044404	pars2	ENSDARG00000061656	ptpdc1a
ENSDARG00000044431	ppig	ENSDARG00000061660	ensembl
ENSDARG00000044437	cdca5	ENSDARG00000061684	slc25a17
ENSDARG00000044484	cdc23	ENSDARG00000061710	MAP3K8
ENSDARG00000044521	eef1b2	ENSDARG00000061718	znf704
ENSDARG00000044540	fkbp2	ENSDARG00000061719	WASHC4
ENSDARG00000044562	cycsb	ENSDARG00000061737	ece1
ENSDARG00000044601	rtn4a	ENSDARG00000061757	ensembl_havana
ENSDARG00000044622	POLQ	ENSDARG00000061773	neurl1ab
ENSDARG00000044627	alg8	ENSDARG00000061786	KLHL2
ENSDARG00000044760	gnaia	ENSDARG00000061789	gnl1
ENSDARG00000044774	pou5f3	ENSDARG00000061791	nyx
ENSDARG00000044807	dck	ENSDARG00000061862	MYO18A
ENSDARG00000044815	SERINC4	ENSDARG00000061901	ankrd13a
ENSDARG00000044899	tmem183a	ENSDARG00000061994	ACACB
ENSDARG00000044914	suclg2	ENSDARG00000062054	ensembl_havana
ENSDARG00000045011	tapbp.2	ENSDARG00000062058	SLC12A7
ENSDARG00000045129	fkbp10b	ENSDARG00000062082	hipk3b
ENSDARG00000045132	vdac1	ENSDARG00000062085	tkfc
ENSDARG00000045146	tomm22	ENSDARG00000062138	ranbp10
ENSDARG00000045155	phf5a	ENSDARG00000062148	havana
ENSDARG00000045167	dlgap5	ENSDARG00000062181	bmt2
ENSDARG00000045248	h3f3d	ENSDARG00000062192	tbc1d8b
ENSDARG00000045342	si:ch211-140b10.6	ENSDARG00000062199	ensembl_havana
ENSDARG00000045351	mix23	ENSDARG00000062304	pdpk1a
ENSDARG00000045352	cst14a.2	ENSDARG00000062310	WDR26
ENSDARG00000045399	cct5	ENSDARG00000062315	SIK2
ENSDARG00000045422	otulina	ENSDARG00000062330	kiaa1109
ENSDARG00000045514	atp5f1c	ENSDARG00000062374	leng9
ENSDARG00000045605	ticrr	ENSDARG00000062425	C9H2orf69
ENSDARG00000045611	nfybb	ENSDARG00000062450	rnf115a
ENSDARG00000045620	nansa	ENSDARG00000062460	sgk3
ENSDARG00000045733	ciapin1	ENSDARG00000062477	havana
ENSDARG00000045773	PYURF	ENSDARG00000062568	mrpl2
ENSDARG00000045776	cnbpa	ENSDARG00000062634	kat2b
ENSDARG00000045808	rlbp1b	ENSDARG00000062745	socs5b
ENSDARG00000045815	mcm10	ENSDARG00000062749	ino80b
ENSDARG00000045836	mapk11	ENSDARG00000062799	baiap2a
ENSDARG00000045853	rad51ap1	ENSDARG00000062812	glsa
ENSDARG00000045874	yeats4	ENSDARG00000062817	crym
ENSDARG00000045913	mrps10	ENSDARG00000062897	tnksb
ENSDARG00000045914	si:ch211-51e12.7	ENSDARG00000062919	tceanc2
ENSDARG00000045928	psma4	ENSDARG00000062986	pnpla7a
ENSDARG00000045959	csf3r	ENSDARG00000063062	ubn2a
ENSDARG00000046107	CASKIN1	ENSDARG00000063069	gripap1
ENSDARG00000046127	tk2	ENSDARG00000063095	ctsf
ENSDARG00000051730	SLC7A10	ENSDARG00000063097	scube1
ENSDARG00000051731	faap24	ENSDARG00000063101	MAN2A2
ENSDARG00000051735	ensembl_havana	ENSDARG00000063140	ensembl_havana
ENSDARG00000051816	aass	ENSDARG00000063155	dcaf12
ENSDARG00000051836	havana	ENSDARG00000063190	zranb1b
ENSDARG00000051857	tes	ENSDARG00000063211	exoc8
ENSDARG00000051861	pkp3a	ENSDARG00000063242	ttc13
ENSDARG00000051921	slc30a5	ENSDARG00000063354	ABTB1
ENSDARG00000051923	ccnb1	ENSDARG00000063419	dhx35
ENSDARG00000051957	selenom	ENSDARG00000063445	snap47
ENSDARG00000052074	si:ch211-122f10.4	ENSDARG00000063563	creb3l2
ENSDARG00000052103	dtymk	ENSDARG00000063570	dyrk1aa
ENSDARG00000052139	notch3	ENSDARG00000063574	MTG2
ENSDARG00000052244	kiaa0232	ENSDARG00000063626	ddx21
ENSDARG00000052288	ensembl	ENSDARG00000063636	galnt11
ENSDARG00000052348	smarca5	ENSDARG00000067752	pigl
ENSDARG00000052377	psmd12	ENSDARG00000067784	SLC9A1
ENSDARG00000052379	ccdc22	ENSDARG00000067912	MAN1C1
ENSDARG00000052428	si:dkey-43k4.3	ENSDARG00000067913	ints9
ENSDARG00000052435	SPRED2	ENSDARG00000067966	fem1a
ENSDARG00000052462	pisd	ENSDARG00000067979	GTF3C5
ENSDARG00000052515	calcoco2	ENSDARG00000068064	SIRT1
ENSDARG00000052522	snx11	ENSDARG00000068096	atf5a
ENSDARG00000052537	cptp	ENSDARG00000068125	nfu1
ENSDARG00000052567	tmem35	ENSDARG00000068149	TPRG1L
ENSDARG00000052617	raver1	ENSDARG00000068187	SPG7
ENSDARG00000052701	ensembl_havana	ENSDARG00000068194	klf9
ENSDARG00000052703	cisd2	ENSDARG00000068214	ccni
ENSDARG00000052746	grinab	ENSDARG00000068217	STX2
ENSDARG00000052789	azin1a	ENSDARG00000068582	rnf44
ENSDARG00000052816	shmt1	ENSDARG00000068708	ifrd1
ENSDARG00000052827	TOP3A	ENSDARG00000068814	havana
ENSDARG00000052912	havana	ENSDARG00000068868	nap1l4b
ENSDARG00000052966	nmt1a	ENSDARG00000068876	zgc:153031
ENSDARG00000052975	ubqln4	ENSDARG00000068894	havana
ENSDARG00000053091	DAB2	ENSDARG00000068941	zgc:113983
ENSDARG00000053101	prpf38b	ENSDARG00000068978	glo1
ENSDARG00000053127	HELB	ENSDARG00000068981	glceb
ENSDARG00000053215	me1	ENSDARG00000068992	hspa8
ENSDARG00000053487	ensembl_havana	ENSDARG00000069009	si:ch211-147a11.3
ENSDARG00000053530	cyp4f3	ENSDARG00000069031	PLAC8L1
ENSDARG00000053544	HSPA4L	ENSDARG00000069074	cry3a
ENSDARG00000053554	wdr76	ENSDARG00000069085	ints2
ENSDARG00000053586	creb1a	ENSDARG00000069135	ppp1r15a
ENSDARG00000053716	zgc:153990	ENSDARG00000069246	havana
ENSDARG00000053836	ensembl_havana	ENSDARG00000069280	tsen15
ENSDARG00000053912	fbl	ENSDARG00000069295	bcl6ab
ENSDARG00000053990	hmgb2b	ENSDARG00000069328	si:dkey-12e7.1
ENSDARG00000053995	gpank1	ENSDARG00000069420	trim23
ENSDARG00000054030	hoxb5b	ENSDARG00000069430	tp53i11a
ENSDARG00000054155	pcna	ENSDARG00000069482	traf1
ENSDARG00000054160	zgc:113625	ENSDARG00000069672	tyw5
ENSDARG00000054164	mrps17	ENSDARG00000069703	efhb
ENSDARG00000054172	pgrmc1	ENSDARG00000069708	cdc34a
ENSDARG00000054191	pgk1	ENSDARG00000069737	pou4f2
ENSDARG00000054320	AP2A1	ENSDARG00000069796	znf1124
ENSDARG00000054340	sla1a	ENSDARG00000069844	acod1
ENSDARG00000054446	ccdc43	ENSDARG00000069846	zgc:162944
ENSDARG00000054530	rars1	ENSDARG00000070012	sesn2
ENSDARG00000054539	ensembl_havana	ENSDARG00000070043	dars1
ENSDARG00000054610	coro1a	ENSDARG00000070045	celf4
ENSDARG00000054632	fli1	ENSDARG00000070230	ALDH1L2
ENSDARG00000054696	psmb4	ENSDARG00000070280	hist1h2a3
ENSDARG00000054799	rfc1	ENSDARG00000070396	serpinb1l2
ENSDARG00000054807	sec13	ENSDARG00000070404	inka1b
ENSDARG00000054814	ensembl_havana	ENSDARG00000070425	dll4
ENSDARG00000054864	aplp2	ENSDARG00000070449	tspan5b
ENSDARG00000054907	cox7a2l	ENSDARG00000070477	dnajc2
ENSDARG00000054929	zgc:110540	ENSDARG00000070478	amn1
ENSDARG00000055045	CASP3	ENSDARG00000070484	zgc:195001
ENSDARG00000055080	rbm4.2	ENSDARG00000070617	vhl
ENSDARG00000055099	fam184b	ENSDARG00000070625	enpp5
ENSDARG00000055162	zhx2a	ENSDARG00000070669	cxcr3.3
ENSDARG00000055314	mcmbp	ENSDARG00000070675	fam3a
ENSDARG00000055360	llph	ENSDARG00000070800	ensembl_havana
ENSDARG00000055365	si:dkey-25e12.3	ENSDARG00000070826	bpgm
ENSDARG00000055472	nubp1	ENSDARG00000070846	dazap1
ENSDARG00000055477	pelo	ENSDARG00000070864	bcl6aa
ENSDARG00000055548	ensembl_havana	ENSDARG00000070866	tmem11
ENSDARG00000055635	crk	ENSDARG00000070922	cnbpb
ENSDARG00000055639	ruvbl2	ENSDARG00000071007	pcgf5a
ENSDARG00000055708	timm8b	ENSDARG00000071017	nt5e
ENSDARG00000055713	FMNL1	ENSDARG00000071052	ensembl_havana
ENSDARG00000055743	ankrd54	ENSDARG00000071233	p4htma
ENSDARG00000055753	suv39h1b	ENSDARG00000071304	TBC1D2
ENSDARG00000055757	tmem9	ENSDARG00000071469	znf618
ENSDARG00000055759	efhd2	ENSDARG00000071500	slx9
ENSDARG00000055760	srm	ENSDARG00000071524	insrb
ENSDARG00000055838	mettl16	ENSDARG00000071680	loxl5a
ENSDARG00000055903	luc7l	ENSDARG00000073743	slc25a37
ENSDARG00000055912	nipa2	ENSDARG00000073841	HERC2
ENSDARG00000055974	tpmt.1	ENSDARG00000073858	pex26
ENSDARG00000055991	hmbsb	ENSDARG00000073867	rex1bd
ENSDARG00000056005	dnajc18	ENSDARG00000073881	SLC41A2
ENSDARG00000056008	atp5mc1	ENSDARG00000073892	havana
ENSDARG00000056059	rangap1b	ENSDARG00000073905	vwa5a
ENSDARG00000056127	polr2g	ENSDARG00000073961	si:ch211-160j14.2
ENSDARG00000056151	tyrp1b	ENSDARG00000073962	ccdc32
ENSDARG00000056156	ensembl_havana	ENSDARG00000074118	ensembl_havana
ENSDARG00000056186	eif5a2	ENSDARG00000074231	ensembl
ENSDARG00000056210	hspa1b	ENSDARG00000074282	ensembl_havana
ENSDARG00000056262	slc35g2a	ENSDARG00000074311	MAST2
ENSDARG00000056338	szrd1	ENSDARG00000074322	ensembl_havana
ENSDARG00000056346	acap1	ENSDARG00000074346	ensembl_havana
ENSDARG00000056367	mpv17l2	ENSDARG00000074384	slc12a8
ENSDARG00000056414	usp1	ENSDARG00000074441	gp1bb
ENSDARG00000056473	chaf1b	ENSDARG00000074481	ULK1
ENSDARG00000056519	ensembl_havana	ENSDARG00000074617	WFS1
ENSDARG00000056531	nutf2	ENSDARG00000074645	ensembl
ENSDARG00000056551	havana	ENSDARG00000074667	ensembl_havana
ENSDARG00000056557	copb1	ENSDARG00000074676	ensembl
ENSDARG00000056559	ccz1	ENSDARG00000074677	frem3
ENSDARG00000056600	papss2b	ENSDARG00000074747	ensembl_havana
ENSDARG00000056615	cybb	ENSDARG00000074804	ATXN7
ENSDARG00000056649	htatsf1	ENSDARG00000074876	abcd1
ENSDARG00000056665	nsun2	ENSDARG00000074894	MYORG
ENSDARG00000056672	abcb8	ENSDARG00000074903	itcha
ENSDARG00000056741	senp3b	ENSDARG00000074910	ensembl_havana
ENSDARG00000056783	raraa	ENSDARG00000074995	eif2b5
ENSDARG00000056831	gng2	ENSDARG00000075013	usp45
ENSDARG00000056984	rad9a	ENSDARG00000075043	havana
ENSDARG00000057114	hpf1	ENSDARG00000075083	PRKDC
ENSDARG00000057249	zmynd11	ENSDARG00000075132	fh
ENSDARG00000057286	swap70b	ENSDARG00000075156	TBC1D4
ENSDARG00000057299	pbdc1	ENSDARG00000075172	fbxo25
ENSDARG00000057321	tut1	ENSDARG00000075173	havana
ENSDARG00000057323	e2f8	ENSDARG00000075230	TET1
ENSDARG00000057395	ssbp2a	ENSDARG00000075347	chfr
ENSDARG00000057414	phb	ENSDARG00000075397	cipca
ENSDARG00000057433	st6galnac5b	ENSDARG00000075417	zgc:175107
ENSDARG00000057484	srsf2a	ENSDARG00000075444	ensembl_havana
ENSDARG00000057683	mcm6	ENSDARG00000075526	PWWP2A
ENSDARG00000057789	lyz	ENSDARG00000075538	zgc:163061
ENSDARG00000057890	si:dkey-33c12.4	ENSDARG00000075545	ensembl_havana
ENSDARG00000057912	eif1axb	ENSDARG00000075560	KMT2C
ENSDARG00000057913	syt11a	ENSDARG00000075567	FBXL20
ENSDARG00000057936	lhx5	ENSDARG00000075641	STEAP3
ENSDARG00000057942	glt8d2	ENSDARG00000075650	vps26c
ENSDARG00000057975	ensembl_havana	ENSDARG00000075666	ensembl_havana
ENSDARG00000058030	hspa14	ENSDARG00000075673	ARHGAP21
ENSDARG00000058128	msna	ENSDARG00000075783	hmgxb4a
ENSDARG00000058260	cip2a	ENSDARG00000075831	slc7a8a
ENSDARG00000058292	sephs1	ENSDARG00000075850	ensembl
ENSDARG00000058297	timm13	ENSDARG00000075884	SHPRH
ENSDARG00000058319	cep76	ENSDARG00000075886	havana
ENSDARG00000058346	sass6	ENSDARG00000075887	herc3
ENSDARG00000058348	scinlb	ENSDARG00000075892	bag6
ENSDARG00000058349	polr2l	ENSDARG00000076060	DIAPH2
ENSDARG00000058365	hspb8	ENSDARG00000076092	slc31a2
ENSDARG00000058444	snx6	ENSDARG00000076111	ensembl
ENSDARG00000058445	zgc:136472	ENSDARG00000076119	ensembl_havana
ENSDARG00000058461	ice1	ENSDARG00000076135	mmrn2a
ENSDARG00000058463	ndufab1a	ENSDARG00000076202	ZDHHC11B
ENSDARG00000058471	plk1	ENSDARG00000076246	prune
ENSDARG00000058528	cnot10	ENSDARG00000076297	NFATC3
ENSDARG00000058533	pole	ENSDARG00000076393	tmem65
ENSDARG00000058560	adrm1	ENSDARG00000076466	MAML1
ENSDARG00000058647	HCK	ENSDARG00000076552	zgc:193801
ENSDARG00000058693	cast	ENSDARG00000076559	RB1CC1
ENSDARG00000058728	nudt2	ENSDARG00000076592	man1b1b
ENSDARG00000058734	prdx1	ENSDARG00000076611	FBXO21
ENSDARG00000058782	havana	ENSDARG00000076657	plagl2
ENSDARG00000058857	C7H19orf12	ENSDARG00000076689	ensembl_havana
ENSDARG00000058865	endog	ENSDARG00000076742	cyth1a
ENSDARG00000058968	haus1	ENSDARG00000076766	ensembl
ENSDARG00000059046	psmd5	ENSDARG00000076801	ensembl_havana
ENSDARG00000059246	hnrnpd	ENSDARG00000076847	TNRC6C
ENSDARG00000059298	spcs1	ENSDARG00000076858	tcimb
ENSDARG00000059303	hnrnpl2	ENSDARG00000076872	MPP4
ENSDARG00000059308	golt1bb	ENSDARG00000076924	ALS2
ENSDARG00000059600	rabep1	ENSDARG00000076964	CABLES2
ENSDARG00000059725	hypk	ENSDARG00000077004	aldh1l1
ENSDARG00000059775	slc32a1	ENSDARG00000077044	arl6ip5a
ENSDARG00000059866	cactin	ENSDARG00000077081	SLC38A10
ENSDARG00000059908	ccdc86	ENSDARG00000077092	elk4
ENSDARG00000060004	fzd7a	ENSDARG00000077155	tmem116
ENSDARG00000060010	iqgap2	ENSDARG00000077169	si:ch211-153b23.4
ENSDARG00000060023	ncapg2	ENSDARG00000077207	LZTS2
ENSDARG00000060030	ensembl_havana	ENSDARG00000077299	yars2
ENSDARG00000060036	aimp1a	ENSDARG00000077317	SNX29
ENSDARG00000060041	lig1	ENSDARG00000077323	thap4
ENSDARG00000060093	dapk1	ENSDARG00000077383	anxa11a
ENSDARG00000060149	ablim1a	ENSDARG00000077404	NCOA3
ENSDARG00000060184	PKN1	ENSDARG00000077492	ATP8A2
ENSDARG00000060246	slc16a6b	ENSDARG00000077504	si:ch211-103n10.5
ENSDARG00000060256	ALKBH8	ENSDARG00000077513	ppp1r3da
ENSDARG00000060282	rnf121	ENSDARG00000077515	LETM2
ENSDARG00000060316	cish	ENSDARG00000077605	FRRS1
ENSDARG00000060394	mtfr2	ENSDARG00000077614	mtres1
ENSDARG00000060397	hhip	ENSDARG00000077639	intu
ENSDARG00000060398	RFT1	ENSDARG00000077726	NOCT
ENSDARG00000060596	prkaa1	ENSDARG00000077762	ensembl_havana
ENSDARG00000060639	APBA2	ENSDARG00000077812	SLC5A3
ENSDARG00000060922	ess2	ENSDARG00000077826	ensembl_havana
ENSDARG00000061024	rabggta	ENSDARG00000077852	SAMD11
ENSDARG00000061044	si:dkey-72l14.3	ENSDARG00000077878	ensembl_havana
ENSDARG00000061062	nemp2	ENSDARG00000077901	HERC1
ENSDARG00000061081	ensembl_havana	ENSDARG00000077907	havana
ENSDARG00000061124	SRPRA	ENSDARG00000077979	TMEM26
ENSDARG00000061187	cbx5	ENSDARG00000078042	il10rb
ENSDARG00000061282	GLG1	ENSDARG00000078083	havana
ENSDARG00000061373	ZNF142	ENSDARG00000078105	DEPDC5
ENSDARG00000061424	ensembl_havana	ENSDARG00000078119	ensembl_havana
ENSDARG00000061468	ncaph	ENSDARG00000078186	tex2
ENSDARG00000061509	ensembl	ENSDARG00000078281	zgc:113407
ENSDARG00000061579	myo1cb	ENSDARG00000078284	PHKB
ENSDARG00000061634	aifm4	ENSDARG00000078311	dcaf6
ENSDARG00000061641	ankrd34bb	ENSDARG00000078315	spring1
ENSDARG00000061691	qpctla	ENSDARG00000078322	COL12A1
ENSDARG00000061854	lman2	ENSDARG00000078441	ensembl_havana
ENSDARG00000061948	amotl2b	ENSDARG00000078452	ensembl_havana
ENSDARG00000061981	lap3	ENSDARG00000078459	CUX1
ENSDARG00000062025	cpox	ENSDARG00000078504	ensembl_havana
ENSDARG00000062053	kifbp	ENSDARG00000078593	vwa8
ENSDARG00000062063	tab3	ENSDARG00000078600	ldlrad3
ENSDARG00000062152	chaf1a	ENSDARG00000078645	ensembl_havana
ENSDARG00000062154	DIP2C	ENSDARG00000078653	ralbp1
ENSDARG00000062168	TMEM168	ENSDARG00000078694	PHLPP1
ENSDARG00000062217	KCNJ3	ENSDARG00000078761	ensembl
ENSDARG00000062226	ino80db	ENSDARG00000078768	ensembl_havana
ENSDARG00000062362	TPCN1	ENSDARG00000078781	havana
ENSDARG00000062418	ttl	ENSDARG00000078817	RNF165
ENSDARG00000062594	coq7	ENSDARG00000078835	mrpl58
ENSDARG00000062651	zc3hc1	ENSDARG00000079067	mms19
ENSDARG00000062750	ensembl_havana	ENSDARG00000079089	fbxw8
ENSDARG00000062757	zgc:158403	ENSDARG00000079150	si:ch211-276i12.9
ENSDARG00000062864	gk5	ENSDARG00000079201	TSHZ2
ENSDARG00000062892	foxe3	ENSDARG00000079329	cop1
ENSDARG00000062916	mrpl37	ENSDARG00000079347	zgc:194659
ENSDARG00000062972	hip1	ENSDARG00000079434	ensembl_havana
ENSDARG00000062997	HYAL2	ENSDARG00000079440	CORO2B
ENSDARG00000063100	psmd14	ENSDARG00000079472	F2RL2
ENSDARG00000063167	chkb	ENSDARG00000079475	NCKIPSD
ENSDARG00000063177	manf	ENSDARG00000079530	ensembl
ENSDARG00000063195	pxk	ENSDARG00000079552	ensembl_havana
ENSDARG00000063249	mrpl9	ENSDARG00000079571	mfsd4b
ENSDARG00000063285	ube2t	ENSDARG00000079588	castor1
ENSDARG00000063333	NUP210	ENSDARG00000079631	havana
ENSDARG00000063466	isy1	ENSDARG00000079636	fam177a1
ENSDARG00000063612	ensembl_havana	ENSDARG00000079639	PRRC2B
ENSDARG00000063663	clp1	ENSDARG00000079664	ddo
ENSDARG00000063665	mat2al	ENSDARG00000079687	rnf10
ENSDARG00000063905	mt-co1	ENSDARG00000079699	foxd7
ENSDARG00000063910	mt-atp8	ENSDARG00000079716	sin3aa
ENSDARG00000063911	mt-atp6	ENSDARG00000079723	ensembl_havana
ENSDARG00000063914	mt-nd3	ENSDARG00000079777	MAP6D1
ENSDARG00000063921	mt-nd5	ENSDARG00000079835	MAN2C1
ENSDARG00000063922	mt-nd6	ENSDARG00000079839	ARRDC1
ENSDARG00000063924	mt-cyb	ENSDARG00000079881	TCAIM
ENSDARG00000067545	havana	ENSDARG00000079884	ensembl_havana
ENSDARG00000067596	ensembl	ENSDARG00000079905	MARK2
ENSDARG00000067608	zswim7	ENSDARG00000079931	SNX19
ENSDARG00000067639	prpf4	ENSDARG00000079979	fam89a
ENSDARG00000067672	CARD9	ENSDARG00000086091	ensembl_havana
ENSDARG00000067717	tomm7	ENSDARG00000086104	slco5a1a
ENSDARG00000067723	tank	ENSDARG00000086327	ensembl_havana
ENSDARG00000067806	zgc:158432	ENSDARG00000086342	zgc:101566
ENSDARG00000067847	il21	ENSDARG00000086369	havana
ENSDARG00000067916	lyn	ENSDARG00000086405	mterf2
ENSDARG00000068156	chchd7	ENSDARG00000086418	ensembl_havana
ENSDARG00000068175	ing5b	ENSDARG00000086457	tnfaip8l1
ENSDARG00000068182	crb3b	ENSDARG00000086512	ensembl
ENSDARG00000068219	havana	ENSDARG00000086551	ensembl_havana
ENSDARG00000068231	CRACR2A	ENSDARG00000086678	ASCC3
ENSDARG00000068265	tomm5	ENSDARG00000086708	ensembl
ENSDARG00000068291	tmem208	ENSDARG00000086724	ensembl
ENSDARG00000068370	ralgps1	ENSDARG00000086740	phyh
ENSDARG00000068374	si:ch211-132b12.7	ENSDARG00000086762	ensembl_havana
ENSDARG00000068438	gucd1	ENSDARG00000086789	BAHD1
ENSDARG00000068457	tnnt3b	ENSDARG00000086842	dap1b
ENSDARG00000068575	tmem51a	ENSDARG00000086856	stk35
ENSDARG00000068628	rab8b	ENSDARG00000086881	ier2b
ENSDARG00000068641	taf10	ENSDARG00000087188	nfil3-6
ENSDARG00000068784	vsir	ENSDARG00000087203	STK39
ENSDARG00000068851	rnf183	ENSDARG00000087277	selenoj
ENSDARG00000068886	mrpl14	ENSDARG00000087330	ensembl_havana
ENSDARG00000068995	h2ax1	ENSDARG00000087390	hbbe1.3
ENSDARG00000069013	prdx4	ENSDARG00000087461	havana
ENSDARG00000069027	ensembl	ENSDARG00000087473	dnajb12b
ENSDARG00000069037	akip1	ENSDARG00000087483	ensembl_havana
ENSDARG00000069066	ensembl_havana	ENSDARG00000087780	TIAM2
ENSDARG00000069090	atp6v0d1	ENSDARG00000087897	macroh2a2
ENSDARG00000069118	ppp2r5eb	ENSDARG00000087993	ensembl
ENSDARG00000069496	arl2	ENSDARG00000088036	ensembl_havana
ENSDARG00000069503	cldn3c	ENSDARG00000088187	ensembl_havana
ENSDARG00000069671	maip1	ENSDARG00000088222	fam78ab
ENSDARG00000069696	havana	ENSDARG00000088232	SHISA2
ENSDARG00000069735	ensembl_havana	ENSDARG00000088238	KANSL1
ENSDARG00000069774	flot2b	ENSDARG00000088330	ensembl_havana
ENSDARG00000069850	mrpl30	ENSDARG00000088347	sp1
ENSDARG00000069866	sox1a	ENSDARG00000088357	acadl
ENSDARG00000069878	snu13a	ENSDARG00000088428	ensembl_havana
ENSDARG00000069917	ska3	ENSDARG00000088463	CLPB
ENSDARG00000069944	ensembl_havana	ENSDARG00000088844	deaf1
ENSDARG00000070019	taf15	ENSDARG00000088877	SMARCD2
ENSDARG00000070059	havana	ENSDARG00000088929	ypel5
ENSDARG00000070108	dek	ENSDARG00000088967	ensembl_havana
ENSDARG00000070109	ncapg	ENSDARG00000089066	NHSL2
ENSDARG00000070155	tuba8l3	ENSDARG00000089079	ensembl_havana
ENSDARG00000070162	STOX2	ENSDARG00000089124	ensembl_havana
ENSDARG00000070239	havana	ENSDARG00000089138	ensembl_havana
ENSDARG00000070278	mettl14	ENSDARG00000089227	ensembl_havana
ENSDARG00000070318	arl8bb	ENSDARG00000089245	dusp23b
ENSDARG00000070399	alg2	ENSDARG00000089255	ensembl_havana
ENSDARG00000070437	rpl22	ENSDARG00000089271	NEXMIF
ENSDARG00000070453	gch1	ENSDARG00000089307	pmaip1
ENSDARG00000070463	e2f3	ENSDARG00000089333	si:ch211-198c19.1
ENSDARG00000070465	ensembl_havana	ENSDARG00000089355	ensembl_havana
ENSDARG00000070472	arf5	ENSDARG00000089372	ensembl_havana
ENSDARG00000070485	cenps	ENSDARG00000089475	hbae1.1
ENSDARG00000070539	arf3a	ENSDARG00000089538	RNF166
ENSDARG00000070545	top1a	ENSDARG00000089791	slc25a32a
ENSDARG00000070568	ensembl_havana	ENSDARG00000089844	ensembl
ENSDARG00000070589	mrpl35	ENSDARG00000089860	havana
ENSDARG00000070621	FAM72B	ENSDARG00000089885	slc16a12b
ENSDARG00000070623	med10	ENSDARG00000089893	ensembl
ENSDARG00000070651	PRKCD	ENSDARG00000089924	aldh2.1
ENSDARG00000070657	pa2g4b	ENSDARG00000089930	iqce
ENSDARG00000070674	psmd6	ENSDARG00000089947	ensembl
ENSDARG00000070686	cdipt	ENSDARG00000089981	rnf146
ENSDARG00000070780	rln3a	ENSDARG00000090054	ensembl_havana
ENSDARG00000070786	havana	ENSDARG00000090142	havana
ENSDARG00000070795	eaf1	ENSDARG00000090145	TMEM240
ENSDARG00000070824	ndufb5	ENSDARG00000090232	havana
ENSDARG00000070828	actl6a	ENSDARG00000090472	havana
ENSDARG00000070833	lin52	ENSDARG00000090512	trim8a
ENSDARG00000070914	dusp6	ENSDARG00000090638	havana
ENSDARG00000070929	sox14	ENSDARG00000090687	RCBTB2
ENSDARG00000070985	mrps21	ENSDARG00000090740	ensembl
ENSDARG00000071031	snx1a	ENSDARG00000090751	ensembl_havana
ENSDARG00000071203	sptssa	ENSDARG00000090804	GPR155
ENSDARG00000071288	samhd1	ENSDARG00000090895	havana
ENSDARG00000071378	micos13	ENSDARG00000090930	havana
ENSDARG00000071384	ensembl_havana	ENSDARG00000090982	SLC44A1
ENSDARG00000071491	nrros	ENSDARG00000091027	aqp1a.2
ENSDARG00000071551	xrcc6	ENSDARG00000091247	fars2
ENSDARG00000071658	YWHAG	ENSDARG00000091368	ensembl_havana
ENSDARG00000071670	tma7	ENSDARG00000091393	si:ch211-161m3.6
ENSDARG00000071671	nudt22	ENSDARG00000091433	abhd17aa
ENSDARG00000071679	mydgf	ENSDARG00000091619	mvb12ba
ENSDARG00000071694	ndc80	ENSDARG00000091727	ensembl
ENSDARG00000071725	havana	ENSDARG00000091879	si:dkey-29d8.3
ENSDARG00000071790	havana	ENSDARG00000092003	ccs
ENSDARG00000071833	znf1162	ENSDARG00000092027	havana
ENSDARG00000071863	itgb1a	ENSDARG00000092154	tex264a
ENSDARG00000073747	havana	ENSDARG00000092243	havana
ENSDARG00000073781	havana	ENSDARG00000092285	CENPV
ENSDARG00000073786	cmbl	ENSDARG00000092310	havana
ENSDARG00000073899	nemp1	ENSDARG00000092347	havana
ENSDARG00000073902	ensembl_havana	ENSDARG00000092362	hsp70.2
ENSDARG00000073936	ensembl	ENSDARG00000092394	dcun1d4
ENSDARG00000074057	calm3b	ENSDARG00000092467	linc-epb41l4a
ENSDARG00000074161	ensembl_havana	ENSDARG00000092488	ensembl
ENSDARG00000074201	FLNA	ENSDARG00000092659	ppp3r1a
ENSDARG00000074262	ensembl_havana	ENSDARG00000092721	havana
ENSDARG00000074302	gpr183b	ENSDARG00000092758	caiap
ENSDARG00000074303	PHF12	ENSDARG00000092774	ensembl_havana
ENSDARG00000074326	MCM8	ENSDARG00000092816	havana
ENSDARG00000074331	EIF4G3	ENSDARG00000092882	havana
ENSDARG00000074356	fxn	ENSDARG00000092945	havana
ENSDARG00000074378	junba	ENSDARG00000093126	havana
ENSDARG00000074435	ttc19	ENSDARG00000093170	mef2b
ENSDARG00000074526	ZBTB16	ENSDARG00000093235	mpst
ENSDARG00000074544	havana	ENSDARG00000093313	ubb
ENSDARG00000074656	ctss2.1	ENSDARG00000093438	havana
ENSDARG00000074688	ensembl_havana	ENSDARG00000093460	GPR52
ENSDARG00000074727	dnajc10	ENSDARG00000093477	cyp46a1.5
ENSDARG00000074771	ifngr1	ENSDARG00000093516	havana
ENSDARG00000074782	ensembl	ENSDARG00000093549	selenop
ENSDARG00000074790	rab5if	ENSDARG00000094098	ensembl_havana
ENSDARG00000074796	dbf4	ENSDARG00000094230	havana
ENSDARG00000074818	havana	ENSDARG00000094665	ensembl_havana
ENSDARG00000074846	ensembl_havana	ENSDARG00000094696	havana
ENSDARG00000074892	pde6d	ENSDARG00000094708	havana
ENSDARG00000074899	ensembl_havana	ENSDARG00000094709	arl8
ENSDARG00000074915	etaa1a	ENSDARG00000095019	lmo2
ENSDARG00000074955	nup98	ENSDARG00000095030	ensembl_havana
ENSDARG00000074968	polr2m	ENSDARG00000095351	havana
ENSDARG00000074979	ensembl_havana	ENSDARG00000095412	havana
ENSDARG00000075008	ensembl_havana	ENSDARG00000095437	havana
ENSDARG00000075024	ensembl_havana	ENSDARG00000095754	havana
ENSDARG00000075030	stx10	ENSDARG00000095783	havana
ENSDARG00000075178	lpcat3	ENSDARG00000095802	havana
ENSDARG00000075261	timp2b	ENSDARG00000095825	havana
ENSDARG00000075327	DOCK10	ENSDARG00000095865	oxr1a
ENSDARG00000075334	ensembl_havana	ENSDARG00000095890	ZNF236
ENSDARG00000075354	havana	ENSDARG00000095946	havana
ENSDARG00000075369	NCK1	ENSDARG00000095974	havana
ENSDARG00000075405	adck5	ENSDARG00000096135	havana
ENSDARG00000075422	MRPL49	ENSDARG00000096250	havana
ENSDARG00000075436	ensembl_havana	ENSDARG00000096359	eppk1
ENSDARG00000075445	psmb5	ENSDARG00000096502	havana
ENSDARG00000075509	PHF12	ENSDARG00000096508	havana
ENSDARG00000075559	ppm1g	ENSDARG00000096578	cul4a
ENSDARG00000075592	tnfaip8l2a	ENSDARG00000096628	havana
ENSDARG00000075616	polr2k	ENSDARG00000096632	havana
ENSDARG00000075621	birc5a	ENSDARG00000096655	havana
ENSDARG00000075723	havana	ENSDARG00000096667	havana
ENSDARG00000075725	CEP152	ENSDARG00000096711	havana
ENSDARG00000075758	ywhabb	ENSDARG00000096714	havana
ENSDARG00000075853	ensembl_havana	ENSDARG00000096879	ensembl_havana
ENSDARG00000075989	arpc2	ENSDARG00000096889	havana
ENSDARG00000076004	ensembl_havana	ENSDARG00000096917	havana
ENSDARG00000076005	PIEZO2	ENSDARG00000096954	havana
ENSDARG00000076104	SEMA4B	ENSDARG00000096961	ensembl_havana
ENSDARG00000076127	ensembl_havana	ENSDARG00000096972	havana
ENSDARG00000076169	pold3	ENSDARG00000097163	havana
ENSDARG00000076221	fthl28	ENSDARG00000097205	ULK2
ENSDARG00000076318	ATP6V1A	ENSDARG00000097236	svip
ENSDARG00000076324	lmtk2	ENSDARG00000097264	si:ch211-40k21.5
ENSDARG00000076334	mrpl43	ENSDARG00000097339	slc9a1b
ENSDARG00000076364	ensembl_havana	ENSDARG00000097372	havana
ENSDARG00000076386	epdl1	ENSDARG00000097389	havana
ENSDARG00000076416	ensembl	ENSDARG00000097420	ensembl_havana
ENSDARG00000076451	PRDM2	ENSDARG00000097473	sertad3
ENSDARG00000076509	polr2d	ENSDARG00000097526	havana
ENSDARG00000076532	ensembl_havana	ENSDARG00000097537	WWP1
ENSDARG00000076560	ensembl_havana	ENSDARG00000097662	havana
ENSDARG00000076590	ATAD2	ENSDARG00000097692	si:ch211-116o3.5
ENSDARG00000076752	TMEM67	ENSDARG00000097761	havana
ENSDARG00000076799	rnd3a	ENSDARG00000098013	havana
ENSDARG00000076811	GANAB	ENSDARG00000098079	rab3gap1
ENSDARG00000076833	atp1b1b	ENSDARG00000098103	tefb
ENSDARG00000076962	GDPD5	ENSDARG00000098105	tmem106c
ENSDARG00000077012	eif4ea	ENSDARG00000098122	ensembl
ENSDARG00000077029	ensembl_havana	ENSDARG00000098201	mtmr3
ENSDARG00000077060	havana	ENSDARG00000098214	ensembl
ENSDARG00000077069	srgn	ENSDARG00000098235	actr5
ENSDARG00000077126	snrnp70	ENSDARG00000098288	tax1bp1a
ENSDARG00000077256	nat8l	ENSDARG00000098304	ensembl_havana
ENSDARG00000077264	wdr43	ENSDARG00000098311	ensembl
ENSDARG00000077372	tfr1b	ENSDARG00000098361	nudcd3
ENSDARG00000077414	ensembl_havana	ENSDARG00000098424	ensembl
ENSDARG00000077499	plekho1b	ENSDARG00000098453	PANK4
ENSDARG00000077536	snrnp200	ENSDARG00000098583	wbp1
ENSDARG00000077544	toe1	ENSDARG00000098635	irf2bp2b
ENSDARG00000077620	cdca7a	ENSDARG00000098726	RPTOR
ENSDARG00000077664	zgc:110239	ENSDARG00000098771	cbx8b
ENSDARG00000077728	supv3l1	ENSDARG00000098820	ftr67
ENSDARG00000077732	alyref	ENSDARG00000098825	farsa
ENSDARG00000077777	tmsb4x	ENSDARG00000098831	gcdhb
ENSDARG00000077790	DCAF15	ENSDARG00000098852	smdt1b
ENSDARG00000077799	egr4	ENSDARG00000098855	OXSM
ENSDARG00000077830	borcs5	ENSDARG00000098874	exoc6b
ENSDARG00000077883	fam83d	ENSDARG00000098904	pex1
ENSDARG00000077950	tor1	ENSDARG00000098911	ccdc34
ENSDARG00000077955	rnf6	ENSDARG00000098967	RABGAP1
ENSDARG00000077975	havana	ENSDARG00000098983	ensembl
ENSDARG00000078004	drl	ENSDARG00000099001	havana
ENSDARG00000078014	pacsin2	ENSDARG00000099015	ensembl
ENSDARG00000078069	rrm2	ENSDARG00000099084	pcif1
ENSDARG00000078166	ensembl_havana	ENSDARG00000099099	ensembl_havana
ENSDARG00000078193	havana	ENSDARG00000099118	TRAPPC9
ENSDARG00000078383	mcrip1	ENSDARG00000099149	hs3st3b1a
ENSDARG00000078401	ensembl_havana	ENSDARG00000099195	ier2a
ENSDARG00000078473	nucks1a	ENSDARG00000099199	itchb
ENSDARG00000078512	acaca	ENSDARG00000099222	prpsap1
ENSDARG00000078561	LRIG2	ENSDARG00000099229	havana
ENSDARG00000078574	ensembl_havana	ENSDARG00000099258	VPS52
ENSDARG00000078647	samsn1b	ENSDARG00000099269	havana
ENSDARG00000078654	tpx2	ENSDARG00000099319	ensembl
ENSDARG00000078754	gra	ENSDARG00000099331	ensembl
ENSDARG00000078759	ensembl_havana	ENSDARG00000099351	igfbp1a
ENSDARG00000078785	tmem258	ENSDARG00000099368	slc25a42
ENSDARG00000078888	iqgap1	ENSDARG00000099409	ensembl
ENSDARG00000078929	abhd16a	ENSDARG00000099411	zgc:158343
ENSDARG00000079015	brca2	ENSDARG00000099441	cbx4
ENSDARG00000079078	si:ch211-5k11.8	ENSDARG00000099483	VDR
ENSDARG00000079222	zgc:174315	ENSDARG00000099517	adss1
ENSDARG00000079233	ensembl_havana	ENSDARG00000099555	foxo1a
ENSDARG00000079238	ensembl_havana	ENSDARG00000099593	ensembl_havana
ENSDARG00000079252	fam117ab	ENSDARG00000099651	bin3
ENSDARG00000079302	and2	ENSDARG00000099719	ensembl
ENSDARG00000079306	RLIM	ENSDARG00000099746	rgs3a
ENSDARG00000079313	ensembl_havana	ENSDARG00000099753	zgc:63863
ENSDARG00000079369	ensembl_havana	ENSDARG00000099776	glula
ENSDARG00000079401	ensembl_havana	ENSDARG00000099779	ensembl_havana
ENSDARG00000079403	si:dkey-204l11.1	ENSDARG00000099814	fbxo46
ENSDARG00000079652	caap1	ENSDARG00000099871	myo7aa
ENSDARG00000079725	dhx9	ENSDARG00000099913	snrnp35
ENSDARG00000079783	ensembl_havana	ENSDARG00000099970	havana
ENSDARG00000079802	aanat2	ENSDARG00000100003	glulb
ENSDARG00000079854	ensembl_havana	ENSDARG00000100011	strn
ENSDARG00000079891	DNAJC6	ENSDARG00000100056	ensembl_havana
ENSDARG00000079900	ensembl_havana	ENSDARG00000100129	brd3b
ENSDARG00000079973	pus10	ENSDARG00000100162	ensembl
ENSDARG00000080450	ensembl	ENSDARG00000100296	pja2
ENSDARG00000081369	RefSeq	ENSDARG00000100331	SMIM10
ENSDARG00000082242	SNORA73	ENSDARG00000100371	eef2b
ENSDARG00000082850	U8	ENSDARG00000100427	ensembl
ENSDARG00000083108	SNORA73	ENSDARG00000100436	CNGA2
ENSDARG00000083400	SNORA73	ENSDARG00000100453	GALNT10
ENSDARG00000084532	ensembl	ENSDARG00000100494	pbx1a
ENSDARG00000086112	havana	ENSDARG00000100503	sos1
ENSDARG00000086173	ensembl_havana	ENSDARG00000100559	tor2a
ENSDARG00000086425	prpf3	ENSDARG00000100563	havana
ENSDARG00000086450	TDG	ENSDARG00000100677	tmem205
ENSDARG00000086550	havana	ENSDARG00000100715	tlk1b
ENSDARG00000086553	ensembl_havana	ENSDARG00000100766	ube2q1
ENSDARG00000086618	psma3	ENSDARG00000100782	f7l
ENSDARG00000086685	trim63b	ENSDARG00000100813	nudt12
ENSDARG00000086699	smim15	ENSDARG00000100940	nr5a2
ENSDARG00000086703	havana	ENSDARG00000100948	havana
ENSDARG00000086753	bbln	ENSDARG00000101008	soul4
ENSDARG00000086815	MYADM	ENSDARG00000101010	hpdl
ENSDARG00000086826	sult6b1	ENSDARG00000101024	nufip1
ENSDARG00000087017	ensembl_havana	ENSDARG00000101057	srsf7b
ENSDARG00000087238	ensembl_havana	ENSDARG00000101062	fdft1
ENSDARG00000087528	snip1	ENSDARG00000101067	havana
ENSDARG00000087554	cdk1	ENSDARG00000101072	cnot6b
ENSDARG00000087636	hmgn6	ENSDARG00000101115	med30
ENSDARG00000087640	nsfl1c	ENSDARG00000101120	kif3b
ENSDARG00000087693	atox1	ENSDARG00000101131	pbx1b
ENSDARG00000087793	havana	ENSDARG00000101134	ensembl
ENSDARG00000087911	PSME4	ENSDARG00000101144	zdhhc13
ENSDARG00000088013	CYP27A1	ENSDARG00000101146	ensembl
ENSDARG00000088030	rpl35a	ENSDARG00000101175	mcu
ENSDARG00000088140	hsd17b7	ENSDARG00000101220	POLRMT
ENSDARG00000088246	thoc1	ENSDARG00000101239	hsd17b4
ENSDARG00000088247	havana	ENSDARG00000101260	GPATCH2
ENSDARG00000088423	ensembl_havana	ENSDARG00000101270	klhl8
ENSDARG00000088549	ensembl_havana	ENSDARG00000101404	ensembl
ENSDARG00000088581	f10	ENSDARG00000101431	gas8
ENSDARG00000088590	pxna	ENSDARG00000101438	lonp2
ENSDARG00000088699	PDZD8	ENSDARG00000101456	acp5b
ENSDARG00000088727	ensembl	ENSDARG00000101462	ensembl
ENSDARG00000088789	MAST1	ENSDARG00000101507	ATG2A
ENSDARG00000089050	havana	ENSDARG00000101514	ftr64
ENSDARG00000089158	ensembl_havana	ENSDARG00000101613	havana
ENSDARG00000089190	TANC1	ENSDARG00000101661	ulk3
ENSDARG00000089230	si:ch211-253b8.2	ENSDARG00000101676	KLHL28
ENSDARG00000089243	ensembl_havana	ENSDARG00000101697	ensembl_havana
ENSDARG00000089296	ensembl_havana	ENSDARG00000101725	ensembl
ENSDARG00000089302	hnrnpa0a	ENSDARG00000101766	ptmab
ENSDARG00000089361	wu:fb59d01	ENSDARG00000101799	havana
ENSDARG00000089404	havana	ENSDARG00000101800	ensembl
ENSDARG00000089444	OMG	ENSDARG00000101844	mibp2
ENSDARG00000089529	desi1b	ENSDARG00000101873	ensembl
ENSDARG00000089564	MDFI	ENSDARG00000101892	ensembl_havana
ENSDARG00000089626	ptges3b	ENSDARG00000101903	ZFYVE9
ENSDARG00000089637	rnaseh2c	ENSDARG00000101915	pin1
ENSDARG00000089646	ensembl_havana	ENSDARG00000101930	ensembl
ENSDARG00000089663	LSM3	ENSDARG00000101947	ptbp2a
ENSDARG00000089705	ABCF3	ENSDARG00000101979	havana
ENSDARG00000089706	ensembl_havana	ENSDARG00000102012	ppp1cbl
ENSDARG00000089742	FAM161A	ENSDARG00000102020	pnpla3
ENSDARG00000089787	CREBZF	ENSDARG00000102021	C17H14orf28
ENSDARG00000089828	ensembl_havana	ENSDARG00000102097	NFKBIZ
ENSDARG00000089861	usp44	ENSDARG00000102127	NHLRC3
ENSDARG00000089908	DEPDC4	ENSDARG00000102147	fem1c
ENSDARG00000089922	ensembl	ENSDARG00000102167	ppox
ENSDARG00000089967	si:ch211-59o9.10	ENSDARG00000102202	phospho2
ENSDARG00000090036	ensembl_havana	ENSDARG00000102257	soul3
ENSDARG00000090120	havana	ENSDARG00000102295	dnaja3b
ENSDARG00000090389	ensembl_havana	ENSDARG00000102335	ano1a
ENSDARG00000090401	ensembl	ENSDARG00000102377	slc6a16b
ENSDARG00000090462	mrpl20	ENSDARG00000102419	azi2
ENSDARG00000090600	ensembl_havana	ENSDARG00000102473	ensembl_havana
ENSDARG00000090716	cltcb	ENSDARG00000102474	dusp16
ENSDARG00000090730	cfbl	ENSDARG00000102477	stard4
ENSDARG00000090778	ttll1	ENSDARG00000102505	trim32
ENSDARG00000090847	ensembl_havana	ENSDARG00000102569	polr3a
ENSDARG00000090872	si:dkey-276j7.1	ENSDARG00000102608	zgc:109986
ENSDARG00000090873	ccl34a.4	ENSDARG00000102612	slc15a4
ENSDARG00000090986	havana	ENSDARG00000102615	fra10ac1
ENSDARG00000090993	rnf4	ENSDARG00000102632	ubc
ENSDARG00000091003	il34	ENSDARG00000102731	havana
ENSDARG00000091072	CIB3	ENSDARG00000102772	KLHDC3
ENSDARG00000091150	mki67	ENSDARG00000102802	brdt
ENSDARG00000091271	ensembl_havana	ENSDARG00000102877	BPHL
ENSDARG00000091326	CEP120	ENSDARG00000102891	ppp1r26
ENSDARG00000091367	prpf6	ENSDARG00000102893	ATG7
ENSDARG00000091413	TIMM22	ENSDARG00000102965	ensembl
ENSDARG00000091555	ostf1	ENSDARG00000102995	rbm24a
ENSDARG00000091624	ugt2b6	ENSDARG00000103038	pik3r3a
ENSDARG00000091656	lsm8	ENSDARG00000103106	havana
ENSDARG00000091813	havana	ENSDARG00000103125	TSC2
ENSDARG00000091897	havana	ENSDARG00000103220	slc10a3
ENSDARG00000091902	b3gnt2b	ENSDARG00000103253	zgc:112023
ENSDARG00000091932	havana	ENSDARG00000103271	pla2g15
ENSDARG00000091988	havana	ENSDARG00000103288	PDPR
ENSDARG00000092035	si:ch211-156j16.1	ENSDARG00000103308	mst1
ENSDARG00000092112	tomm40	ENSDARG00000103435	ensembl_havana
ENSDARG00000092115	eif4a1a	ENSDARG00000103450	ensembl
ENSDARG00000092123	si:dkey-20d21.12	ENSDARG00000103530	ensembl_havana
ENSDARG00000092124	cox14	ENSDARG00000103542	vegfaa
ENSDARG00000092134	RAD54B	ENSDARG00000103566	tomm20b
ENSDARG00000092137	havana	ENSDARG00000103610	actr8
ENSDARG00000092228	havana	ENSDARG00000103642	pglyrp6
ENSDARG00000092246	havana	ENSDARG00000103677	ensembl
ENSDARG00000092290	havana	ENSDARG00000103691	RFX7
ENSDARG00000092305	poldip2	ENSDARG00000103720	zgc:162730
ENSDARG00000092407	ensembl	ENSDARG00000103759	fahd2a
ENSDARG00000092508	ensembl_havana	ENSDARG00000103811	agla
ENSDARG00000092546	pdap1a	ENSDARG00000103825	galnt10
ENSDARG00000092574	havana	ENSDARG00000103851	ensembl_havana
ENSDARG00000092578	havana	ENSDARG00000103858	ARF5
ENSDARG00000092787	si:dkey-88p24.11	ENSDARG00000103947	ensembl_havana
ENSDARG00000092798	ppib	ENSDARG00000103962	add1
ENSDARG00000092806	ensembl_havana	ENSDARG00000103991	sec14l1
ENSDARG00000092889	zgc:194246	ENSDARG00000104012	havana
ENSDARG00000093019	havana	ENSDARG00000104039	errfi1a
ENSDARG00000093078	plscr3a	ENSDARG00000104153	prkd4
ENSDARG00000093125	RANBP2	ENSDARG00000104177	cpne3
ENSDARG00000093289	ensembl_havana	ENSDARG00000104220	havana
ENSDARG00000093448	mpc1	ENSDARG00000104221	sat2b
ENSDARG00000093453	AHDC1	ENSDARG00000104223	lmbrd1
ENSDARG00000093562	havana	ENSDARG00000104246	ensembl
ENSDARG00000093591	havana	ENSDARG00000104288	HFM1
ENSDARG00000093594	havana	ENSDARG00000104306	UBR1
ENSDARG00000093622	spc24	ENSDARG00000104344	ccdc127a
ENSDARG00000093628	s100a11	ENSDARG00000104361	barhl2
ENSDARG00000093798	havana	ENSDARG00000104375	SEC24A
ENSDARG00000093978	zgc:77486	ENSDARG00000104404	b4galt1l
ENSDARG00000094004	havana	ENSDARG00000104408	zgc:152774
ENSDARG00000094023	havana	ENSDARG00000104409	ensembl_havana
ENSDARG00000094051	havana	ENSDARG00000104413	rogdi
ENSDARG00000094210	fthl31	ENSDARG00000104414	shmt2
ENSDARG00000094215	havana	ENSDARG00000104472	si:ch211-39i2.2
ENSDARG00000094272	ensembl_havana	ENSDARG00000104485	havana
ENSDARG00000094281	si:ch73-196i15.3	ENSDARG00000104550	clcn2b
ENSDARG00000094336	ensembl_havana	ENSDARG00000104647	surf4
ENSDARG00000094380	ZZEF1	ENSDARG00000104702	cat
ENSDARG00000094455	havana	ENSDARG00000104732	mlycd
ENSDARG00000094485	ensembl_havana	ENSDARG00000104773	junbb
ENSDARG00000094508	havana	ENSDARG00000104782	oaz1b
ENSDARG00000094584	si:ch211-92l17.1	ENSDARG00000104808	jak2a
ENSDARG00000094833	coa5	ENSDARG00000104810	akt3a
ENSDARG00000094977	ensembl_havana	ENSDARG00000104845	mipol1
ENSDARG00000095013	havana	ENSDARG00000104874	fzd6
ENSDARG00000095025	havana	ENSDARG00000104936	havana
ENSDARG00000095077	havana	ENSDARG00000105003	scn1bb
ENSDARG00000095369	zgc:112966	ENSDARG00000105050	SHKBP1
ENSDARG00000095451	havana	ENSDARG00000105079	havana
ENSDARG00000095538	senp3a	ENSDARG00000105123	zer1
ENSDARG00000095623	dpm2	ENSDARG00000105141	ensembl
ENSDARG00000095774	emd	ENSDARG00000105153	ifitm5
ENSDARG00000095807	havana	ENSDARG00000105154	creg1
ENSDARG00000095821	ensembl_havana	ENSDARG00000105239	ensembl_havana
ENSDARG00000095904	prpf31	ENSDARG00000105279	havana
ENSDARG00000095921	si:ch1073-325m22.2	ENSDARG00000105350	havana
ENSDARG00000096141	zgc:173624	ENSDARG00000105408	havana
ENSDARG00000096229	ensembl_havana	ENSDARG00000105477	havana
ENSDARG00000096270	havana	ENSDARG00000105525	havana
ENSDARG00000096310	havana	ENSDARG00000105617	si:ch73-335l21.2
ENSDARG00000096346	havana	ENSDARG00000105643	havana
ENSDARG00000096527	havana	ENSDARG00000105669	NFX1
ENSDARG00000096546	nrp2a	ENSDARG00000105693	havana
ENSDARG00000096554	ensembl_havana	ENSDARG00000105806	havana
ENSDARG00000096576	havana	ENSDARG00000106873	ensembl
ENSDARG00000096603	bmb	ENSDARG00000107442	SLC35D3
ENSDARG00000096651	GPR108	ENSDARG00000108788	ARSB
ENSDARG00000096720	havana	ENSDARG00000109373	ensembl
ENSDARG00000096876	havana	ENSDARG00000109563	LSM10
ENSDARG00000096877	havana	ENSDARG00000109678	ensembl
ENSDARG00000096978	havana	ENSDARG00000109769	ensembl
ENSDARG00000097058	havana	ENSDARG00000110003	ensembl
ENSDARG00000097102	si:ch73-281n10.2	ENSDARG00000110020	zgc:56628
ENSDARG00000097203	havana	ENSDARG00000110298	ensembl
ENSDARG00000097244	zgc:174263	ENSDARG00000110361	ensembl
ENSDARG00000097250	ensembl_havana	ENSDARG00000110841	havana
ENSDARG00000097284	havana	ENSDARG00000110991	znf276
ENSDARG00000097367	havana	ENSDARG00000111491	MFAP4
ENSDARG00000097513	havana	ENSDARG00000111939	atf4a
ENSDARG00000097620	ensembl_havana	ENSDARG00000112644	ensembl
ENSDARG00000097691	ensembl	ENSDARG00000112681	ensembl
ENSDARG00000097698	havana	ENSDARG00000112811	ensembl
ENSDARG00000097765	havana	ENSDARG00000113106	ensembl
ENSDARG00000097770	havana	ENSDARG00000113599	hbbe1.1
ENSDARG00000097816	ensembl_havana	ENSDARG00000114245	plbd2
ENSDARG00000097824	smco4	ENSDARG00000114500	ensembl_havana
ENSDARG00000097908	havana	ENSDARG00000114508	tmem101
ENSDARG00000097929	havana	ENSDARG00000114695	hmox2a
ENSDARG00000098011	havana	ENSDARG00000115015	PSTK
ENSDARG00000098021	ensembl_havana	ENSDARG00000115041	ensembl
ENSDARG00000098024	havana	ENSDARG00000115101	ensembl
ENSDARG00000098037	havana	ENSDARG00000115167	ensembl
ENSDARG00000098140	ANKRD13D	ENSDARG00000115222	MARF1
ENSDARG00000098181	zgc:113184	ENSDARG00000115383	gnb4b
ENSDARG00000098315	cyp1a	ENSDARG00000115405	hbbe1.2
ENSDARG00000098332	zgc:112970	ENSDARG00000115610	ensembl
ENSDARG00000098355	atp5pd	ENSDARG00000115805	GGT7
ENSDARG00000098535	havana	ENSDARG00000115843	ensembl_havana
ENSDARG00000098574	srsf11	ENSDARG00000116119	ensembl
ENSDARG00000098650	iqgap3	ENSDARG00000116271	ensembl
ENSDARG00000098666	si:dkey-93h22.8	ENSDARG00000116511	npas4l
ENSDARG00000098680	ensembl_havana	ENSDARG00000116649	ube2e1
ENSDARG00000098722	ensembl_havana	ENSDARG00000116680	zgc:56235
ENSDARG00000098780	nsmce1	ENSDARG00000117000	ensembl
ENSDARG00000098783	polr2b	ENSDARG00000117244	ensembl
ENSDARG00000098785	glrx3	ENSDARG00000117312	ensembl
ENSDARG00000098853	ehd1a	ENSDARG00000117342	ensembl
ENSDARG00000098929	havana	ENSDARG00000117384	ensembl
ENSDARG00000098935	bxdc2	ENSDARG00000117617	ensembl
ENSDARG00000098936	kif5aa	ENSDARG00000117817	ensembl
ENSDARG00000098946	pald1a
ENSDARG00000098992	zgc:114119
ENSDARG00000099101	gch2
ENSDARG00000099121	havana
ENSDARG00000099143	fnta
ENSDARG00000099194	ensembl
ENSDARG00000099213	glyr1
ENSDARG00000099241	ppp2cb
ENSDARG00000099252	ipcef1
ENSDARG00000099298	xrcc5
ENSDARG00000099336	mvda
ENSDARG00000099385	ensembl_havana
ENSDARG00000099520	havana
ENSDARG00000099563	inpp5ka
ENSDARG00000099618	ensembl_havana
ENSDARG00000099663	cox5ab
ENSDARG00000099664	selenof
ENSDARG00000099667	snrpg
ENSDARG00000099690	vaspa
ENSDARG00000099739	ensembl
ENSDARG00000099766	myl12.1
ENSDARG00000099833	fbxo7
ENSDARG00000099843	nedd4a
ENSDARG00000099969	zgc:152863
ENSDARG00000099981	havana
ENSDARG00000100013	dhx38
ENSDARG00000100019	arhgap11a
ENSDARG00000100028	pole2
ENSDARG00000100047	ergic1
ENSDARG00000100114	sf3a3
ENSDARG00000100119	caskb
ENSDARG00000100188	ensembl
ENSDARG00000100361	znf1174
ENSDARG00000100374	txnrd3
ENSDARG00000100513	rps27l
ENSDARG00000100536	nkrf
ENSDARG00000100573	ckap2l
ENSDARG00000100657	egfl7
ENSDARG00000100702	zgc:174680
ENSDARG00000100742	reep5
ENSDARG00000100836	havana
ENSDARG00000100857	havana
ENSDARG00000100882	havana
ENSDARG00000100972	MYH11
ENSDARG00000101037	asf1ba
ENSDARG00000101039	zdhhc15a
ENSDARG00000101060	gcna
ENSDARG00000101061	eif2a
ENSDARG00000101096	cebp1
ENSDARG00000101112	ensembl
ENSDARG00000101116	vps33a
ENSDARG00000101135	si:dkey-85k7.7
ENSDARG00000101236	CEP83
ENSDARG00000101251	ldha
ENSDARG00000101254	havana
ENSDARG00000101277	znf207b
ENSDARG00000101295	psmd4a
ENSDARG00000101308	SMUG1
ENSDARG00000101323	trnau1apa
ENSDARG00000101341	fam174c
ENSDARG00000101419	drp2
ENSDARG00000101560	psma1
ENSDARG00000101569	ensembl_havana
ENSDARG00000101619	micos10
ENSDARG00000101637	ccnd1
ENSDARG00000101644	ARHGEF17
ENSDARG00000101670	ensembl
ENSDARG00000101707	havana
ENSDARG00000101785	ensembl
ENSDARG00000101886	pdxdc1
ENSDARG00000101888	OSCP1
ENSDARG00000101890	ensembl_havana
ENSDARG00000101952	pigv
ENSDARG00000101959	etv1
ENSDARG00000102068	shcbp1
ENSDARG00000102105	dad1
ENSDARG00000102115	ndufc2
ENSDARG00000102305	svbp
ENSDARG00000102307	taf2
ENSDARG00000102333	fcf1
ENSDARG00000102483	wu:fb44b02
ENSDARG00000102511	cript
ENSDARG00000102546	cdk11b
ENSDARG00000102607	pmpca
ENSDARG00000102624	kif22
ENSDARG00000102733	EMC4
ENSDARG00000102753	si:dkey-109l4.3
ENSDARG00000102758	ensembl
ENSDARG00000102788	ensembl_havana
ENSDARG00000102798	mcm2
ENSDARG00000102808	calr3b
ENSDARG00000102827	ubfd1
ENSDARG00000102846	trmt13
ENSDARG00000102850	havana
ENSDARG00000102874	immt
ENSDARG00000102908	IL16
ENSDARG00000102978	eif4a3
ENSDARG00000103025	hmgcs1
ENSDARG00000103101	ndufc1
ENSDARG00000103127	gpn2
ENSDARG00000103234	ppie
ENSDARG00000103313	rhot1b
ENSDARG00000103340	clic1
ENSDARG00000103375	havana
ENSDARG00000103404	uchl5
ENSDARG00000103409	uhrf1
ENSDARG00000103422	USP10
ENSDARG00000103471	zgc:173716
ENSDARG00000103522	ensembl_havana
ENSDARG00000103553	sf3b3
ENSDARG00000103594	npm3
ENSDARG00000103636	zgc:174702
ENSDARG00000103672	cirbpa
ENSDARG00000103754	aspm
ENSDARG00000103783	cyyr1
ENSDARG00000103824	hint1
ENSDARG00000103844	ensembl_havana
ENSDARG00000103871	si:ch73-109d9.2
ENSDARG00000103902	nde1
ENSDARG00000103907	sgo1
ENSDARG00000103984	cyth4b
ENSDARG00000103994	ppiab
ENSDARG00000104031	mrpl33
ENSDARG00000104047	ensembl_havana
ENSDARG00000104077	fcer1gl
ENSDARG00000104114	kmt5ab
ENSDARG00000104173	tufm
ENSDARG00000104181	tmsb1
ENSDARG00000104227	nop10
ENSDARG00000104279	appa
ENSDARG00000104353	nop58
ENSDARG00000104372	gnb1b
ENSDARG00000104396	trim25
ENSDARG00000104399	ensembl
ENSDARG00000104451	slc39a7
ENSDARG00000104474	il6r
ENSDARG00000104516	POLR3D
ENSDARG00000104517	uqcr10
ENSDARG00000104537	cox7c
ENSDARG00000104541	msh6
ENSDARG00000104644	ensembl
ENSDARG00000104687	slc16a9b
ENSDARG00000104765	chek1
ENSDARG00000104831	ensembl_havana
ENSDARG00000104837	nudc
ENSDARG00000104901	ostc
ENSDARG00000104938	ftsj3
ENSDARG00000104943	mad2l1bp
ENSDARG00000105035	anapc2
ENSDARG00000105037	snrpf
ENSDARG00000105046	ccnf
ENSDARG00000105098	dr1
ENSDARG00000105116	p4hb
ENSDARG00000105210	etf1a
ENSDARG00000105278	wu:fa19b12
ENSDARG00000105422	ensembl_havana
ENSDARG00000105530	havana
ENSDARG00000105532	znf16l
ENSDARG00000105573	havana
ENSDARG00000105648	havana
ENSDARG00000105823	havana
ENSDARG00000106529	dut
ENSDARG00000106808	ensembl
ENSDARG00000108535	ensembl
ENSDARG00000109513	ensembl
ENSDARG00000109830	SFMBT1
ENSDARG00000110320	ensembl_havana
ENSDARG00000110528	sypa
ENSDARG00000110922	ensembl
ENSDARG00000112002	NUP85
ENSDARG00000112476	surf2
ENSDARG00000112540	ensembl
ENSDARG00000112670	smim20
ENSDARG00000112674	ensembl
ENSDARG00000112702	ensembl
ENSDARG00000112751	ensembl
ENSDARG00000112959	SRL
ENSDARG00000112977	ensembl
ENSDARG00000113150	ensembl
ENSDARG00000113332	ensembl
ENSDARG00000113969	supt4h1
ENSDARG00000113977	fthl29
ENSDARG00000114451	ensembl
ENSDARG00000114549	fis1
ENSDARG00000114552	siva1
ENSDARG00000114670	ube2c
ENSDARG00000114742	ensembl
ENSDARG00000115494	ensembl
ENSDARG00000115925	htr2b
ENSDARG00000115987	srp14
ENSDARG00000116378	ms4a17a.17
ENSDARG00000116491	h2az2b
ENSDARG00000116586	ensembl
ENSDARG00000116743	rnps1
ENSDARG00000117089	CKS2
ENSDARG00000117126	ensembl
ENSDARG00000117133	cst14b.1
ENSDARG00000117253	ensembl
ENSDARG00000117376	ensembl
ENSDARG00000117727	ensembl
ENSDARG00000117786	ensembl
ENSDARG00000117822	ensembl
