# Supplementary material for: Prpf4 sequentially regulates the expansion and maturation of erythrocyte through distinct mechanisms
Source: Cell Death Discov. 2025 Dec 8;11:555. doi: 10.1038/s41420-025-02846-6 (PMC12686395; doi:10.1038/s41420-025-02846-6)
Supplement: Supplementary file 4 — Table S3 [file 41420_2025_2846_MOESM4_ESM.xlsx]

## Sheet: A3SS
ID	GeneID	geneSymbol	chr	strand	longExonStart_0base	longExonEnd	shortES	shortEE	flankingES	flankingEE	ID	IJC_SAMPLE_1	SJC_SAMPLE_1	IJC_SAMPLE_2	SJC_SAMPLE_2	IncFormLen	SkipFormLen	PValue	FDR	IncLevel1	IncLevel2	IncLevelDifference
5	ENSDARG00000033596	polr2c	chr25	-	14373888	14374095	14373888	14373941	14377132	14377182	5	101261265	3,1,20	51,59,59	9,6,0	298	149	0.0834722497912	0.3905871310984453	0.944,0.992,0.869	0.739,0.831,1.0	0.078
6	ENSDARG00000086450	TDG	chr25	+	18956870	18957067	18956873	18957067	18955179	18955361	6	1,0,0	0,0,0	0,0,0	1,0,0	152	149	1	1	1.0,NA,NA	0.0,NA,NA	1
8	ENSDARG00000061587	ctdspl2a	chr25	+	32504294	32504463	32504324	32504463	32501246	32501455	8	1,0,0	0,4,1	0,0,0	1,0,2	179	149	1	1	1.0,0.0,0.0	0.0,NA,0.0	0.333
25	ENSDARG00000071410	cks2	chr22	-	21313331	21313817	21313331	21313664	21314258	21314386	25	147246213	2,13,16	54,50,19	0,0,0	298	149	8.95382152388e-06	0.0002467275264358044	0.974,0.904,0.869	1.0,1.0,1.0	-0.084
35	ENSDARG00000058861	ncln	chr22	-	5240506	5240670	5240506	5240667	5241358	5241397	35	60,58,84	21,39,56	16,36,15	20,19,11	152	149	0.304966	0.9876872524687793	0.737,0.593,0.595	0.44,0.65,0.572	0.088
39	ENSDARG00000062187	kif14	chr22	+	22474304	22474370	22474310	22474370	22469906	22470020	39	32,34,40	0,2,4	10,17,7	0,0,1	155	149	0.103717	0.4459574280397288	1.0,0.942,0.906	1.0,1.0,0.871	-0.008
40	ENSDARG00000101362	mibp	chr22	+	5121405	5121513	5121406	5121513	5120530	5120602	40	0,1,0	232623607	1,1,0	295471375	150	149	1	1	0.0,0.002,0.0	0.003,0.002,0.0	-0.001
41	ENSDARG00000091131	cry3b	chr22	+	806327	806390	806330	806390	806132	806246	41	4,8,17	6,28,29	20,15,15	37,37,22	152	149	0.634643	1	0.395,0.219,0.365	0.346,0.284,0.401	-0.017
42	ENSDARG00000091131	cry3b	chr22	+	807816	807858	807819	807858	807608	807733	42	22,50,58	8,40,28	67,63,64	28,34,28	152	149	0.437626	1	0.729,0.551,0.67	0.701,0.645,0.691	-0.029
47	ENSDARG00000013351	cirbpb	chr22	-	18543192	18544367	18543192	18544107	18544449	18544508	47	69164140	120254285	295309291	261260246	298	149	3.56480622798e-10	4.3702285050088e-08	0.223,0.244,0.197	0.361,0.373,0.372	-0.147
48	ENSDARG00000013351	cirbpb	chr22	-	18544449	18544515	18544449	18544508	18544612	18544832	48	127254311	92187181	156273192	306428311	156	149	3.33066907388e-16	8.2600593032224e-14	0.569,0.565,0.621	0.327,0.379,0.371	0.226
61	ENSDARG00000101332	uba2	chr25	-	12818896	12819048	12818896	12819045	12819141	12819241	61	2,4,9	30,93,80	0,1,4	12,11,33	152	149	0.536329	1	0.061,0.04,0.099	0.0,0.082,0.106	0.004
71	ENSDARG00000045355	eloca	chr24	+	12985053	12985200	12985056	12985200	12983960	12983991	71	1,8,11	1,20,22	4,0,0	3,4,12	152	149	0.0363932913111	0.20989619174773955	0.495,0.282,0.329	0.567,0.0,0.0	0.18
75	ENSDARG00000007271	mynn	chr24	+	26339323	26339410	26339368	26339410	26337816	26337900	75	9,20,24	10,17,13	9,29,22	1,10,9	194	149	0.0214996960955	0.14031380609694738	0.409,0.475,0.586	0.874,0.69,0.652	-0.249
77	ENSDARG00000004131	RTTN	chr24	-	15156265	15156346	15156265	15156343	15158711	15158809	77	4,4,8	1,0,0	1,5,0	0,0,0	152	149	1	1	0.797,1.0,1.0	1.0,1.0,NA	-0.068
80	ENSDARG00000076055	NA	chr24	-	7753399	7753442	7753399	7753436	7753522	7753867	80	0,0,0	0,0,1	0,1,0	2,0,0	155	149	1	1	NA,NA,0.0	0.0,1.0,NA	-0.5
94	ENSDARG00000043154	ucp2	chr10	+	36665677	36665901	36665789	36665901	36662924	36663065	94	308889882	0,2,4	852939956	2,0,0	261	149	1	1	1.0,0.996,0.992	0.996,1.0,1.0	-0.003
101	ENSDARG00000076765	DDHD2	chr10	-	20522192	20522355	20522192	20522348	20524365	20524387	101	0,1,1	0,0,1	0,0,1	0,0,0	156	149	1	1	NA,1.0,0.489	NA,NA,1.0	-0.256
113	ENSDARG00000044299	lmnb1	chr10	+	16040531	16040702	16040576	16040702	16039440	16039597	113	0,0,1	8,24,6	0,2,0	6,11,8	194	149	1	1	0.0,0.0,0.113	0.0,0.123,0.0	-0.003
119	ENSDARG00000015208	rbb4l	chr11	+	12752185	12752362	12752188	12752362	12751701	12751847	119	66143157	3,3,7	15,19,7	2,0,0	152	149	0.0886318568917	0.3996491001662109	0.956,0.979,0.956	0.88,1.0,1.0	0.004
121	ENSDARG00000017230	fbxw11b	chr10	+	21448799	21449259	21449199	21449259	21444664	21444731	121	1,0,0	1,0,0	0,0,1	0,3,1	298	149	1	1	0.333,NA,NA	NA,0.0,0.333	0.167
122	ENSDARG00000017230	fbxw11b	chr10	+	21451897	21452138	21451918	21452138	21449199	21449259	122	3,1,3	0,0,1	0,5,5	0,4,0	170	149	1	1	1.0,1.0,0.724	NA,0.523,1.0	0.146
128	ENSDARG00000059327	gata2a	chr11	-	3853858	3854016	3853858	3854004	3857920	3858493	128	0,2,0	0,0,0	0,0,0	3,0,0	161	149	1	1	NA,1.0,NA	0.0,NA,NA	1
152	ENSDARG00000006527	brd3a	chr21	-	18271616	18271988	18271616	18271985	18272089	18272280	152	3,10,19	2,11,12	0,3,4	2,7,4	152	149	0.0826469096508	0.3905871310984453	0.595,0.471,0.608	0.0,0.296,0.495	0.294
186	ENSDARG00000063370	sgk2a	chr23	+	4326514	4326608	4326516	4326608	4324644	4324749	186	0,1,6	0,0,0	2,11,9	0,1,0	151	149	1	1	NA,1.0,1.0	1.0,0.916,1.0	0.028
195	ENSDARG00000028335	hmga1a	chr23	-	3757169	3757262	3757169	3757259	3758356	3758463	195	120161293	54,49,96	54,29,26	15,15,10	152	149	0.964529	1	0.685,0.763,0.749	0.779,0.655,0.718	0.015
197	ENSDARG00000058560	adrm1	chr23	+	9565546	9565633	9565549	9565633	9564163	9564287	197	0,3,4	5,15,8	0,5,1	0,3,2	152	149	1	1	0.0,0.164,0.329	NA,0.62,0.329	-0.31
198	ENSDARG00000058560	adrm1	chr23	+	9565546	9565633	9565552	9565633	9564163	9564287	198	0,3,4	1,0,0	0,5,1	0,2,4	155	149	1	1	0.0,1.0,1.0	NA,0.706,0.194	0.217
199	ENSDARG00000058560	adrm1	chr23	+	9565549	9565633	9565552	9565633	9564163	9564287	199	5,15,8	1,0,0	0,3,2	0,2,4	152	149	1	1	0.831,1.0,1.0	NA,0.595,0.329	0.482
204	ENSDARG00000013379	ppp6r3	chr25	-	10612774	10612854	10612774	10612821	10613069	10613156	204	3,15,24	2,2,7	8,8,8	1,2,0	182	149	0.0190770507644	0.13141968304364443	0.551,0.86,0.737	0.868,0.766,1.0	-0.162
205	ENSDARG00000013379	ppp6r3	chr25	-	10612774	10612872	10612774	10612821	10613069	10613156	205	11,13,38	2,2,7	11,27,35	1,2,0	200	149	0.00121320148755	0.013081476909234785	0.804,0.829,0.802	0.891,0.91,1.0	-0.122
206	ENSDARG00000013379	ppp6r3	chr25	-	10612774	10612872	10612774	10612854	10613069	10613156	206	8,8,27	0,10,13	5,23,28	2,4,1	167	149	0.039193	0.21599693401404446	1.0,0.416,0.649	0.69,0.837,0.962	-0.141
212	ENSDARG00000024895	fam50a	chr23	+	33997709	33997807	33997736	33997807	33997470	33997519	212	0,0,1	79122138	0,0,0	69,80,75	176	149	1	1	0.0,0.0,0.006	0.0,0.0,0.0	0.002
213	ENSDARG00000041421	tafazzin	chr23	-	4923955	4924279	4923955	4924001	4925002	4925131	213	0,12,10	0,0,0	33,30,23	1,0,0	298	149	1	1	NA,1.0,1.0	0.943,1.0,1.0	0.019
214	ENSDARG00000078654	tpx2	chr23	+	32037173	32037361	32037194	32037361	32036839	32036951	214	239512521	46,91,93	81,90,95	8,14,15	170	149	0.116401	0.47323818206426227	0.82,0.831,0.831	0.899,0.849,0.847	-0.038
216	ENSDARG00000096415	raf1a	chr23	+	4726984	4727138	4727029	4727138	4720420	4720513	216	2,8,2	1,4,6	8,7,18	1,6,4	194	149	0.106095	0.4459574280397288	0.606,0.606,0.204	0.86,0.473,0.776	-0.231
221	ENSDARG00000075892	bag6	chr15	-	34635184	34635467	34635184	34635443	34636984	34637337	221	0,0,1	0,0,0	4,3,0	3,0,5	173	149	1	1	NA,NA,1.0	0.535,1.0,0.0	0.488
222	ENSDARG00000013990	ube2q2	chr25	-	29450079	29450235	29450079	29450232	29450319	29450376	222	0,5,11	0,5,7	8,7,6	0,5,7	152	149	1	1	NA,0.495,0.606	1.0,0.578,0.457	-0.128
227	ENSDARG00000053950	lin37	chr15	+	37590864	37590943	37590876	37590943	37590712	37590787	227	0,0,0	4,7,14	0,1,0	3,3,5	161	149	1	1	0.0,0.0,0.0	0.0,0.236,0.0	-0.079
244	ENSDARG00000041689	usf1	chr15	+	21253370	21253486	21253376	21253486	21253240	21253290	244	0,5,3	0,0,2	14,11,5	1,1,3	155	149	1	1	NA,1.0,0.59	0.931,0.914,0.616	-0.025
249	ENSDARG00000013472	nedd1	chr25	+	19553820	19553911	19553826	19553911	19552790	19552992	249	5,2,19	1,2,7	2,2,3	1,0,1	155	149	0.00724763204953	0.05726654476019	0.828,0.49,0.723	0.658,1.0,0.743	-0.12
257	ENSDARG00000070151	nfyc	chr19	+	42087091	42087163	42087094	42087163	42086870	42086977	257	1,10,5	1,0,3	2,7,7	2,7,0	152	149	0.20832	0.7597561664868235	0.495,1.0,0.62	0.495,0.495,1.0	0.042
273	ENSDARG00000001169	hsd17b8	chr19	+	7176624	7177434	7177349	7177434	7174633	7174750	273	0,1,5	0,0,0	13,11,10	0,5,0	298	149	1	1	NA,1.0,1.0	1.0,0.524,1.0	0.159
308	ENSDARG00000040407	usp22	chr12	+	1515295	1515401	1515298	1515401	1511972	1512120	308	0,6,1	0,5,3	0,0,4	6,5,4	152	149	1	1	NA,0.541,0.246	0.0,0.0,0.495	0.229
309	ENSDARG00000040407	usp22	chr12	+	1519162	1519451	1519359	1519451	1518335	1518494	309	19,28,28	0,0,2	9,23,9	0,0,0	298	149	1	1	1.0,1.0,0.875	1.0,1.0,1.0	-0.042
319	ENSDARG00000031293	dnajc9	chr12	+	9500071	9500269	9500093	9500269	9499779	9499863	319	9,7,4	0,0,13	0,3,0	0,0,0	171	149	1	1	1.0,1.0,0.211	NA,1.0,NA	-0.263
322	ENSDARG00000042458	rfc4	chr11	-	45432577	45432656	45432577	45432653	45433303	45433421	322	91151131	0,0,1	5,4,5	0,0,0	152	149	1	1	1.0,1.0,0.992	1.0,1.0,1.0	-0.003
329	ENSDARG00000042835	tfdp2	chr15	-	4435755	4435902	4435755	4435899	4445071	4445234	329	1,29,31	1,8,6	26,22,35	0,13,2	152	149	0.375946	1	0.495,0.78,0.835	1.0,0.624,0.945	-0.153
337	ENSDARG00000013613	anxa13l	chr2	+	9831510	9831681	9831513	9831681	9828691	9828786	337	7,39,29	1,2,0	9,10,2	0,2,1	152	149	0.50211	1	0.873,0.95,1.0	1.0,0.831,0.662	0.11
338	ENSDARG00000056475	trnau1apb	chr2	-	24314665	24314771	24314665	24314709	24314983	24315083	338	4,25,20	0,0,2	2,3,1	0,0,0	211	149	1	1	1.0,1.0,0.876	1.0,1.0,1.0	-0.041
339	ENSDARG00000014159	mtdha	chr19	-	32907387	32907552	32907387	32907549	32907680	32907765	339	2,3,7	4,8,13	0,11,3	3,6,7	152	149	0.939795	1	0.329,0.269,0.345	0.0,0.642,0.296	0.002
342	ENSDARG00000039521	ssx2ipa	chr2	+	2003423	2003597	2003426	2003597	2001605	2001742	342	5,12,10	0,1,0	19,10,4	4,0,0	152	149	0.333443	1	1.0,0.922,1.0	0.823,1.0,1.0	0.033
343	ENSDARG00000021135	dhrs4	chr7	-	24041933	24042018	24041933	24041989	24042829	24042964	343	0,0,0	20,26,33	4,6,5	16,32,12	178	149	1.33521236845e-07	7.9854696121152e-06	0.0,0.0,0.0	0.173,0.136,0.259	-0.189
356	ENSDARG00000057075	lamtor3	chr13	-	12482370	12482651	12482370	12482434	12484729	12484788	356	28,21,38	1,0,0	3,10,5	0,0,0	298	149	1	1	0.933,1.0,1.0	1.0,1.0,1.0	-0.022
361	ENSDARG00000038780	ubtfl	chr2	-	32361285	32361402	32361285	32361399	32361580	32361774	361	16,10,12	2,4,3	36,27,19	11,6,1	152	149	0.854442	1	0.887,0.71,0.797	0.762,0.815,0.949	-0.044
362	ENSDARG00000038780	ubtfl	chr2	-	32361285	32361402	32361285	32361399	32361646	32361712	362	1,0,0	0,0,0	1,4,9	1,0,2	152	149	1	1	1.0,NA,NA	0.495,1.0,0.815	0.23
363	ENSDARG00000038780	ubtfl	chr2	-	32361285	32361402	32361285	32361399	32363028	32363076	363	3,7,6	0,5,3	1,2,4	0,3,0	152	149	0.0712721962855	0.3607245852817143	1.0,0.578,0.662	1.0,0.395,1.0	-0.052
369	ENSDARG00000069074	cry3a	chr8	+	21250052	21250219	21250055	21250219	21249478	21249550	369	0,1,3	0,5,3	13,6,15	8,0,17	152	149	1	1	NA,0.164,0.495	0.614,1.0,0.464	-0.363
372	ENSDARG00000055115	dtnbp1a	chr16	-	25507385	25507529	25507385	25507520	25508897	25509053	372	6,24,26	0,2,0	12,18,20	0,0,0	158	149	1	1	1.0,0.919,1.0	1.0,1.0,1.0	-0.027
375	ENSDARG00000058734	prdx1	chr2	-	6112753	6112865	6112753	6112862	6115357	6115389	375	8,64,60	15,76,44	0,1,0	0,0,1	152	149	1	1	0.343,0.452,0.572	NA,1.0,0.0	-0.044
376	ENSDARG00000058734	prdx1	chr2	-	6112753	6112865	6112753	6112862	6115511	6115688	376	139482424	150459435	5,2,5	6,8,9	152	149	0.0684636003919	0.35372860202481665	0.476,0.507,0.489	0.45,0.197,0.353	0.157
388	ENSDARG00000057767	nudt4a	chr18	+	15829564	15829652	15829567	15829652	15829329	15829374	388	1,0,3	0,2,0	2,0,2	0,0,3	152	149	1	1	1.0,0.0,1.0	1.0,NA,0.395	-0.031
391	ENSDARG00000074326	MCM8	chr17	+	4364944	4365321	4364983	4365321	4361541	4361731	391	1,0,0	19,24,22	0,0,0	0,1,1	188	149	1	1	0.04,0.0,0.0	NA,0.0,0.0	0.013
409	ENSDARG00000003599	rpl3	chr3	-	29869063	29869430	29869063	29869199	29869549	29869718	409	59,111,98	73481362012958	76,93,46	8233102739468	298	149	1	1	0.004,0.004,0.004	0.005,0.005,0.002	0
411	ENSDARG00000019033	tmem59	chr2	-	26616837	26616958	26616837	26616955	26617056	26617189	411	34141129	13,26,25	85,123,83	24,30,27	152	149	0.252631	0.870173605740889	0.719,0.842,0.835	0.776,0.801,0.751	0.023
415	ENSDARG00000093182	eif2ak1	chr12	-	17593141	17593375	17593141	17593371	17593524	17593608	415	2,21,16	78257218	11,10,11	82147136	153	149	0.442334	1	0.024,0.074,0.067	0.116,0.062,0.073	-0.029
416	ENSDARG00000093182	eif2ak1	chr12	-	17593141	17593375	17593141	17593371	17593528	17593608	416	2,21,15	0,4,2	11,10,11	1,3,4	153	149	0.347113	1	1.0,0.836,0.88	0.915,0.764,0.728	0.103
419	ENSDARG00000009585	papola	chr20	-	4730889	4730962	4730889	4730945	4731043	4731182	419	9,60,40	0,1,0	44,21,13	0,0,0	166	149	1	1	1.0,0.982,1.0	1.0,1.0,1.0	-0.006
435	ENSDARG00000099213	glyr1	chr3	-	36451998	36452280	36451998	36452082	36452370	36452481	435	0,0,8	0,4,0	0,0,1	0,0,0	298	149	1	1	NA,0.0,1.0	NA,NA,1.0	-0.5
437	ENSDARG00000041072	mier1a	chr6	-	34829143	34829190	34829143	34829187	34831106	34831201	437	2,3,6	2,6,2	0,0,0	0,1,0	152	149	1	1	0.495,0.329,0.746	NA,0.0,NA	0.523
438	ENSDARG00000041072	mier1a	chr6	-	34829143	34829271	34829143	34829187	34831106	34831201	438	2,1,6	2,6,2	6,0,2	0,1,0	233	149	0.000479439207237	0.006257943336567158	0.39,0.096,0.657	1.0,0.0,1.0	-0.286
439	ENSDARG00000041072	mier1a	chr6	-	34829143	34829271	34829143	34829190	34831106	34831201	439	2,1,6	2,3,6	6,0,2	0,0,0	230	149	1	1	0.393,0.178,0.393	1.0,NA,1.0	-0.679
442	ENSDARG00000011166	cahz	chr2	-	29481866	29482100	29481866	29481929	29482353	29482472	442	222576087345	3,12,1	449454844826	0,0,2	298	149	1	1	0.997,0.997,1.0	1.0,1.0,0.999	-0.002
455	ENSDARG00000012866	picalma	chr10	+	29204575	29204704	29204608	29204704	29201606	29201714	455	0,0,0	0,0,2	0,2,0	3,1,1	182	149	1	1	NA,NA,0.0	0.0,0.621,0.0	-0.207
461	ENSDARG00000104808	jak2a	chr21	+	267431	267732	267618	267732	266054	266227	461	40120130	0,0,0	198218195	2,0,0	298	149	1	1	1.0,1.0,1.0	0.98,1.0,1.0	0.007
463	ENSDARG00000037919	rbbp6	chr3	+	35417177	35419049	35417252	35419049	35416964	35417084	463	23,60,38	0,3,7	12,4,10	5,4,0	224	149	0.0773601	0.38364623638345097	1.0,0.93,0.783	0.615,0.399,1.0	0.233
468	ENSDARG00000089936	selenow2b	chr3	-	20105149	20105271	20105149	20105247	20106065	20106233	468	0,3,1	5,15,12	0,1,3	4,5,7	173	149	0.716468	1	0.0,0.147,0.067	0.0,0.147,0.27	-0.068
469	ENSDARG00000089291	cenpx	chr3	+	57827487	57827619	57827565	57827619	57826221	57826273	469	0,6,0	7,50,35	0,0,0	3,7,0	227	149	1	1	0.0,0.073,0.0	0.0,0.0,NA	0.024
480	ENSDARG00000057928	mzt2b	chr21	-	16083139	16083268	16083139	16083265	16085533	16085685	480	9,41,36	0,11,0	18,10,18	0,0,0	152	149	0.000245262034726	0.0033791658117804445	1.0,0.785,1.0	1.0,1.0,1.0	-0.072
488	ENSDARG00000075380	kri1	chr3	+	19339578	19339845	19339767	19339845	19339387	19339437	488	12,29,33	0,0,3	6,14,12	2,0,0	298	149	0.384758	1	1.0,1.0,0.846	0.6,1.0,1.0	0.082
492	ENSDARG00000038139	NA	chr3	+	24292498	24292645	24292501	24292645	24289565	24290460	492	0,16,6	0,2,2	13,2,0	17,9,13	152	149	1	1	NA,0.887,0.746	0.428,0.179,0.0	0.614
493	ENSDARG00000038139	NA	chr3	+	24292498	24297419	24294959	24297419	24289565	24290460	493	2,18,6	0,0,3	13,2,0	5,0,0	298	149	1	1	1.0,1.0,0.5	0.565,1.0,NA	0.051
507	ENSDARG00000013307	rpl19	chr3	+	16231636	16232121	16232010	16232121	16231385	16231508	507	96481642315505	0,0,3	542094726348	0,0,0	298	149	1	1	1.0,1.0,1.0	1.0,1.0,1.0	0
519	ENSDARG00000026875	tlcd3ba	chr3	-	21056989	21057149	21056989	21057145	21061826	21061992	519	13,14,14	0,3,2	13,0,3	0,1,0	153	149	0.215296	0.7738163306732754	1.0,0.82,0.872	1.0,0.0,1.0	0.231
520	ENSDARG00000026875	tlcd3ba	chr3	-	21061826	21061995	21061826	21061992	21062284	21062363	520	0,1,1	2,0,0	0,0,4	0,1,0	152	149	1	1	0.0,1.0,1.0	NA,0.0,1.0	0.167
537	ENSDARG00000001452	adam8a	chr13	+	24676228	24676561	24676483	24676561	24676077	24676144	537	6,15,7	0,0,2	0,0,1	0,0,0	298	149	1	1	1.0,1.0,0.636	NA,NA,1.0	-0.121
545	ENSDARG00000060005	MTRF1L	chr13	+	46930094	46930278	46930121	46930278	46929019	46929099	545	1,3,2	2,0,0	2,2,10	0,0,0	176	149	0.549131	1	0.297,1.0,1.0	1.0,1.0,1.0	-0.234
547	ENSDARG00000004937	skp2	chr21	-	22355781	22355896	22355781	22355877	22356806	22357042	547	17,38,31	0,0,0	1,1,1	0,0,1	168	149	1	1	1.0,1.0,1.0	1.0,1.0,0.47	0.177
558	ENSDARG00000042534	rsrc2	chr5	-	67283194	67283392	67283194	67283370	67288862	67288942	558	2,6,11	3,8,0	0,4,6	1,0,0	171	149	0.00390539891672	0.03725149735948308	0.367,0.395,1.0	0.0,1.0,1.0	-0.079
559	ENSDARG00000042534	rsrc2	chr5	-	67283194	67283392	67283194	67283370	67289233	67289274	559	4,11,3	8,18,7	9,5,4	4,3,3	171	149	0.0091067090574	0.06642540724221177	0.303,0.347,0.272	0.662,0.592,0.537	-0.29
570	ENSDARG00000001244	srrm1	chr17	+	25439543	25440344	25439550	25440344	25437255	25437432	570	32,75,81	14,36,48	19,12,14	13,13,7	156	149	0.281991	0.9579963850709041	0.686,0.666,0.617	0.583,0.469,0.656	0.087
578	ENSDARG00000062267	NA	chr14	-	21640405	21640681	21640405	21640678	21643547	21643795	578	1,5,3	0,0,1	0,1,1	0,0,0	152	149	1	1	1.0,1.0,0.746	NA,1.0,1.0	-0.085
581	ENSDARG00000070846	dazap1	chr11	+	5905860	5906013	5905863	5906013	5889013	5889062	581	0,0,3	0,0,1	0,0,3	3,2,2	152	149	1	1	NA,NA,0.746	0.0,0.0,0.595	0.548
582	ENSDARG00000070846	dazap1	chr11	+	5905860	5906013	5905863	5906013	5902743	5902773	582	4,6,2	0,5,0	19,6,16	21,12,18	152	149	0.00895694395016	0.06642540724221177	1.0,0.541,1.0	0.47,0.329,0.466	0.425
583	ENSDARG00000053992	NA	chr6	-	40902747	40902883	40902747	40902877	40902960	40903033	583	0,0,0	0,9,14	0,0,1	6,9,3	155	149	1	1	NA,0.0,0.0	0.0,0.0,0.243	-0.081
593	ENSDARG00000104636	NA	chr7	-	22632034	22632346	22632034	22632314	22632632	22632938	593	7,17,35	0,8,15	6,6,4	1,0,0	181	149	5.41846227943e-05	0.0008958524301990934	1.0,0.636,0.658	0.832,1.0,1.0	-0.179
610	ENSDARG00000035860	rps28	chr2	+	24509538	24509696	24509579	24509696	24509203	24509326	610	1,2,2	130333203510	0,4,0	9001217869	190	149	1	1	0.001,0.0,0.0	0.0,0.003,0.0	-0.001
617	ENSDARG00000090895	NA	chr12	+	4718908	4719042	4718911	4719042	4716332	4716500	617	3,0,2	6,7,23	0,4,3	11,19,14	152	149	0.669225	1	0.329,0.0,0.079	0.0,0.171,0.174	0.021
618	ENSDARG00000090152	anapc10	chr23	+	43718843	43718984	43718864	43718984	43718114	43718262	618	0,0,2	11,33,17	0,6,0	0,2,0	170	149	1	1	0.0,0.0,0.093	NA,0.724,NA	-0.693
621	ENSDARG00000057513	mdm4	chr11	-	22905720	22905909	22905720	22905894	22906012	22906173	621	1,1,0	0,2,1	0,0,6	2,2,4	164	149	0.126059	0.4986905888968889	1.0,0.312,0.0	0.0,0.0,0.577	0.245
622	ENSDARG00000009472	med19b	chr1	+	44586943	44587097	44587000	44587097	44584846	44584980	622	1,1,1	78138116	0,0,0	14,33,27	206	149	1	1	0.009,0.005,0.006	0.0,0.0,0.0	0.007
623	ENSDARG00000036064	cnep1r1	chr7	+	38263346	38263608	38263553	38263608	38263185	38263259	623	43106113	1,0,0	19,33,19	0,0,0	298	149	1	1	0.956,1.0,1.0	1.0,1.0,1.0	-0.015
629	ENSDARG00000007682	ppdpfa	chr8	+	23215386	23215506	23215409	23215506	23215226	23215304	629	0,1,0	6,27,39	1,2,0	6,22,7	172	149	0.565319	1	0.0,0.031,0.0	0.126,0.073,0.0	-0.056
641	ENSDARG00000002663	optn	chr4	+	8024038	8024194	8024053	8024194	8023788	8023873	641	3,19,11	0,0,2	0,2,2	0,0,0	164	149	1	1	1.0,1.0,0.833	NA,1.0,1.0	-0.056
653	ENSDARG00000046127	tk2	chr7	-	44602884	44602958	44602884	44602954	44603109	44603203	653	0,0,0	4,12,21	0,2,0	2,1,7	153	149	0.598119	1	0.0,0.0,0.0	0.0,0.661,0.0	-0.22
654	ENSDARG00000003512	anks1b	chr4	-	17906309	17906396	17906309	17906393	17911525	17911597	654	2,1,1	0,0,1	0,0,4	0,0,0	152	149	1	1	1.0,1.0,0.495	NA,NA,1.0	-0.168
661	ENSDARG00000062977	samd13	chr11	+	8153974	8154017	8153977	8154017	8153711	8153882	661	15,33,15	6,12,23	2,19,23	0,2,14	152	149	0.104798	0.4459574280397288	0.71,0.729,0.39	1.0,0.903,0.617	-0.23
668	ENSDARG00000053468	adam10a	chr7	-	30425449	30425608	30425449	30425605	30425879	30425980	668	0,4,0	2,0,0	0,0,2	0,0,1	152	149	1	1	0.0,1.0,NA	NA,NA,0.662	-0.162
680	ENSDARG00000062216	narfl	chr3	+	18757845	18757989	18757907	18757989	18757664	18757760	680	2,6,3	0,1,0	7,1,10	0,0,0	211	149	1	1	1.0,0.809,1.0	1.0,1.0,1.0	-0.064
685	ENSDARG00000034982	zcchc8	chr5	-	67258373	67258491	67258373	67258488	67259445	67259532	685	0,0,1	0,0,0	0,2,0	0,2,0	152	149	1	1	NA,NA,1.0	NA,0.495,NA	0.505
692	ENSDARG00000078014	pacsin2	chr4	+	77953220	77953426	77953223	77953426	77951097	77951238	692	0,2,1	0,2,3	4,0,0	2,1,1	152	149	1	1	NA,0.495,0.246	0.662,0.0,0.0	0.15
693	ENSDARG00000076090	JAKMIP1	chr14	-	17244777	17245119	17244777	17245115	17245226	17245289	693	1,6,5	2,0,0	0,0,1	0,0,0	153	149	1	1	0.327,1.0,1.0	NA,NA,1.0	-0.224
701	ENSDARG00000092979	pias2	chr5	+	41484352	41484541	41484355	41484541	41484229	41484267	701	30,18,27	5,28,11	0,4,8	0,10,4	152	149	1	1	0.855,0.387,0.706	NA,0.282,0.662	0.177
702	ENSDARG00000007413	arid2	chr4	-	1656342	1656485	1656342	1656482	1657505	1659616	702	0,6,6	0,1,0	0,2,6	2,0,2	152	149	1	1	NA,0.855,1.0	0.0,1.0,0.746	0.346
732	ENSDARG00000102184	mib1	chr2	+	4157890	4157962	4157893	4157962	4151234	4151354	732	0,0,1	0,1,0	0,0,1	0,0,0	152	149	1	1	NA,0.0,1.0	NA,NA,1.0	-0.5
738	ENSDARG00000004470	prkcsh	chr3	+	46791822	46795783	46794908	46795783	46791641	46791741	738	57,73,76	0,2,0	3,5,13	0,0,0	298	149	1	1	1.0,0.948,1.0	1.0,1.0,1.0	-0.017
743	ENSDARG00000053446	sub1a	chr10	+	8091667	8091764	8091694	8091764	8091143	8091252	743	60,86,75	95194142	5,5,1	23,22,23	176	149	4.59611847513e-05	0.0008141695584516001	0.348,0.273,0.309	0.155,0.161,0.036	0.193
745	ENSDARG00000075347	chfr	chr5	+	17804792	17804912	17804795	17804912	17804223	17804366	745	2,0,6	0,0,0	17,11,7	2,0,0	152	149	1	1	1.0,NA,1.0	0.893,1.0,1.0	0.036
759	ENSDARG00000097478	qkia	chr17	+	27803365	27803665	27803389	27803665	27801559	27801647	759	0,5,4	0,0,0	4,7,8	0,0,1	173	149	1	1	NA,1.0,1.0	1.0,1.0,0.873	0.042
766	ENSDARG00000045359	elocb	chr2	-	30245852	30246517	30245852	30246474	30246629	30246773	766	0,1,0	53145114	0,0,0	71,62,56	192	149	1	1	0.0,0.005,0.0	0.0,0.0,0.0	0.002
769	ENSDARG00000098942	rp9	chr19	-	34086231	34086519	34086231	34086361	34088873	34088904	769	0,0,4	10,31,45	1,2,0	9,7,26	298	149	0.801422	1	0.0,0.0,0.043	0.053,0.125,0.0	-0.045
770	ENSDARG00000021107	sf3a2	chr2	-	57830324	57830606	57830324	57830465	57831397	57831507	770	324535510	2,0,0	25,30,12	0,0,0	290	149	1	1	0.988,1.0,1.0	1.0,1.0,1.0	-0.004
772	ENSDARG00000069397	zswim8	chr13	+	21870950	21871191	21871010	21871191	21870182	21870674	772	4,11,13	2,11,6	7,11,1	9,1,0	209	149	0.250826	0.870173605740889	0.588,0.416,0.607	0.357,0.887,1.0	-0.211
810	ENSDARG00000003495	MADD	chr7	-	34382495	34382829	34382495	34382754	34382978	34383256	810	1,0,0	3,0,0	0,0,4	0,0,0	224	149	1	1	0.181,NA,NA	NA,NA,1.0	-0.819
818	ENSDARG00000052649	ube2ia	chr3	+	45369956	45370251	45370141	45370251	45369478	45369562	818	11,37,41	0,0,0	14,14,19	2,1,0	298	149	0.873035	1	1.0,1.0,1.0	0.778,0.875,1.0	0.116
820	ENSDARG00000058839	NA	chr5	+	9277832	9278521	9278225	9278521	9274492	9274748	820	80141140	0,4,8	40,78,61	0,0,0	298	149	0.000757479707148	0.008538862153304728	1.0,0.946,0.897	1.0,1.0,1.0	-0.052
821	ENSDARG00000058839	NA	chr5	+	9277832	9278521	9278225	9278521	9275379	9275419	821	130342325	2,7,2	180243154	0,8,3	298	149	0.545129	1	0.97,0.961,0.988	1.0,0.938,0.963	0.006
823	ENSDARG00000007976	NA	chr18	-	29974963	29975064	29974963	29975061	29976547	29976679	823	7,8,7	0,5,0	11,6,14	0,3,0	152	149	0.195607	0.7350091947064242	1.0,0.611,1.0	1.0,0.662,1.0	-0.017
824	ENSDARG00000019230	rpl7a	chr5	-	33285035	33285362	33285035	33285115	33286362	33286512	824	317963395961	0,1,1	304949563351	0,0,0	298	149	1	1	1.0,1.0,1.0	1.0,1.0,1.0	0
826	ENSDARG00000008188	sf1	chr7	+	22819538	22819703	22819616	22819703	22818611	22818825	826	7,7,1	3,6,11	27,6,39	9,10,5	227	149	0.0643802013582	0.3397082965283744	0.605,0.434,0.056	0.663,0.283,0.837	-0.229
836	ENSDARG00000015460	racgap1	chr23	-	33768838	33769035	33768838	33768990	33769452	33769570	836	1,0,2	2,7,17	0,0,1	4,7,4	194	149	0.80042	1	0.277,0.0,0.083	0.0,0.0,0.161	0.066
842	ENSDARG00000041199	alg12	chr4	+	27106287	27106511	27106443	27106511	27105231	27105290	842	33,92,124	3,0,0	11,13,10	0,0,0	298	149	0.82435	1	0.846,1.0,1.0	1.0,1.0,1.0	-0.051
848	ENSDARG00000100392	rps18	chr19	-	18622221	18622313	18622221	18622276	18625926	18626028	848	87431771316328	4,0,3	7059102917813	0,0,0	186	149	1	1	0.999,1.0,1.0	1.0,1.0,1.0	0
853	ENSDARG00000090697	eif3ea	chr16	-	38590615	38590740	38590615	38590707	38593280	38593406	853	83920181845	1,0,0	7881068999	0,0,4	182	149	1	1	0.999,1.0,1.0	1.0,1.0,0.995	0.001
859	ENSDARG00000018898	zfand5a	chr5	+	25687051	25687154	25687054	25687154	25683824	25683983	859	0,0,2	5,1,5	0,0,0	0,4,0	152	149	1	1	0.0,0.0,0.282	NA,0.0,NA	0.094
864	ENSDARG00000037746	actb1	chr1	-	8651485	8651631	8651485	8651610	8652578	8652648	864	0,1,1	98141165	1,2,1	114128124	170	149	1	1	0.0,0.006,0.005	0.008,0.014,0.007	-0.006
866	ENSDARG00000060070	adcy7	chr7	-	37788067	37788151	37788067	37788148	37789074	37789115	866	0,0,0	0,6,0	0,1,0	0,0,0	152	149	1	1	NA,0.0,NA	NA,1.0,NA	-1
870	ENSDARG00000009939	micu2	chr5	+	36608035	36608256	36608098	36608256	36607849	36607958	870	1,2,3	1,39,35	1,0,2	8,5,3	212	149	0.564159	1	0.413,0.035,0.057	0.081,0.0,0.319	0.035
875	ENSDARG00000105243	ogt.1	chr14	-	14743559	14743740	14743559	14743710	14745623	14745660	875	10,8,9	1,6,8	8,3,7	7,5,0	179	149	1	1	0.893,0.526,0.484	0.488,0.333,1.0	0.027
878	ENSDARG00000095774	emd	chr23	+	19815751	19815786	19815754	19815786	19815636	19815671	878	2,5,12	0,1,0	0,1,0	0,0,0	152	149	1	1	1.0,0.831,1.0	NA,1.0,NA	-0.056
885	ENSDARG00000036180	ccnb2	chr7	+	30626944	30627211	30626947	30627211	30626742	30626859	885	8,10,25	0,0,3	1,0,1	0,0,0	152	149	1	1	1.0,1.0,0.891	1.0,NA,1.0	-0.036
899	ENSDARG00000102572	si:ch211-260e23.9	chr7	+	46006027	46006184	46006048	46006184	46004892	46005051	899	0,0,0	0,9,10	0,2,3	38,48,45	170	149	1	1	NA,0.0,0.0	0.0,0.035,0.055	-0.03
902	ENSDARG00000036040	atg13	chr7	-	38805496	38805655	38805496	38805637	38805742	38805789	902	0,0,4	13,37,28	0,1,0	10,21,15	167	149	0.968908	1	0.0,0.0,0.113	0.0,0.041,0.0	0.024
908	ENSDARG00000093978	zgc:77486	chr8	-	19258705	19258830	19258705	19258827	19258983	19259089	908	3,1,4	2,1,1	0,0,0	4,3,0	152	149	1	1	0.595,0.495,0.797	0.0,0.0,NA	0.629
933	ENSDARG00000076586	csf2rb	chr3	-	24328696	24328884	24328696	24328848	24328931	24329101	933	0,0,0	0,1,0	1,0,0	0,0,0	185	149	1	1	NA,0.0,NA	1.0,NA,NA	-1
943	ENSDARG00000051888	ist1	chr7	+	56483353	56483402	56483392	56483402	56480017	56480128	943	77181170	10,18,23	19,83,51	26,34,20	188	149	1.29805431726e-06	4.076516047925e-05	0.859,0.889,0.854	0.367,0.659,0.669	0.302
947	ENSDARG00000053554	wdr76	chr7	+	30202670	30202766	30202673	30202766	30202523	30202592	947	0,9,3	3,8,15	2,0,0	0,5,4	152	149	0.0854586083149	0.39247657152028154	0.0,0.524,0.164	1.0,0.0,0.0	-0.104
960	ENSDARG00000098443	zfand6	chr7	+	10578313	10578460	10578316	10578460	10577769	10577855	960	14,43,42	0,5,3	20,15,24	2,0,1	152	149	0.133865	0.5107473973721847	1.0,0.894,0.932	0.907,1.0,0.959	-0.013
965	ENSDARG00000011613	rbm39a	chr11	+	24340387	24341851	24341801	24341851	24340153	24340219	965	5,9,8	1,3,3	2,4,5	7,10,2	298	149	0.00518581987174	0.04640891820923143	0.714,0.6,0.571	0.125,0.167,0.556	0.346
980	ENSDARG00000001558	kifc1	chr19	+	6991458	6991488	6991461	6991488	6990969	6991095	980	0,1,0	0,2,0	0,2,0	0,0,0	152	149	1	1	NA,0.329,NA	NA,1.0,NA	-0.671
981	ENSDARG00000039887	c1qbp	chr5	-	3921633	3921777	3921633	3921759	3922912	3923008	981	23,13,7	215257283	0,3,3	50,65,38	167	149	0.0788949921595	0.38364623638345097	0.087,0.043,0.022	0.0,0.04,0.066	0.015
984	ENSDARG00000002549	eif3eb	chr19	-	22655641	22655767	22655641	22655754	22657885	22657990	984	2,3,7	0,0,0	0,0,3	0,3,0	162	149	1	1	1.0,1.0,1.0	NA,0.0,1.0	0.5
988	ENSDARG00000056856	tax1bp1b	chr16	-	20813530	20813708	20813530	20813705	20815679	20815766	988	9,34,54	2,14,20	73,56,22	18,20,21	152	149	0.639429	1	0.815,0.704,0.726	0.799,0.733,0.507	0.069
989	ENSDARG00000056856	tax1bp1b	chr16	-	20813530	20813708	20813530	20813705	20822262	20822388	989	0,2,3	0,0,0	4,4,0	0,0,7	152	149	1	1	NA,1.0,1.0	1.0,1.0,0.0	0.333
998	ENSDARG00000002184	igbp1	chr5	+	36535149	36535355	36535159	36535355	36531770	36532085	998	0,2,0	4,7,18	0,0,0	0,0,5	159	149	1	1	0.0,0.211,0.0	NA,NA,0.0	0.07
1000	ENSDARG00000101808	si:ch211-271b14.1	chr5	+	67858697	67858842	67858715	67858842	67857771	67857916	1000	0,3,3	16,62,62	0,0,0	17,27,29	167	149	0.403648	1	0.0,0.041,0.041	0.0,0.0,0.0	0.027
1010	ENSDARG00000035559	tp53	chr5	+	24093772	24093867	24093784	24093867	24093559	24093699	1010	136406334	92206255	9,6,7	0,5,0	161	149	0.00627951891068	0.05191068966162134	0.578,0.646,0.548	1.0,0.526,1.0	-0.251
1012	ENSDARG00000015536	sox6	chr7	+	27320463	27320710	27320466	27320710	27277235	27277306	1012	0,0,0	0,0,2	0,7,0	0,0,0	152	149	1	1	NA,NA,0.0	NA,1.0,NA	-1
1016	ENSDARG00000026654	gosr1	chr15	+	24799891	24799982	24799894	24799982	24798518	24798630	1016	0,14,7	0,3,3	3,8,3	4,1,0	152	149	1	1	NA,0.821,0.696	0.424,0.887,1.0	-0.012
1020	ENSDARG00000033889	spty2d1	chr25	-	24237448	24238106	24237448	24237924	24238277	24238355	1020	37,52,32	48157104	23,28,29	27,43,25	298	149	0.00331782945929	0.0329128682361568	0.278,0.142,0.133	0.299,0.246,0.367	-0.12
1023	ENSDARG00000094590	c2cd5	chr18	+	6686052	6686154	6686082	6686154	6685666	6685702	1023	5,3,6	4,0,2	7,1,2	0,4,0	179	149	0.206671	0.7597561664868235	0.51,1.0,0.714	1.0,0.172,1.0	0.017
1026	ENSDARG00000055124	ccnl1a	chr18	+	41514763	41516513	41516392	41516513	41514131	41514241	1026	0,16,13	48,89,119	6,13,11	28,29,9	298	149	0.000166865981666	0.002434280203127529	0.0,0.082,0.052	0.097,0.183,0.379	-0.175
1041	ENSDARG00000055086	ggnbp2	chr5	+	4048613	4048844	4048616	4048844	4046905	4047060	1041	17,15,17	15,39,22	4,5,0	3,15,3	152	149	0.289757	0.9710787104017296	0.526,0.274,0.431	0.567,0.246,0.0	0.139
1053	ENSDARG00000070452	saraf	chr1	+	12056107	12056285	12056110	12056285	12054572	12055065	1053	9,24,28	0,8,0	8,11,12	0,1,0	152	149	0.00523971657201	0.04640891820923143	1.0,0.746,1.0	1.0,0.915,1.0	-0.056
1055	ENSDARG00000040607	rtf2	chr6	+	56132307	56132397	56132310	56132397	56120587	56120639	1055	6,21,18	0,3,7	26,7,49	3,12,3	152	149	0.686559	1	1.0,0.873,0.716	0.895,0.364,0.941	0.13
1057	ENSDARG00000087893	RNF216	chr3	-	40655686	40656053	40655686	40655848	40656141	40656218	1057	1,3,11	0,0,0	6,7,27	4,0,0	298	149	0.114353	0.47265834015893327	1.0,1.0,1.0	0.429,1.0,1.0	0.19
1086	ENSDARG00000037040	cgrrf1	chr20	-	9777369	9777517	9777369	9777510	9779174	9779352	1086	1,11,6	0,0,0	0,0,0	0,2,0	156	149	1	1	1.0,1.0,1.0	NA,0.0,NA	1
1094	ENSDARG00000000767	spi1b	chr7	-	32657968	32658050	32657968	32658047	32658149	32658242	1094	2,2,4	1,1,0	0,0,0	1,0,0	152	149	1	1	0.662,0.662,1.0	0.0,NA,NA	0.775
1100	ENSDARG00000040453	wdfy2	chr9	-	23814966	23815075	23814966	23815072	23815151	23815282	1100	8,22,4	0,0,0	6,2,5	1,0,0	152	149	1	1	1.0,1.0,1.0	0.855,1.0,1.0	0.048
1101	ENSDARG00000014244	rbmx	chr14	-	31860232	31860349	31860232	31860334	31860508	31860668	1101	3,11,16	1,0,4	32,11,12	0,0,0	164	149	0.0351584327257	0.20760217418984764	0.732,1.0,0.784	1.0,1.0,1.0	-0.161
1104	ENSDARG00000029497	tfcp2l1	chr9	+	38308427	38308570	38308510	38308570	38308261	38308344	1104	1,0,0	2,0,0	1,3,0	0,0,0	232	149	1	1	0.243,NA,NA	1.0,1.0,NA	-0.757
1113	ENSDARG00000030440	rsrp1	chr13	-	45470495	45472000	45470495	45470579	45472194	45472376	1113	150259310	57205166	349390297	78,110,84	298	149	1.4610873792e-05	0.00036234967004160004	0.568,0.387,0.483	0.691,0.639,0.639	-0.177
1115	ENSDARG00000074242	serbp1a	chr6	-	34934660	34934732	34934660	34934729	34934825	34934966	1115	232681641	362902804	426597382	648718629	152	149	0.55627	1	0.386,0.425,0.439	0.392,0.449,0.373	0.012
1120	ENSDARG00000062154	DIP2C	chr24	+	27133796	27134042	27133832	27134042	27130945	27131071	1120	0,1,0	0,1,1	0,0,0	3,0,0	185	149	1	1	NA,0.446,0.0	0.0,NA,NA	0.223
1123	ENSDARG00000041361	ttk	chr16	-	5112901	5112987	5112901	5112984	5115208	5115305	1123	58122153	13,19,22	14,30,14	2,0,0	152	149	2.51966472664e-05	0.0005207307101722667	0.814,0.863,0.872	0.873,1.0,1.0	-0.108
1125	ENSDARG00000036144	tssc4	chr7	+	32898391	32898420	32898401	32898420	32898090	32898177	1125	0,6,5	0,1,0	2,2,0	1,0,0	159	149	1	1	NA,0.849,1.0	0.652,1.0,NA	0.098
1126	ENSDARG00000036144	tssc4	chr7	+	32898391	32898420	32898401	32898420	32898090	32898194	1126	0,6,8	1,2,0	2,1,0	0,2,2	159	149	0.0255404288976	0.16241093247704616	0.0,0.738,1.0	1.0,0.319,0.0	0.14
1128	ENSDARG00000092693	tpt1	chr1	-	34712081	34712177	34712081	34712155	34713598	34713710	1128	5,0,0	289566136233	0,2,0	311544783907	171	149	1	1	0.002,0.0,0.0	0.0,0.0,0.0	0.001
1132	ENSDARG00000016979	pmpcb	chr4	+	1765321	1765609	1765502	1765609	1764670	1764869	1132	14,33,38	0,0,0	72,87,73	0,3,0	298	149	0.929774	1	1.0,1.0,1.0	1.0,0.935,1.0	0.022
1135	ENSDARG00000079631	NA	chr1	-	40123100	40123151	40123100	40123148	40123665	40123839	1135	0,2,4	0,0,2	6,1,2	0,0,0	152	149	1	1	NA,1.0,0.662	1.0,1.0,1.0	-0.169
1143	ENSDARG00000068759	si:ch211-244o22.2	chr5	-	14483306	14483389	14483306	14483386	14485075	14485228	1143	18,20,33	11,32,37	35,15,36	24,27,28	152	149	0.707223	1	0.616,0.38,0.466	0.588,0.353,0.558	-0.012
1145	ENSDARG00000058287	gpalpp1	chr1	+	34688354	34688477	34688357	34688477	34686189	34686319	1145	0,0,0	0,0,4	1,0,3	0,0,7	152	149	1	1	NA,NA,0.0	1.0,NA,0.296	-0.648
1172	ENSDARG00000056167	hspe1	chr9	+	32303342	32303501	32303345	32303501	32301455	32301638	1172	66226110	7,30,4	15,14,16	0,3,0	152	149	0.0146462902747	0.10377942823216	0.902,0.881,0.964	1.0,0.821,1.0	-0.025
1173	ENSDARG00000074441	gp1bb	chr8	-	4580934	4581308	4580934	4581283	4586644	4586696	1173	0,0,0	7,10,14	0,2,0	4,9,11	174	149	1	1	0.0,0.0,0.0	0.0,0.16,0.0	-0.053
1180	ENSDARG00000074909	dcaf17	chr9	-	3503902	3503986	3503902	3503983	3504321	3504409	1180	0,0,0	0,5,0	0,3,0	0,0,0	152	149	1	1	NA,0.0,NA	NA,1.0,NA	-1
1184	ENSDARG00000036298	rps13	chr7	+	27043553	27043674	27043573	27043674	27043303	27043473	1184	0,2,0	474694188587	7,9,1	318856583235	169	149	1	1	0.0,0.0,0.0	0.002,0.001,0.0	-0.001
1191	ENSDARG00000012222	nup35	chr9	-	12265679	12265808	12265679	12265769	12265892	12265962	1191	32134119	2,2,4	13,61,29	0,0,0	188	149	0.126683	0.4986905888968889	0.927,0.982,0.959	1.0,1.0,1.0	-0.044
1193	ENSDARG00000099679	tent2	chr5	+	51835920	51836035	51835962	51836035	51835543	51835787	1193	18,33,31	0,1,2	19,23,12	0,0,0	191	149	0.297136	0.9825293160765866	1.0,0.963,0.924	1.0,1.0,1.0	-0.038
1204	ENSDARG00000103435	NA	chr13	+	23218057	23218242	23218189	23218242	23215882	23215981	1204	2,4,6	0,0,2	0,7,0	5,0,5	281	149	4.47359216494e-05	0.0008141695584516001	1.0,1.0,0.614	0.0,1.0,0.0	0.538
1208	ENSDARG00000037860	cox6b2	chr16	-	12511903	12512033	12511903	12512030	12512539	12512568	1208	16,49,37	163383367	4,5,4	57,51,87	152	149	0.0269845721449	0.16730434729838	0.088,0.111,0.09	0.064,0.088,0.043	0.031
1210	ENSDARG00000012453	rnls	chr12	+	17211215	17211377	17211218	17211377	17203958	17204104	1210	4,1,3	0,4,3	9,4,4	4,0,2	152	149	0.328122	1	1.0,0.197,0.495	0.688,1.0,0.662	-0.219
1212	ENSDARG00000033738	zgc:153867	chr23	+	28378179	28378264	28378236	28378264	28378005	28378033	1212	5,6,3	0,0,1	4,1,0	0,0,0	206	149	1	1	1.0,1.0,0.685	1.0,1.0,NA	-0.105
1215	ENSDARG00000002745	tdh	chr20	+	18995072	18995168	18995097	18995168	18994955	18994998	1215	0,11,0	23,57,60	0,2,4	66,95,106	174	149	0.0199775631209	0.13390366632387024	0.0,0.142,0.0	0.0,0.018,0.031	0.031
1221	ENSDARG00000010411	epn1a	chr16	+	12743856	12744002	12743886	12744002	12743521	12743642	1221	0,5,2	0,0,0	4,7,1	5,1,5	179	149	1	1	NA,1.0,1.0	0.4,0.854,0.143	0.534
1227	ENSDARG00000002082	csnk2a1	chr16	-	31451018	31451119	31451018	31451097	31451192	31451282	1227	0,0,2	13,32,33	0,4,0	28,12,19	171	149	0.520105	1	0.0,0.0,0.05	0.0,0.225,0.0	-0.058
1228	ENSDARG00000012505	u2af2a	chr16	+	12816952	12817047	12816967	12817047	12816685	12816824	1228	0,4,2	0,0,2	5,1,0	0,0,0	164	149	1	1	NA,1.0,0.476	1.0,1.0,NA	-0.262
1242	ENSDARG00000090181	NA	chr16	+	40347305	40347382	40347332	40347382	40347096	40347193	1242	0,1,0	0,0,0	0,0,0	10,0,0	176	149	1	1	NA,1.0,NA	0.0,NA,NA	1
1254	ENSDARG00000008141	rbl1	chr6	-	51552310	51552483	51552310	51552459	51554446	51554531	1254	30,43,69	0,11,0	1,0,8	3,0,0	173	149	1	1	1.0,0.771,1.0	0.223,NA,1.0	0.312
1255	ENSDARG00000035023	khdc4	chr16	-	54786419	54786517	54786419	54786514	54786906	54787016	1255	4,6,7	2,0,2	14,8,10	0,0,0	152	149	0.129927	0.503465273885375	0.662,1.0,0.774	1.0,1.0,1.0	-0.188
1262	ENSDARG00000020465	ewsr1b	chr5	-	24878064	24878321	24878064	24878315	24878788	24878972	1262	3,4,9	1,2,9	5,10,22	2,10,2	155	149	0.306661	0.9876872524687793	0.743,0.658,0.49	0.706,0.49,0.914	-0.073
1264	ENSDARG00000005315	celf1	chr7	-	38548775	38548845	38548775	38548833	38550032	38550194	1264	2,2,2	0,0,6	3,0,2	7,15,19	161	149	0.000627782402516	0.0077845017911984	1.0,1.0,0.236	0.284,0.0,0.089	0.621
1265	ENSDARG00000101602	preb	chr16	+	2578613	2583278	2579966	2583278	2577695	2577768	1265	16,25,21	0,2,2	17,22,17	2,0,0	298	149	0.325611	1	1.0,0.862,0.84	0.81,1.0,1.0	-0.036
1269	ENSDARG00000060392	ash2l	chr10	-	2775597	2775633	2775597	2775615	2775710	2775786	1269	0,0,1	5,0,0	0,1,1	11,11,1	167	149	1	1	0.0,NA,1.0	0.0,0.075,0.472	0.318
1274	ENSDARG00000056318	kansl2	chr23	+	24600493	24601014	24600835	24601014	24599056	24599081	1274	5,4,9	4,0,0	2,2,0	0,0,0	298	149	1	1	0.385,1.0,1.0	1.0,1.0,NA	-0.205
1285	ENSDARG00000024844	max	chr20	-	28834221	28834360	28834221	28834345	28835725	28835833	1285	10,32,36	21,44,31	23,23,26	16,25,16	164	149	0.10506	0.4459574280397288	0.302,0.398,0.513	0.566,0.455,0.596	-0.135
1289	ENSDARG00000003058	cep43	chr20	+	30605648	30605723	30605666	30605723	30603319	30603438	1289	68,98,149	4,25,21	64,59,63	5,4,1	167	149	0.000697291375076	0.008234679096135619	0.938,0.778,0.864	0.919,0.929,0.983	-0.084
1291	ENSDARG00000002790	ap2m1a	chr2	-	9804303	9804445	9804303	9804439	9804758	9804841	1291	131922502474	0,14,18	105515491081	10,0,6	155	149	1	1	1.0,0.994,0.992	0.99,1.0,0.994	0.001
1311	ENSDARG00000058660	ilf3a	chr6	-	8375019	8375210	8375019	8375207	8376617	8376698	1311	14,30,30	16,13,19	2,1,3	0,5,5	152	149	0.482033	1	0.462,0.693,0.608	1.0,0.164,0.37	0.076
1320	ENSDARG00000056831	gng2	chr13	+	12087500	12087647	12087534	12087647	12063318	12063400	1320	7,11,19	0,0,1	1,0,0	0,0,0	183	149	1	1	1.0,1.0,0.939	1.0,NA,NA	-0.02
1324	ENSDARG00000041391	tmed10	chr20	-	46540297	46540371	46540297	46540365	46540893	46541014	1324	59167196	0,3,4	23,20,39	0,10,0	155	149	0.00738923158196	0.05726654476019	1.0,0.982,0.979	1.0,0.658,1.0	0.101
1328	ENSDARG00000002826	cep57l1	chr20	-	32146910	32147090	32146910	32147087	32148173	32148354	1328	1,0,0	2,2,5	0,0,0	0,2,0	152	149	1	1	0.329,0.0,0.0	NA,0.0,NA	0.11
1335	ENSDARG00000008218	znf410	chr20	+	54357869	54357980	54357904	54357980	54357567	54357657	1335	21,70,57	4,0,1	46,98,47	0,2,0	184	149	0.419894	1	0.81,1.0,0.979	1.0,0.975,1.0	-0.062
1339	ENSDARG00000078825	NA	chr20	+	53495236	53495274	53495239	53495274	53492352	53492428	1339	1,27,12	0,0,0	2,12,0	1,0,0	152	149	1	1	1.0,1.0,1.0	0.662,1.0,NA	0.169
1340	ENSDARG00000013732	vta1	chr20	+	37362104	37362185	37362107	37362185	37358809	37358992	1340	3,25,5	21,80,51	3,10,9	20,34,37	152	149	0.736743	1	0.123,0.234,0.088	0.128,0.224,0.193	-0.033
1341	ENSDARG00000013863	fam133b	chr19	+	40343028	40343103	40343078	40343103	40342782	40342815	1341	35,62,67	6,0,2	103,110,62	0,4,0	199	149	0.0479126079887	0.25831145176516523	0.814,1.0,0.962	1.0,0.954,1.0	-0.059
1346	ENSDARG00000046022	tmed7	chr8	+	1696	1882	1699	1882	1238	1323	1346	0,4,1	0,1,1	0,0,3	0,0,0	152	149	1	1	NA,0.797,0.495	NA,NA,1.0	-0.354
1348	ENSDARG00000006192	gatad2ab	chr22	+	18373386	18373584	18373407	18373584	18373190	18373310	1348	2,10,10	21,43,51	6,10,16	7,5,1	170	149	7.48204009193e-07	3.092576571331067e-05	0.077,0.169,0.147	0.429,0.637,0.933	-0.535
1356	ENSDARG00000079687	rnf10	chr8	-	41262928	41263096	41262928	41263093	41263192	41263250	1356	252507474	5,14,16	634710661	11,34,21	152	149	0.422868	1	0.98,0.973,0.967	0.983,0.953,0.969	0.005
1361	ENSDARG00000058000	CEP350	chr8	-	14582436	14582600	14582436	14582597	14582678	14582932	1361	0,0,0	0,0,1	0,0,2	0,0,0	152	149	1	1	NA,NA,0.0	NA,NA,1.0	-1
1364	ENSDARG00000033647	smarcb1a	chr8	-	30939802	30939932	30939802	30939911	30940013	30940125	1364	18,33,27	0,8,5	8,32,14	0,0,4	170	149	0.0389294534053	0.21599693401404446	1.0,0.783,0.826	1.0,1.0,0.754	-0.048
1376	ENSDARG00000004757	ybx1	chr8	-	47144749	47145018	47144749	47145015	47146981	47147067	1376	74918901861	68315151352	366449368	405534430	152	149	0.00012569191642	0.0019482247045100002	0.518,0.55,0.574	0.47,0.452,0.456	0.088
1384	ENSDARG00000074758	csde1	chr8	-	22529733	22529931	22529733	22529901	22530374	22530515	1384	0,2,0	1,15,15	4,3,2	4,6,2	179	149	1.96324507906e-05	0.0004426225269153455	0.0,0.1,0.0	0.454,0.294,0.454	-0.367
1385	ENSDARG00000042905	rpl10a	chr8	+	23739917	23740535	23740386	23740535	23738581	23738653	1385	278268436370	17,23,16	240733322736	0,0,0	298	149	1	1	0.988,0.993,0.995	1.0,1.0,1.0	-0.008
1394	ENSDARG00000053196	mtor	chr8	-	46089011	46089164	46089011	46089092	46089415	46089481	1394	0,0,1	11,33,44	0,0,0	17,29,37	221	149	1	1	0.0,0.0,0.015	0.0,0.0,0.0	0.005
1397	ENSDARG00000021059	alas1	chr11	-	268714	268891	268714	268888	269992	270210	1397	2,6,4	0,5,0	9,11,8	0,0,0	152	149	0.0304309542116	0.18407016206040977	1.0,0.541,1.0	1.0,1.0,1.0	-0.153
1401	ENSDARG00000004870	psen1	chr17	-	51210548	51210722	51210548	51210719	51213688	51213775	1401	4,0,0	2,0,0	2,2,4	0,0,0	152	149	1	1	0.662,NA,NA	1.0,1.0,1.0	-0.338
1406	ENSDARG00000056550	tango2	chr5	+	26717939	26718090	26717942	26718090	26717693	26717761	1406	0,4,0	0,7,8	0,0,0	0,1,0	152	149	1	1	NA,0.359,0.0	NA,0.0,NA	0.179
1425	ENSDARG00000010244	rpl22l1	chr24	-	26477402	26477592	26477402	26477524	26478874	26478979	1425	14,20,30	240685592	6,7,0	378488391	217	149	1.31500517675e-06	4.076516047925e-05	0.039,0.02,0.034	0.011,0.01,0.0	0.024
1429	ENSDARG00000022832	bnip4	chr17	-	20235281	20235378	20235281	20235348	20235438	20235586	1429	1,0,0	1,12,8	0,0,0	16,56,51	179	149	1	1	0.454,0.0,0.0	0.0,0.0,0.0	0.151
1441	ENSDARG00000014230	dlst	chr17	+	52544131	52544277	52544203	52544277	52541289	52541420	1441	0,0,1	101164124	0,0,0	125203160	221	149	1	1	0.0,0.0,0.005	0.0,0.0,0.0	0.002
1443	ENSDARG00000055120	ctsba	chr17	+	32624622	32624942	32624826	32624942	32624379	32624465	1443	138360419	0,0,0	96,91,87	5,1,0	298	149	0.248685	0.870173605740889	1.0,1.0,1.0	0.906,0.978,1.0	0.039
1458	ENSDARG00000012603	eif3ja	chr25	-	31904937	31905055	31904937	31905052	31905464	31905556	1458	31,80,89	0,0,2	56,37,40	0,0,0	152	149	1	1	1.0,1.0,0.978	1.0,1.0,1.0	-0.007
1472	ENSDARG00000020079	neil3	chr14	+	36425064	36425227	36425118	36425227	36423476	36423864	1472	45124100	1,0,2	25,23,27	0,0,0	203	149	1	1	0.971,1.0,0.973	1.0,1.0,1.0	-0.019
1474	ENSDARG00000100366	si:dkey-102m7.3	chr14	+	14837669	14837744	14837684	14837744	14837335	14837389	1474	0,0,0	1,3,13	0,0,2	2,5,0	164	149	0.32985	1	0.0,0.0,0.0	0.0,0.0,1.0	-0.333
1475	ENSDARG00000004452	tardbpa	chr23	+	29359930	29360116	29359945	29360116	29359622	29359763	1475	11,21,25	49,95,140	6,24,21	10,28,16	164	149	1.60997371212e-07	7.9854696121152e-06	0.169,0.167,0.14	0.353,0.438,0.544	-0.286
1476	ENSDARG00000000729	daxx	chr19	-	7020056	7020609	7020056	7020606	7020689	7020855	1476	3,10,9	0,0,0	13,1,3	0,1,0	152	149	1	1	1.0,1.0,1.0	1.0,0.495,1.0	0.168
1477	ENSDARG00000000729	daxx	chr19	-	7029674	7029975	7029674	7029920	7031302	7031371	1477	0,0,0	0,0,2	0,0,1	0,0,0	204	149	1	1	NA,NA,0.0	NA,NA,1.0	-1
1481	ENSDARG00000039150	lgmn	chr13	-	36047383	36047504	36047383	36047465	36048622	36048720	1481	0,0,0	40,48,32	1,0,0	73,116,86	188	149	1	1	0.0,0.0,0.0	0.011,0.0,0.0	-0.004
1491	ENSDARG00000009525	tial1	chr13	-	25483063	25483219	25483063	25483162	25483457	25483554	1491	5,59,31	0,0,8	7,5,19	0,0,0	206	149	0.00256262665279	0.026480475412163335	1.0,1.0,0.737	1.0,1.0,1.0	-0.088
1493	ENSDARG00000071487	zgc:152948	chr21	-	1630514	1630561	1630514	1630558	1630711	1630864	1493	2,1,5	0,7,2	5,5,6	5,13,7	152	149	0.369191	1	1.0,0.123,0.71	0.495,0.274,0.457	0.202
1495	ENSDARG00000035136	selenow1	chr5	+	62001531	62001795	62001720	62001795	61999537	61999562	1495	297554470	7,7,9	227318236	3,2,0	298	149	0.00571571733196	0.0488792378733131	0.955,0.975,0.963	0.974,0.988,1.0	-0.023
1496	ENSDARG00000024561	nolc1	chr13	-	4976152	4976236	4976152	4976213	4977919	4978005	1496	7,8,20	4,5,1	1,0,3	0,0,0	172	149	1	1	0.603,0.581,0.945	1.0,NA,1.0	-0.29
1505	ENSDARG00000077383	anxa11a	chr13	+	16300545	16300875	16300674	16300875	16294909	16294983	1505	171393370	1,7,16	645553561	19,9,11	278	149	0.788064	1	0.989,0.968,0.925	0.948,0.971,0.965	-0.001
1517	ENSDARG00000031756	mef2aa	chr18	+	23338493	23338681	23338496	23338681	23313495	23313709	1517	2,0,0	0,0,1	2,0,0	0,2,1	152	149	1	1	1.0,NA,0.0	1.0,0.0,0.0	0.167
1520	ENSDARG00000095451	NA	chr18	-	24992825	24992884	24992825	24992881	24994770	24994820	1520	27,65,51	28,34,54	32,31,32	17,31,23	152	149	0.692016	1	0.486,0.652,0.481	0.649,0.495,0.577	-0.034
1527	ENSDARG00000017960	sfxn2	chr12	+	33978159	33978330	33978164	33978330	33977906	33978074	1527	0,0,2	0,0,0	3,0,8	2,0,0	154	149	1	1	NA,NA,1.0	0.592,NA,1.0	0.204
1529	ENSDARG00000062506	zc3h18	chr18	-	17084472	17084572	17084472	17084569	17084663	17084854	1529	8,14,4	7,20,11	0,1,0	15,25,10	152	149	5.28656673993e-10	4.3702285050088e-08	0.528,0.407,0.263	0.0,0.038,0.0	0.387
1531	ENSDARG00000008447	fkbp4	chr18	+	6549634	6550378	6549637	6550378	6549301	6549541	1531	151356341	0,4,4	41,54,78	0,0,0	152	149	1	1	1.0,0.989,0.988	1.0,1.0,1.0	-0.008

## Sheet: A5SS
ID	GeneID	geneSymbol	chr	strand	longExonStart_0base	longExonEnd	shortES	shortEE	flankingES	flankingEE	ID	IJC_SAMPLE_1	SJC_SAMPLE_1	IJC_SAMPLE_2	SJC_SAMPLE_2	IncFormLen	SkipFormLen	PValue	FDR	IncLevel1	IncLevel2	IncLevelDifference
7	ENSDARG00000053609	gatd1	chr25	-	3805844	3807609	3807503	3807609	3804531	3804623	7	0,3,11	0,0,1	1,4,5	0,0,0	298	149	1	1	NA,1.0,0.846	1.0,1.0,1.0	-0.077
26	ENSDARG00000042147	rbbp5	chr22	-	773023	773170	773092	773170	770000	770372	26	61160145	7,14,14	65,49,36	1,9,0	218	149	0.146208	0.52635	0.856,0.887,0.876	0.978,0.788,1.0	-0.049
27	ENSDARG00000063559	pigx	chr22	-	2933748	2933971	2933781	2933971	2933567	2933662	27	0,0,4	4,4,8	0,3,1	9,4,12	182	149	0.854021	1	0.0,0.0,0.29	0.0,0.38,0.064	-0.051
40	ENSDARG00000055292	atg9b	chr24	+	33804865	33804912	33804865	33804909	33806169	33806234	40	0,1,0	0,3,2	0,0,0	0,3,1	152	149	1	1	NA,0.246,0.0	NA,0.0,0.0	0.123
44	ENSDARG00000017929	ncoa2	chr24	+	14426363	14426826	14426363	14426616	14430549	14430727	44	0,2,0	3,0,6	4,0,3	0,0,0	298	149	1	1	0.0,1.0,0.0	1.0,NA,1.0	-0.667
47	ENSDARG00000079312	NA	chr24	+	7539700	7539843	7539700	7539831	7540351	7540520	47	3,6,0	1,14,0	5,0,0	0,4,2	161	149	1	1	0.735,0.284,NA	1.0,0.0,0.0	0.176
61	ENSDARG00000034852	nt5c2l1	chr10	-	17466717	17466876	17466774	17466876	17464876	17464943	61	215606655	80421052417	63,34,45	160819872412	206	149	0	0	0.162,0.172,0.164	0.028,0.012,0.013	0.148
63	ENSDARG00000043732	cops4	chr10	+	11362207	11362381	11362207	11362378	11363583	11363699	63	24,88,84	102249200	8,26,29	44,52,43	152	149	0.490321	1	0.187,0.257,0.292	0.151,0.329,0.398	-0.047
65	ENSDARG00000078105	DEPDC5	chr10	-	17176421	17176661	17176481	17176661	17174442	17174612	65	1,5,0	6,14,8	9,21,17	11,21,22	209	149	0.000309380938724	0.002948218357252235	0.106,0.203,0.0	0.368,0.416,0.355	-0.277
69	ENSDARG00000057299	pbdc1	chr10	-	20105098	20105388	20105328	20105388	20104301	20104413	69	52111101	0,7,6	51,47,32	0,0,0	298	149	9.07231395674e-05	0.0011305498930706769	1.0,0.888,0.894	1.0,1.0,1.0	-0.073
71	ENSDARG00000062361	paxbp1	chr10	+	24428807	24428948	24428807	24428931	24429461	24429564	71	0,0,0	2,1,4	0,9,0	5,15,0	166	149	1	1	0.0,0.0,0.0	0.0,0.35,NA	-0.175
110	ENSDARG00000055076	NA	chr21	-	26668561	26672703	26672593	26672703	26668377	26668449	110	2,22,16	0,0,0	5,8,10	2,0,0	298	149	0.874052	1	1.0,1.0,1.0	0.556,1.0,1.0	0.148
114	ENSDARG00000070040	zgc:162344	chr21	+	12058644	12058760	12058644	12058727	12058875	12058990	114	1,5,4	0,4,0	4,1,0	0,0,0	182	149	1	1	1.0,0.506,1.0	1.0,1.0,NA	-0.165
120	ENSDARG00000012820	nop56	chr21	-	11963588	11963855	11963754	11963855	11962895	11963044	120	5,8,14	27,64,78	0,2,3	15,3,20	298	149	0.165173	0.5816960321407827	0.085,0.059,0.082	0.0,0.25,0.07	-0.031
122	ENSDARG00000103962	add1	chr21	-	2025371	2025719	2025464	2025719	2016016	2016112	122	0,1,0	3,14,11	1,3,2	45,63,40	242	149	0.708053	1	0.0,0.042,0.0	0.013,0.028,0.03	-0.01
136	ENSDARG00000060849	NA	chr23	-	42840369	42840646	42840502	42840646	42836124	42837344	136	0,1,0	1,3,4	0,2,3	3,3,2	282	149	0.0206313911434	0.09830251074208235	0.0,0.15,0.0	0.0,0.26,0.442	-0.184
139	ENSDARG00000058818	rbm38	chr23	+	6600864	6601014	6600864	6600988	6613301	6613356	139	0,1,0	1,4,4	0,0,0	18,15,11	175	149	1	1	0.0,0.176,0.0	0.0,0.0,0.0	0.059
146	ENSDARG00000041421	tafazzin	chr23	-	4918824	4918915	4918834	4918915	4918616	4918658	146	6,3,0	8,10,19	1,0,0	38,43,36	159	149	4.8120452441e-05	0.000866168143938	0.413,0.219,0.0	0.024,0.0,0.0	0.203
147	ENSDARG00000041421	tafazzin	chr23	-	4924134	4924279	4924150	4924279	4923955	4924001	147	0,1,0	0,3,3	0,0,2	23,33,36	165	149	1	1	NA,0.231,0.0	0.0,0.0,0.048	0.1
149	ENSDARG00000037855	taf11	chr23	+	310827	310984	310827	310973	311072	311160	149	0,1,0	86257250	0,0,0	117157108	160	149	1	1	0.0,0.004,0.0	0.0,0.0,0.0	0.001
154	ENSDARG00000013990	ube2q2	chr25	-	29450014	29450232	29450094	29450232	29444717	29444802	154	0,0,1	0,7,9	3,0,1	6,7,17	229	149	1	1	NA,0.0,0.067	0.245,0.0,0.037	-0.06
155	ENSDARG00000013990	ube2q2	chr25	-	29450079	29450232	29450094	29450232	29444717	29444802	155	0,5,10	0,7,9	12,6,10	6,7,17	164	149	1	1	NA,0.394,0.502	0.645,0.438,0.348	-0.029
165	ENSDARG00000023814	dyrk1ab	chr15	+	19888869	19889090	19888869	19889066	19890032	19890125	165	2,0,7	2,8,11	0,0,0	5,0,5	173	149	1	1	0.463,0.0,0.354	0.0,NA,0.0	0.272
171	ENSDARG00000041689	usf1	chr15	+	21253370	21253516	21253370	21253486	21254797	21254911	171	2,8,6	0,3,2	19,8,10	6,1,1	179	149	0.765295	1	1.0,0.689,0.714	0.725,0.869,0.893	-0.028
172	ENSDARG00000041689	usf1	chr15	+	21257805	21257893	21257805	21257860	21258108	21258167	172	10,17,16	0,14,21	33,37,12	21,12,23	182	149	0.567201	1	1.0,0.499,0.384	0.563,0.716,0.299	0.102
200	ENSDARG00000015221	nsrp1	chr21	-	40411454	40411540	40411483	40411540	40410964	40411093	200	0,0,0	12,28,36	0,0,2	4,5,17	178	149	1	1	0.0,0.0,0.0	0.0,0.0,0.09	-0.03
213	ENSDARG00000057986	ints8	chr19	-	17971798	17971965	17971809	17971965	17951798	17951899	213	0,6,0	8,7,7	0,1,0	4,2,0	160	149	1	1	0.0,0.444,0.0	0.0,0.318,NA	-0.011
215	ENSDARG00000021864	rplp1	chr19	-	1853510	1853873	1853798	1853873	1853168	1853280	215	19,70,56	5341102799937	19,30,14	330957353285	298	149	1	1	0.002,0.003,0.003	0.003,0.003,0.002	0
223	ENSDARG00000071395	camk2g1	chr12	-	35361862	35361917	35361871	35361917	35351341	35351417	223	0,0,0	0,5,0	0,1,0	0,3,5	158	149	1	1	NA,0.0,NA	NA,0.239,0.0	-0.119
225	ENSDARG00000054201	RNF40	chr12	+	28916793	28916915	28916793	28916863	28917133	28917280	225	7,2,7	2,0,0	7,3,11	0,0,0	201	149	1	1	0.722,1.0,1.0	1.0,1.0,1.0	-0.093
237	ENSDARG00000061908	mfsd12a	chr2	+	23088864	23089152	23088864	23088957	23090815	23090986	237	4,16,14	0,0,0	9,10,13	3,0,0	298	149	0.477163	1	1.0,1.0,1.0	0.6,1.0,1.0	0.133
238	ENSDARG00000056475	trnau1apb	chr2	-	24314665	24315083	24314983	24315083	24314488	24314541	238	14,60,54	10,22,42	2,10,10	9,7,12	298	149	0.0315519176103	0.13667539726520525	0.412,0.577,0.391	0.1,0.417,0.294	0.19
245	ENSDARG00000057075	lamtor3	chr13	-	12484729	12484917	12484882	12484917	12482370	12482434	245	6,10,10	1,0,0	3,6,0	0,0,0	298	149	1	1	0.75,1.0,1.0	1.0,1.0,NA	-0.083
250	ENSDARG00000038780	ubtfl	chr2	-	32361580	32361712	32361646	32361712	32361285	32361402	250	26,19,28	1,0,0	44,39,29	1,4,8	215	149	6.7769077188e-05	0.000998053682223273	0.947,1.0,1.0	0.968,0.871,0.715	0.131
251	ENSDARG00000038780	ubtfl	chr2	-	32366916	32367045	32366934	32367045	32366420	32366506	251	0,12,1	4,24,20	1,2,0	32,25,34	167	149	0.000502513435713	0.004522620921417	0.0,0.308,0.043	0.027,0.067,0.0	0.086
257	ENSDARG00000039022	stk25b	chr2	-	22627098	22627262	22627116	22627262	22626820	22626929	257	2,2,2	0,10,7	0,3,0	3,6,6	167	149	0.0303776291214	0.13667539726520525	1.0,0.151,0.203	0.0,0.308,0.0	0.349
265	ENSDARG00000097346	ten1	chr6	-	23117171	23117348	23117204	23117348	23108045	23108203	265	0,0,3	0,1,4	0,0,4	0,0,0	182	149	1	1	NA,0.0,0.38	NA,NA,1.0	-0.81
272	ENSDARG00000005482	RAPGEF2	chr14	-	47789812	47790152	47789912	47790152	47779845	47784509	272	0,3,0	0,0,0	0,1,0	0,0,1	249	149	1	1	NA,1.0,NA	NA,1.0,0.0	0.5
281	ENSDARG00000052030	akr1a1b	chr6	-	33920915	33921435	33921235	33921435	33918812	33918973	281	25,41,64	0,0,1	2,4,0	0,0,0	298	149	1	1	1.0,1.0,0.97	1.0,1.0,NA	-0.01
282	ENSDARG00000059128	uqcrh	chr6	-	3514086	3514119	3514089	3514119	3511779	3511941	282	54188179	1,2,4	29,21,28	0,0,0	152	149	0.614267	1	0.981,0.989,0.978	1.0,1.0,1.0	-0.017
283	ENSDARG00000093182	eif2ak1	chr12	-	17593524	17593608	17593528	17593608	17593141	17593371	283	79259222	0,4,2	82149137	1,3,4	153	149	0.613619	1	1.0,0.984,0.991	0.988,0.98,0.971	0.012
301	ENSDARG00000011166	cahz	chr2	-	29481866	29482100	29482007	29482100	29481128	29481284	301	272496718988	8,12,25	549666825443	0,0,0	290	149	1	1	0.994,0.998,0.995	1.0,1.0,1.0	-0.004
302	ENSDARG00000027590	septin2	chr2	+	22608286	22608409	22608286	22608370	22612461	22612522	302	1,0,0	5,3,7	0,0,2	3,0,1	188	149	1	1	0.137,0.0,0.0	0.0,NA,0.613	-0.261
315	ENSDARG00000032129	gtf2f1	chr3	-	33931163	33931237	33931166	33931237	33930758	33930900	315	1,0,4	1,4,7	0,5,0	0,8,7	152	149	1	1	0.495,0.0,0.359	NA,0.38,0.0	0.095
318	ENSDARG00000028386	htatip2	chr7	+	17097136	17098647	17097136	17097320	17099986	17100124	318	30,85,53	0,1,0	20,13,15	0,0,0	298	149	1	1	1.0,0.977,1.0	1.0,1.0,1.0	-0.008
319	ENSDARG00000016871	smarce1	chr3	+	34989483	34989576	34989483	34989564	34990074	34990206	319	0,0,5	7,26,19	1,0,2	9,5,0	161	149	0.627287	1	0.0,0.0,0.196	0.093,0.0,1.0	-0.299
324	ENSDARG00000058597	nt5c3a	chr16	-	7221578	7221668	7221589	7221668	7220111	7220274	324	57206191	0,0,0	167187182	2,0,0	160	149	1	1	1.0,1.0,1.0	0.987,1.0,1.0	0.004
329	ENSDARG00000037962	psmb7	chr21	+	8344053	8344379	8344053	8344151	8346091	8346207	329	124421211932	2,0,0	241491299	0,0,1	298	149	1	1	0.997,1.0,1.0	1.0,1.0,0.993	0.001
339	ENSDARG00000073710	USP7	chr3	+	27620668	27620846	27620668	27620825	27625144	27625289	339	0,1,5	3,0,5	2,0,0	0,0,0	170	149	1	1	0.0,1.0,0.467	1.0,NA,NA	-0.511
347	ENSDARG00000024465	mrps18a	chr4	+	5643575	5643886	5643575	5643680	5644574	5644650	347	29,28,37	3,1,0	8,12,18	0,0,0	298	149	0.471664	1	0.829,0.933,1.0	1.0,1.0,1.0	-0.079
364	ENSDARG00000004937	skp2	chr21	-	22356793	22357042	22356806	22357042	22355781	22355896	364	0,1,0	16,34,26	0,0,0	1,1,1	162	149	1	1	0.0,0.026,0.0	0.0,0.0,0.0	0.009
366	ENSDARG00000026048	tsc1a	chr5	+	29662361	29662432	29662361	29662405	29662795	29662968	366	0,3,0	0,0,0	0,0,0	1,1,0	176	149	1	1	NA,1.0,NA	0.0,0.0,NA	1
369	ENSDARG00000073737	suds3	chr5	+	15503696	15503742	15503696	15503718	15503840	15503946	369	0,15,5	10,46,47	25,7,13	3,8,4	173	149	5.70979192815e-08	1.8499725847205999e-06	0.0,0.219,0.084	0.878,0.43,0.737	-0.581
382	ENSDARG00000029480	SPECC1	chr5	-	62885635	62885915	62885707	62885915	62884007	62884081	382	1,0,0	0,2,0	0,0,0	0,2,0	221	149	1	1	1.0,0.0,NA	NA,0.0,NA	0.5
383	ENSDARG00000040650	gps1	chr3	-	36242065	36242256	36242074	36242256	36241803	36241968	383	0,0,0	14,56,42	0,1,0	28,34,31	158	149	1	1	0.0,0.0,0.0	0.0,0.027,0.0	-0.009
392	ENSDARG00000005456	katnb1	chr7	+	52178108	52178547	52178108	52178258	52178633	52178708	392	11,30,21	0,0,0	36,27,40	0,0,1	298	149	1	1	1.0,1.0,1.0	1.0,1.0,0.952	0.016
406	ENSDARG00000004392	hdr	chr5	+	27410108	27410390	27410108	27410207	27414343	27414380	406	210362353	216477521	159238141	155206159	298	149	0.0149308394611	0.08062653308994	0.327,0.275,0.253	0.339,0.366,0.307	-0.052
407	ENSDARG00000019299	znf687b	chr19	-	7823226	7823395	7823282	7823395	7822559	7822662	407	2,0,0	0,0,0	1,0,1	3,0,0	205	149	1	1	1.0,NA,NA	0.195,NA,1.0	0.402
410	ENSDARG00000099339	pacsin3	chr7	+	54296215	54296376	54296215	54296303	54307040	54308069	410	8,20,44	0,0,7	13,15,20	0,0,0	222	149	0.00372081293993	0.0251154873445275	1.0,1.0,0.808	1.0,1.0,1.0	-0.064
422	ENSDARG00000076547	NA	chr14	+	23578151	23578376	23578151	23578241	23578596	23578789	422	0,0,0	8,27,36	1,7,4	23,26,27	284	149	0.000187060063506	0.001955554405147125	0.0,0.0,0.0	0.022,0.124,0.072	-0.073
434	ENSDARG00000036375	cyfip2	chr14	-	33995031	33995165	33995034	33995165	33991761	33991834	434	0,0,1	1,8,9	0,0,0	3,5,10	152	149	1	1	0.0,0.0,0.098	0.0,0.0,0.0	0.033
436	ENSDARG00000035558	gps2	chr5	+	24063045	24063578	24063045	24063162	24063938	24064056	436	3,0,6	1,6,0	6,0,1	0,3,0	298	149	0.117962	0.4513302555425582	0.6,0.0,1.0	1.0,0.0,1.0	-0.133
443	ENSDARG00000000018	nrf1	chr4	-	15093366	15093554	15093396	15093554	15090664	15090789	443	6,6,10	0,4,5	6,11,5	13,17,11	179	149	0.00221446313988	0.015597522985241738	1.0,0.555,0.625	0.278,0.35,0.275	0.426
449	ENSDARG00000030176	zgc:92429	chr7	-	23738053	23738111	23738058	23738111	23734460	23734531	449	0,0,4	1,8,10	0,0,0	6,3,8	154	149	0.470656	1	0.0,0.0,0.279	0.0,0.0,0.0	0.093
453	ENSDARG00000029292	zgc:55943	chr2	-	9966843	9966982	9966876	9966982	9964177	9964263	453	36,73,43	0,15,6	52,53,44	0,2,4	182	149	0.00415540146752	0.026927001509529598	1.0,0.799,0.854	1.0,0.956,0.9	-0.068
454	ENSDARG00000006395	rbm25b	chr20	-	51182685	51183005	51182881	51183005	51179759	51179809	454	0,0,1	0,0,2	0,0,0	0,0,3	298	149	1	1	NA,NA,0.2	NA,NA,0.0	0.2
466	ENSDARG00000014517	usp5	chr16	-	11970087	11970273	11970144	11970273	11969566	11969710	466	2,5,6	23,64,40	2,5,0	13,10,6	206	149	0.501939	1	0.059,0.053,0.098	0.1,0.266,0.0	-0.052
467	ENSDARG00000035505	nelfb	chr5	-	29552819	29553136	29553040	29553136	29551326	29551433	467	13,67,54	0,1,0	7,6,9	0,0,0	298	149	1	1	1.0,0.971,1.0	1.0,1.0,1.0	-0.01
470	ENSDARG00000104734	kat2a	chr3	+	17678136	17678357	17678136	17678200	17679920	17680114	470	5,38,6	0,0,1	6,13,17	0,0,0	298	149	1	1	1.0,1.0,0.75	1.0,1.0,1.0	-0.083
472	ENSDARG00000019236	gsr	chr14	-	38869695	38869788	38869699	38869788	38868412	38868482	472	0,1,6	165304363	0,0,0	50,29,39	153	149	1	1	0.0,0.003,0.016	0.0,0.0,0.0	0.006
488	ENSDARG00000025073	rpl18a	chr4	+	393241	393496	393241	393421	393984	394114	488	1,0,0	118992146920387	0,0,0	7404125827793	224	149	1	1	0.0,0.0,0.0	0.0,0.0,0.0	0
490	ENSDARG00000037871	wipi2	chr3	-	40826415	40826529	40826421	40826529	40826069	40826234	490	0,1,0	3,10,3	0,7,2	10,11,13	155	149	0.000652709221996	0.0054351201275199	0.0,0.088,0.0	0.0,0.38,0.129	-0.14
494	ENSDARG00000097478	qkia	chr17	+	27803365	27803788	27803365	27803665	27806077	27806152	494	87258240	7,24,19	101134147	50,26,27	272	149	1.64785897747e-05	0.00044492192391690005	0.872,0.855,0.874	0.525,0.738,0.749	0.196
495	ENSDARG00000046098	ebp	chr23	-	19152744	19153051	19152857	19153051	19149469	19149506	495	22,29,29	0,5,0	15,21,1	0,0,0	262	149	0.11755	0.4513302555425582	1.0,0.767,1.0	1.0,1.0,1.0	-0.078
500	ENSDARG00000019732	mtch2	chr7	+	38671655	38671838	38671655	38671707	38671968	38672062	500	44134140	1,0,2	27,35,29	0,0,0	280	149	1	1	0.959,1.0,0.974	1.0,1.0,1.0	-0.022
504	ENSDARG00000077967	si:ch211-140m22.7	chr9	+	19489536	19489866	19489536	19489659	19490001	19490061	504	0,0,6	0,0,0	0,5,0	3,0,9	298	149	1	1	NA,NA,1.0	0.0,1.0,0.0	0.667
506	ENSDARG00000015524	prps1a	chr5	+	23137555	23137745	23137555	23137739	23138008	23138107	506	3,0,1	5,10,14	2,1,0	42,53,65	155	149	0.269429	0.87294894375132	0.366,0.0,0.064	0.044,0.018,0.0	0.123
526	ENSDARG00000002131	celf2	chr4	-	23901133	23901256	23901145	23901256	23892921	23893101	526	3,0,11	0,1,0	0,1,0	0,0,0	161	149	1	1	1.0,0.0,1.0	NA,1.0,NA	-0.333
527	ENSDARG00000002131	celf2	chr4	-	23913117	23913339	23913177	23913339	23908747	23908811	527	0,0,0	0,2,1	0,2,0	0,7,0	209	149	1	1	NA,0.0,0.0	NA,0.169,NA	-0.169
532	ENSDARG00000016477	eif4a2	chr2	+	7720092	7720317	7720092	7720232	7720719	7720888	532	19,33,40	0,0,0	13,21,33	0,0,3	234	149	0.84051	1	1.0,1.0,1.0	1.0,1.0,0.875	0.042
536	ENSDARG00000029500	rpl34	chr7	+	59649398	59649648	59649398	59649422	59649747	59649818	536	174338338	138474316	42,46,75	105157163	298	149	5.33384003631e-10	2.1602052147055498e-08	0.387,0.263,0.348	0.167,0.128,0.187	0.172
541	ENSDARG00000022280	brd2a	chr19	+	7163453	7163687	7163453	7163675	7163791	7164054	541	2,0,3	3,4,5	35,44,30	18,42,11	161	149	0.00687289923475	0.03976463128676786	0.382,0.0,0.357	0.643,0.492,0.716	-0.371
544	ENSDARG00000043031	ints10	chr14	+	729601	729774	729601	729772	729806	730051	544	1,0,0	0,2,0	0,0,0	2,0,0	151	149	1	1	1.0,0.0,NA	0.0,NA,NA	0.5
557	ENSDARG00000053101	prpf38b	chr2	-	45660002	45660077	45660016	45660077	45658361	45658615	557	5,7,4	8,20,45	0,0,0	2,1,1	163	149	2.95814837687e-05	0.0006846000529327714	0.364,0.242,0.075	0.0,0.0,0.0	0.227
563	ENSDARG00000044521	eef1b2	chr6	-	13204818	13205264	13205141	13205264	13204570	13204634	563	148028402566	0,2,5	86215291127	0,0,0	298	149	1	1	1.0,0.999,0.996	1.0,1.0,1.0	-0.002
568	ENSDARG00000089886	si:dkey-19e4.5	chr6	-	21864589	21864704	21864613	21864704	21861086	21862705	568	16,11,38	0,0,2	2,2,6	0,0,0	173	149	1	1	1.0,1.0,0.942	1.0,1.0,1.0	-0.019
572	ENSDARG00000041199	alg12	chr4	+	27105231	27105335	27105231	27105290	27106287	27106511	572	6,10,13	0,0,1	1,2,4	0,0,0	194	149	1	1	1.0,1.0,0.909	1.0,1.0,1.0	-0.03
574	ENSDARG00000039392	WNK1	chr4	-	8077181	8077254	8077199	8077254	8076966	8077107	574	0,0,0	0,0,1	0,0,1	0,0,0	167	149	1	1	NA,NA,0.0	NA,NA,1.0	-1
579	ENSDARG00000006546	ak4	chr6	-	31361479	31361622	31361483	31361622	31361118	31361277	579	0,0,0	1,0,0	0,0,7	0,2,0	153	149	1	1	0.0,NA,NA	NA,0.0,1.0	-0.5
583	ENSDARG00000025397	srsf3a	chr6	-	41082213	41082611	41082217	41082611	41081794	41081830	583	0,0,5	3,0,0	1,4,7	0,0,2	153	149	1	1	0.0,NA,1.0	1.0,1.0,0.773	-0.424
598	ENSDARG00000044692	eri1	chr21	-	19913287	19913512	19913295	19913512	19913039	19913123	598	8,2,4	19,47,37	2,0,0	6,8,12	157	149	0.00561341286762	0.03368047720572	0.286,0.039,0.093	0.24,0.0,0.0	0.059
599	ENSDARG00000100766	ube2q1	chr18	-	50605341	50605491	50605356	50605491	50605158	50605243	599	1,2,1	0,2,1	6,10,11	1,5,0	164	149	0.792448	1	1.0,0.476,0.476	0.845,0.645,1.0	-0.179
600	ENSDARG00000029242	fbxo3	chr7	-	38705543	38705679	38705563	38705679	38705246	38705437	600	0,1,0	3,4,5	0,0,1	4,13,12	169	149	1	1	0.0,0.181,0.0	0.0,0.0,0.068	0.038
609	ENSDARG00000105177	ilf3b	chr3	+	13863756	13863900	13863756	13863870	13863978	13864102	609	15,41,34	3,4,11	4,13,4	2,2,0	179	149	0.264837	0.87294894375132	0.806,0.895,0.72	0.625,0.844,1.0	-0.016
617	ENSDARG00000086906	stambpb	chr8	+	52537750	52538105	52537750	52538099	52540212	52540337	617	0,0,0	0,1,2	3,0,4	0,9,0	155	149	1	1	NA,0.0,0.0	1.0,0.0,1.0	-0.667
626	ENSDARG00000089698	NA	chr3	-	27065381	27065477	27065385	27065477	27062481	27062613	626	0,0,2	8,12,18	0,0,0	4,5,9	153	149	1	1	0.0,0.0,0.098	0.0,0.0,0.0	0.033
645	ENSDARG00000035325	srsf7a	chr5	+	36896814	36897133	36896814	36897039	36897394	36897574	645	1,0,4	19,55,51	2,0,2	10,5,5	243	149	0.555368	1	0.031,0.0,0.046	0.109,0.0,0.197	-0.076
654	ENSDARG00000011360	nfatc2ip	chr3	-	15486259	15486391	15486283	15486391	15482795	15482907	654	0,0,3	2,19,24	0,0,0	1,14,3	173	149	0.592249	1	0.0,0.0,0.097	0.0,0.0,0.0	0.032
656	ENSDARG00000004635	epha7	chr20	-	24852628	24852815	24852640	24852815	24849357	24849466	656	0,0,1	0,0,0	0,0,0	1,0,0	161	149	1	1	NA,NA,1.0	0.0,NA,NA	1
657	ENSDARG00000091402	eif2b1	chr5	-	69644467	69644580	69644500	69644580	69644049	69644118	657	104223177	4,0,1	66,101,37	0,0,0	182	149	1	1	0.955,1.0,0.993	1.0,1.0,1.0	-0.017
660	ENSDARG00000011613	rbm39a	chr11	+	24341933	24342653	24341933	24342116	24342753	24342807	660	17,36,39	5,16,22	14,21,30	7,2,1	298	149	0.0158183327553	0.08266354536640645	0.63,0.529,0.47	0.5,0.84,0.938	-0.216
661	ENSDARG00000011613	rbm39a	chr11	+	24343320	24343597	24343320	24343458	24343720	24343925	661	89219231	0,0,1	69,77,115	0,0,0	288	149	1	1	1.0,1.0,0.992	1.0,1.0,1.0	-0.003
667	ENSDARG00000076532	NA	chr11	-	40679398	40679497	40679404	40679497	40678777	40678844	667	8,17,6	258524573	1,0,0	72,85,65	155	149	0.0194604365287	0.09553305204998183	0.029,0.03,0.01	0.013,0.0,0.0	0.019
672	ENSDARG00000060679	kdm1a	chr17	-	28099313	28099488	28099322	28099488	28097876	28097955	672	0,1,1	0,0,1	0,0,1	0,0,0	158	149	1	1	NA,1.0,0.485	NA,NA,1.0	-0.258
673	ENSDARG00000060679	kdm1a	chr17	-	28099313	28099488	28099322	28099488	28099028	28099162	673	1,7,0	1,3,9	0,0,1	0,6,2	158	149	1	1	0.485,0.688,0.0	NA,0.0,0.32	0.231
694	ENSDARG00000035559	tp53	chr5	+	24093559	24093867	24093559	24093699	24096545	24096649	694	207593574	0,5,0	6,13,19	0,0,0	298	149	1	1	1.0,0.983,1.0	1.0,1.0,1.0	-0.006
700	ENSDARG00000062374	leng9	chr16	-	13815450	13815585	13815494	13815585	13815168	13815299	700	0,0,2	0,0,1	0,0,0	4,0,2	193	149	1	1	NA,NA,0.607	0.0,NA,0.0	0.607
702	ENSDARG00000061742	clasrp	chr18	+	36625489	36625533	36625489	36625529	36627236	36627297	702	0,5,0	18,63,47	24,13,5	22,30,15	153	149	2.10707895576e-10	1.1378226361104e-08	0.0,0.072,0.0	0.515,0.297,0.245	-0.328
718	ENSDARG00000087893	RNF216	chr3	-	40658514	40658892	40658753	40658892	40656299	40656890	718	0,0,2	0,0,0	3,1,2	1,0,0	298	149	1	1	NA,NA,1.0	0.6,1.0,1.0	0.133
727	ENSDARG00000099635	akap8l	chr1	-	59226265	59226374	59226280	59226374	59226027	59226169	727	7,2,5	9,9,8	3,5,4	6,8,4	164	149	0.711577	1	0.414,0.168,0.362	0.312,0.362,0.476	-0.069
730	ENSDARG00000030765	hadh	chr1	-	49912642	49912880	49912790	49912880	49910162	49910279	730	44111161	0,1,0	37,35,51	1,0,0	297	149	1	1	1.0,0.982,1.0	0.949,1.0,1.0	0.011
735	ENSDARG00000027078	cnppd1	chr1	+	6166424	6166714	6166424	6166553	6167375	6167493	735	17,25,20	5,1,0	18,22,20	0,0,0	298	149	0.00560985490033	0.03368047720572	0.63,0.926,1.0	1.0,1.0,1.0	-0.148
736	ENSDARG00000037739	zgc:112980	chr1	-	8543685	8543790	8543686	8543790	8543490	8543603	736	11,35,26	0,0,0	22,13,6	2,0,0	150	149	1	1	1.0,1.0,1.0	0.916,1.0,1.0	0.028
737	ENSDARG00000037739	zgc:112980	chr1	-	8552912	8553070	8552957	8553070	8552301	8552407	737	0,3,4	0,0,0	0,0,0	0,0,1	194	149	1	1	NA,1.0,1.0	NA,NA,0.0	1
740	ENSDARG00000056722	cd99l2	chr7	-	25886129	25886183	25886132	25886183	25884250	25884322	740	1,11,14	0,1,2	13,16,14	0,0,4	152	149	0.398486	1	1.0,0.915,0.873	1.0,1.0,0.774	0.005
742	ENSDARG00000102634	parn	chr1	+	59323847	59323966	59323847	59323927	59324038	59324539	742	10,27,23	14,13,10	24,38,31	4,5,3	188	149	5.74013245263e-05	0.00092990145732606	0.361,0.622,0.646	0.826,0.858,0.891	-0.315
747	ENSDARG00000059826	crtac1a	chr1	-	54936344	54936544	54936398	54936544	54936218	54936261	747	4,21,29	8,8,17	1,3,0	21,27,21	203	149	9.16962061837e-11	7.4273927008796995e-09	0.268,0.658,0.556	0.034,0.075,0.0	0.458
748	ENSDARG00000096667	NA	chr1	+	26668959	26669050	26668959	26669038	26669206	26669529	748	65122461946	52414391301	235424552897	240524302699	161	149	7.94589621288e-05	0.0010726959887388	0.535,0.591,0.581	0.475,0.483,0.498	0.084
749	ENSDARG00000030440	rsrp1	chr13	-	45470495	45472000	45471940	45472000	45468402	45468838	749	434746663	2,0,0	8741012923	0,0,0	298	149	1	1	0.991,1.0,1.0	1.0,1.0,1.0	-0.003
750	ENSDARG00000059093	ank1a	chr5	-	68986762	68986880	68986780	68986880	68984497	68984576	750	0,0,0	3,3,7	5,1,3	18,16,16	167	149	0.000133599482508	0.001545936869021143	0.0,0.0,0.0	0.199,0.053,0.143	-0.132
752	ENSDARG00000036144	tssc4	chr7	+	32897736	32897808	32897736	32897761	32898090	32898194	752	0,1,0	0,0,3	0,0,0	0,1,0	196	149	1	1	NA,1.0,0.0	NA,0.0,NA	0.5
753	ENSDARG00000036144	tssc4	chr7	+	32898090	32898194	32898090	32898177	32898391	32898420	753	0,3,6	0,3,3	0,0,0	0,1,0	166	149	1	1	NA,0.473,0.642	NA,0.0,NA	0.557
756	ENSDARG00000036144	tssc4	chr7	+	32898090	32898194	32898090	32898177	32898401	32898420	756	1,2,0	0,1,0	0,2,2	1,0,0	166	149	1	1	1.0,0.642,NA	0.0,1.0,1.0	0.154
770	ENSDARG00000007141	psmc3	chr7	+	38680841	38680922	38680841	38680911	38681008	38681134	770	79209167	0,0,1	22,24,14	5,0,0	160	149	0.142831	0.5258771904035454	1.0,1.0,0.994	0.804,1.0,1.0	0.063
783	ENSDARG00000007315	tmpoa	chr4	-	16861721	16861931	16861805	16861931	16860204	16860308	783	0,1,0	3,0,2	0,0,1	8,3,3	233	149	1	1	0.0,1.0,0.0	0.0,0.0,0.176	0.275
791	ENSDARG00000077119	naxd	chr9	+	8899615	8900053	8899615	8900035	8903495	8903634	791	0,0,2	0,6,4	4,2,7	7,10,14	167	149	1	1	NA,0.0,0.308	0.338,0.151,0.308	-0.112
792	ENSDARG00000077119	naxd	chr9	+	8899615	8900065	8899615	8900035	8903495	8903634	792	0,2,2	0,6,4	7,0,2	7,10,14	179	149	1	1	NA,0.217,0.294	0.454,0.0,0.106	0.069
793	ENSDARG00000077119	naxd	chr9	+	8899615	8900065	8899615	8900053	8903495	8903634	793	0,2,0	0,0,0	6,0,1	3,2,6	161	149	1	1	NA,1.0,NA	0.649,0.0,0.134	0.739
797	ENSDARG00000011188	acvr2aa	chr9	-	25419150	25419308	25419198	25419308	25408593	25408748	797	0,0,4	1,2,3	0,1,0	4,4,5	197	149	0.215297	0.72662659756875	0.0,0.0,0.502	0.0,0.159,0.0	0.114
810	ENSDARG00000042508	ubr3	chr9	-	3932072	3932309	3932108	3932309	3928326	3928463	810	10,5,10	0,3,6	4,7,12	18,15,6	185	149	0.00778435331018	0.04348500814652276	1.0,0.573,0.573	0.152,0.273,0.617	0.368
824	ENSDARG00000027016	GBF1	chr13	+	7651753	7651889	7651753	7651885	7665851	7665970	824	0,1,0	0,2,3	0,0,0	0,0,6	153	149	1	1	NA,0.327,0.0	NA,NA,0.0	0.164
826	ENSDARG00000008287	fam114a1	chr1	-	18584081	18584247	18584120	18584247	18581371	18581457	826	0,0,0	0,0,5	1,0,0	7,3,5	188	149	1	1	NA,NA,0.0	0.102,0.0,0.0	-0.034
827	ENSDARG00000004785	cops2	chr25	-	32377845	32377977	32377851	32377977	32375516	32375606	827	0,4,12	14,33,33	0,1,0	8,4,1	155	149	0.000671002484879	0.0054351201275199	0.0,0.104,0.259	0.0,0.194,0.0	0.056
849	ENSDARG00000029248	fubp1	chr2	+	8657278	8657347	8657278	8657338	8659757	8659915	849	6,31,26	6,20,30	6,19,22	18,38,29	158	149	0.0173278881764	0.08772243389302499	0.485,0.594,0.45	0.239,0.32,0.417	0.184
850	ENSDARG00000062052	casp2	chr16	-	17555556	17555754	17555562	17555754	17555346	17555456	850	0,0,1	0,0,2	0,3,2	0,2,0	155	149	1	1	NA,NA,0.325	NA,0.59,1.0	-0.47
851	ENSDARG00000044811	cdk9	chr21	+	6141734	6141831	6141734	6141825	6145896	6146063	851	5,11,4	2,18,10	0,2,2	3,0,0	155	149	0.0320596610869	0.13667539726520525	0.706,0.37,0.278	0.0,1.0,1.0	-0.215
865	ENSDARG00000007135	cnot3a	chr16	-	32119449	32120380	32119470	32120380	32117498	32117604	865	0,0,3	1,0,3	2,0,0	5,2,7	170	149	1	1	0.0,NA,0.467	0.26,0.0,0.0	0.147
875	ENSDARG00000005315	celf1	chr7	-	38552223	38552358	38552226	38552358	38551338	38551418	875	0,3,0	4,6,0	3,1,5	1,2,0	152	149	1	1	0.0,0.329,NA	0.746,0.329,1.0	-0.527
876	ENSDARG00000099021	setdb1b	chr16	-	21901010	21901250	21901058	21901250	21900241	21900406	876	2,11,14	2,5,3	1,1,4	0,0,1	197	149	0.000193141175817	0.001955554405147125	0.431,0.625,0.779	1.0,1.0,0.752	-0.306
879	ENSDARG00000077855	znrf2a	chr19	-	1945796	1945927	1945805	1945927	1937117	1937216	879	0,0,0	5,5,5	0,6,2	4,11,7	158	149	4.02569293466e-05	0.0008152028192686499	0.0,0.0,0.0	0.0,0.34,0.212	-0.184
881	ENSDARG00000056318	kansl2	chr23	+	24600493	24600746	24600493	24600700	24600835	24601014	881	19,23,45	1,0,4	20,16,21	0,0,1	195	149	0.169474	0.584145	0.936,1.0,0.896	1.0,1.0,0.941	-0.036
885	ENSDARG00000099380	rpl13	chr7	+	67473540	67473597	67473540	67473596	67476289	67477495	885	4559107409983	12,65,6	369348813818	0,20,13	150	149	1	1	0.997,0.994,0.999	1.0,0.996,0.997	-0.001
888	ENSDARG00000024844	max	chr20	-	28834221	28835833	28835725	28835833	28832761	28834147	888	27,87,79	0,2,0	55,53,39	0,0,2	298	149	1	1	1.0,0.956,1.0	1.0,1.0,0.907	0.016
889	ENSDARG00000097102	si:ch73-281n10.2	chr15	-	5899928	5900086	5900059	5900086	5899806	5899842	889	163404335	0,1,0	38,52,54	0,0,0	280	149	1	1	1.0,0.995,1.0	1.0,1.0,1.0	-0.002
894	ENSDARG00000020008	vcp	chr5	+	41517771	41517936	41517771	41517897	41518037	41518170	894	58612991482	0,3,0	144175155	0,0,0	188	149	1	1	1.0,0.997,1.0	1.0,1.0,1.0	-0.001
897	ENSDARG00000046081	bloc1s2	chr20	+	7584210	7584394	7584210	7584385	7588937	7589054	897	9,42,16	2,2,5	1,13,2	0,1,0	158	149	0.00129464715455	0.009533310865322728	0.809,0.952,0.751	1.0,0.925,1.0	-0.138
912	ENSDARG00000006332	snx14	chr20	-	855247	855377	855253	855377	854362	854527	912	2,4,2	40103129	4,2,2	110123106	155	149	0.732962	1	0.046,0.036,0.015	0.034,0.015,0.018	0.01
941	ENSDARG00000074758	csde1	chr8	-	22532923	22533090	22532980	22533090	22532318	22532405	941	1,4,5	0,2,2	13,1,3	0,0,0	206	149	0.0656171711185	0.2725636338768461	1.0,0.591,0.644	1.0,1.0,1.0	-0.255
943	ENSDARG00000042905	rpl10a	chr8	+	23739917	23740299	23739917	23739998	23740386	23740535	943	24,109,66	400996538839	64,30,41	354446514055	298	149	1	1	0.003,0.006,0.004	0.009,0.003,0.005	-0.001
946	ENSDARG00000092337	NA	chr8	-	16611232	16611598	16611553	16611598	16610997	16611050	946	0,14,6	0,2,0	0,0,2	0,0,0	298	149	1	1	NA,0.778,1.0	NA,NA,1.0	-0.111
947	ENSDARG00000014303	vac14	chr25	+	17604216	17604364	17604216	17604331	17605404	17605537	947	6,17,6	1,1,0	1,5,0	0,1,0	182	149	1	1	0.831,0.933,1.0	1.0,0.804,NA	0.019
968	ENSDARG00000054213	hectd1	chr17	+	28691017	28691196	28691017	28691151	28691508	28691665	968	0,0,1	3,4,4	0,0,0	3,0,0	194	149	1	1	0.0,0.0,0.161	0.0,NA,NA	0.054
981	ENSDARG00000055120	ctsba	chr17	+	32624379	32624737	32624379	32624465	32624826	32624942	981	184516529	0,0,0	136106163	5,1,0	298	149	0.798403	1	1.0,1.0,1.0	0.932,0.981,1.0	0.029
983	ENSDARG00000044182	stau1	chr6	+	46436395	46436576	46436395	46436540	46439999	46440150	983	0,1,0	0,0,3	2,2,4	0,0,0	185	149	1	1	NA,1.0,0.0	1.0,1.0,1.0	-0.5
985	ENSDARG00000017741	g3bp1	chr14	-	25928114	25928256	25928138	25928256	25927773	25927902	985	12,45,42	28,70,59	5,0,4	16,8,7	173	149	0.0301123	0.13667539726520525	0.27,0.356,0.38	0.212,0.0,0.33	0.155
986	ENSDARG00000015427	hdac1	chr19	+	29815028	29815187	29815028	29815175	29815316	29815365	986	54147166	36,109,78	22,27,52	5,13,6	161	149	0.00121794540935	0.009395578872128572	0.581,0.555,0.663	0.803,0.658,0.889	-0.184
995	ENSDARG00000105479	NA	chr14	-	30899475	30899541	30899481	30899541	30899331	30899403	995	0,6,3	13,75,54	0,2,0	5,4,3	155	149	0.119798	0.4513302555425582	0.0,0.071,0.051	0.0,0.325,0.0	-0.068
1005	ENSDARG00000040881	hnrnph1	chr14	+	7007918	7008149	7007918	7008017	7014005	7014588	1005	3,25,15	0,0,0	23,7,15	0,0,2	281	149	1	1	1.0,1.0,1.0	1.0,1.0,0.799	0.067
1029	ENSDARG00000029795	prxl2b	chr11	-	40644399	40644604	40644402	40644604	40642247	40642299	1029	14,51,36	1,0,0	2,0,4	0,0,0	152	149	1	1	0.932,1.0,1.0	1.0,NA,1.0	-0.023
1035	ENSDARG00000060687	chd2	chr18	-	24984516	24984763	24984528	24984763	24981493	24981580	1035	0,7,0	11,11,26	1,4,1	7,2,1	161	149	0.0992523631892	0.40197207091626	0.0,0.371,0.0	0.117,0.649,0.481	-0.292
1042	ENSDARG00000040286	ubl7b	chr18	+	50528247	50528525	50528247	50528367	50529498	50529583	1042	56114117	1,0,0	26,68,36	0,0,0	298	149	1	1	0.966,1.0,1.0	1.0,1.0,1.0	-0.011
1044	ENSDARG00000100363	dcun1d5	chr18	-	3542571	3542614	3542579	3542614	3542364	3542467	1044	9,6,20	9,21,14	0,0,0	0,3,1	157	149	1	1	0.487,0.213,0.576	NA,0.0,0.0	0.425

## Sheet: MXE
ID	GeneID	geneSymbol	chr	strand	1stExonStart_0base	1stExonEnd	2ndExonStart_0base	2ndExonEnd	upstreamES	upstreamEE	downstreamES	downstreamEE	ID	IJC_SAMPLE_1	SJC_SAMPLE_1	IJC_SAMPLE_2	SJC_SAMPLE_2	IncFormLen	SkipFormLen	PValue	FDR	IncLevel1	IncLevel2	IncLevelDifference
3	ENSDARG00000101560	psma1	chr25	-	37488128	37488258	37488633	37488722	37487936	37488016	37488818	37488922	3	322416482	101616961489	108,151,55	241376225	238	279	0.124982	0.4282776108925663	0.271,0.223,0.275	0.344,0.32,0.223	-0.039
4	ENSDARG00000101560	psma1	chr25	-	37488128	37488258	37488818	37488922	37487936	37488016	37489188	37489290	4	234361391	101716961490	63,100,43	241376225	253	279	0.84792	1	0.202,0.19,0.224	0.224,0.227,0.174	-0.003
5	ENSDARG00000101560	psma1	chr25	-	37488128	37488258	37489188	37489290	37487936	37488016	37489418	37489463	5	44,74,90	101417011488	13,22,11	241376225	251	279	0.83983	1	0.046,0.046,0.063	0.057,0.061,0.052	-0.005
7	ENSDARG00000018061	neil1	chr25	-	26830496	26830616	26831697	26832174	26830063	26830166	26833053	26833100	7	0,13,3	13,58,44	3,1,0	28,31,34	298	269	0.00602400252151	0.06449226228910705	0.0,0.168,0.058	0.088,0.028,0.0	0.037
8	ENSDARG00000045641	usp3	chr25	-	26743329	26743476	26744941	26745055	26741043	26741150	26745359	26745473	8	7,38,36	18,88,85	27,31,32	42,40,85	263	296	0.232466	0.6191544562316195	0.304,0.327,0.323	0.42,0.466,0.298	-0.077
9	ENSDARG00000086458	hdac10	chr25	+	5024508	5024615	5024819	5024887	5024340	5024430	5025120	5025379	9	19,18,44	16,39,34	25,38,44	25,26,39	256	217	0.33384	0.7415255273525807	0.502,0.281,0.523	0.459,0.553,0.489	-0.065
11	ENSDARG00000040401	slc25a20	chr22	+	108314	108424	108558	108683	108124	108197	109265	109686	11	14,16,17	14,54,53	4,6,14	3,13,9	259	274	0.0920896670259	0.36971292791280447	0.514,0.239,0.253	0.585,0.328,0.622	-0.176
12	ENSDARG00000076721	zgc:171686	chr22	+	9941359	9941473	9942569	9942637	9940982	9941279	9945158	9945633	12	0,6,16	8,2,5	1,2,4	1,0,1	263	217	0.00161972581759	0.02327290253695105	0.0,0.712,0.725	0.452,1.0,0.767	-0.261
15	ENSDARG00000008735	atp6ap2	chr22	-	11126829	11126979	11129649	11129703	11124520	11124640	11129949	11130087	15	62148165	204458481	26,38,34	99147100	203	298	0.327511	0.7408880705376543	0.309,0.322,0.335	0.278,0.275,0.333	0.027
16	ENSDARG00000008735	atp6ap2	chr22	-	11134671	11134767	11135397	11135526	11129949	11130087	11135626	11135741	16	38,99,115	56105131	4,27,17	13,27,28	278	245	0.326228	0.7408880705376543	0.374,0.454,0.436	0.213,0.468,0.349	0.078
17	ENSDARG00000054818	rpl32	chr22	+	31040947	31041048	31043219	31043401	31039090	31039134	31043880	31044066	17	8,20,11	3873112489817	0,0,0	308040043186	250	298	1	1	0.002,0.002,0.001	0.0,0.0,0.0	0.002
19	ENSDARG00000041703	rrbp1b	chr22	+	25108962	25109067	25136350	25136455	25107539	25107605	25136836	25137256	19	0,1,0	0,0,2	0,0,0	0,1,0	254	254	1	1	NA,1.0,0.0	NA,0.0,NA	0.5
20	ENSDARG00000026801	stau2	chr24	+	13137866	13138171	13165285	13165399	13118281	13118339	13229384	13229473	20	5,26,38	13,51,26	28,36,31	30,33,42	298	263	0.475052	0.8512621293611607	0.253,0.31,0.563	0.452,0.491,0.394	-0.07
22	ENSDARG00000104085	abcd3a	chr24	-	31315436	31315556	31315645	31315735	31313368	31313473	31315810	31315876	22	18,32,37	39,67,82	17,33,29	28,50,34	239	269	0.0493909565462	0.23865010862146196	0.342,0.35,0.337	0.406,0.426,0.49	-0.098
23	ENSDARG00000104085	abcd3a	chr24	-	31315645	31315735	31315810	31315876	31315436	31315556	31315969	31316047	23	6,30,32	33,49,61	30,28,22	28,34,25	215	239	0.0099268930986	0.09344971779026898	0.168,0.405,0.368	0.544,0.478,0.494	-0.192
25	ENSDARG00000101947	ptbp2a	chr24	-	30840045	30840138	30845793	30845909	30837607	30837824	30852268	30852473	25	3,5,6	2,8,7	7,7,5	7,4,7	265	242	0.619082	0.9854768182405715	0.578,0.363,0.439	0.477,0.615,0.395	-0.036
28	ENSDARG00000043154	ucp2	chr10	+	36662924	36663065	36665677	36665901	36662688	36662795	36668438	36668723	28	103226213	152417370	215232241	388446426	290	298	0.534358	0.9084392676297391	0.41,0.358,0.372	0.363,0.348,0.368	0.02
29	ENSDARG00000043154	ucp2	chr10	+	36668549	36668763	36668839	36669034	36665677	36665901	36670062	36670164	29	88203171	49410361013	223244213	105913591092	298	298	0.495525	0.867168	0.151,0.164,0.144	0.174,0.152,0.163	-0.01
30	ENSDARG00000043154	ucp2	chr10	+	36668839	36669034	36670062	36670164	36668549	36668763	36670244	36670425	30	4881006989	51510081025	110617011399	99713621266	298	251	0.0552531071013	0.25177789966976527	0.444,0.457,0.448	0.483,0.513,0.482	-0.043
31	ENSDARG00000077515	LETM2	chr10	+	20592201	20592646	20596132	20596276	20591777	20591847	20596932	20597070	31	4,13,22	10,11,25	41,28,24	42,27,30	298	293	0.66151	1	0.282,0.537,0.464	0.49,0.505,0.44	-0.051
32	ENSDARG00000034852	nt5c2l1	chr10	-	17463619	17463671	17464610	17464781	17462987	17463048	17464876	17464943	32	95226492760	40610941196	176218912299	676711897	298	201	0.257672	0.6504806515865807	0.613,0.62,0.609	0.637,0.642,0.634	-0.024
33	ENSDARG00000034852	nt5c2l1	chr10	-	17473620	17473714	17475996	17476054	17469535	17469589	17476136	17476228	33	258659805	47011881419	628677779	8929431197	207	243	0.0215722	0.151005	0.392,0.394,0.4	0.452,0.457,0.433	-0.052
34	ENSDARG00000034852	nt5c2l1	chr10	-	17473653	17473714	17475996	17476054	17469535	17469589	17476136	17476228	34	258659805	2,0,0	628677779	0,1,0	207	210	1	1	0.992,1.0,1.0	1.0,0.999,1.0	-0.002
35	ENSDARG00000063194	lin54	chr10	-	11332876	11332979	11334355	11334427	11332187	11332325	11334523	11334615	35	7,1,4	7,13,22	14,6,10	3,10,7	221	252	0.00423340787436	0.04917958934894808	0.533,0.081,0.172	0.842,0.406,0.62	-0.361
36	ENSDARG00000019498	cry5	chr10	-	39272859	39273011	39274818	39274959	39270490	39270702	39277038	39277206	36	4,15,12	9,31,22	2,11,2	13,34,12	290	298	0.0411115904041	0.2175424882514	0.314,0.332,0.359	0.137,0.25,0.146	0.157
37	ENSDARG00000078105	DEPDC5	chr10	-	17174153	17174325	17179359	17179465	17172938	17172999	17179547	17179680	37	3,13,18	42,76,101	24,28,37	72,87,81	255	298	0.00012800983841	0.003438049328792	0.077,0.167,0.172	0.28,0.273,0.348	-0.162
38	ENSDARG00000078105	DEPDC5	chr10	-	17174442	17174612	17179547	17179680	17174153	17174325	17179769	17179850	38	8,28,10	37,63,57	15,22,15	51,62,67	282	298	0.932991	1	0.186,0.32,0.156	0.237,0.273,0.191	-0.013
39	ENSDARG00000038159	tcf7l1a	chr10	-	42204667	42204811	42211578	42211662	42202279	42202439	42211826	42211929	39	0,0,2	1,0,1	6,4,1	0,4,2	233	293	1	1	0.0,NA,0.716	1.0,0.557,0.386	-0.29
42	ENSDARG00000030914	tmem120aa	chr10	+	35272404	35272469	35274726	35274795	35271009	35271102	35274969	35275350	42	31,81,56	53155166	21,31,29	65,87,71	214	218	0.215642	0.58870349686785	0.373,0.347,0.256	0.248,0.266,0.294	0.056
44	ENSDARG00000002060	brf2	chr10	-	41284913	41285235	41295666	41295988	41282592	41282770	41298200	41298260	44	51,55,112	23,63,45	1,2,5	2,0,1	298	298	0.0592736113513	0.265273703260736	0.689,0.466,0.713	0.333,1.0,0.833	-0.099
48	ENSDARG00000105321	aspscr1	chr11	+	45269127	45269180	45269704	45269756	45268830	45268893	45270104	45270174	48	26,59,63	26,72,53	17,27,22	19,31,24	202	201	0.650717	1	0.499,0.449,0.542	0.471,0.464,0.477	0.026
49	ENSDARG00000105321	aspscr1	chr11	+	45269704	45269756	45270104	45270174	45269127	45269180	45272522	45272716	49	26,70,54	50137118	12,30,29	35,81,53	201	219	0.398123	0.8079605976361462	0.362,0.358,0.333	0.272,0.288,0.374	0.04
50	ENSDARG00000105321	aspscr1	chr11	+	45270104	45270174	45272522	45272716	45269704	45269756	45275198	45275209	50	22,101,94	121281207	33,64,35	68,119,70	219	298	0.0317860034512	0.18864302048212175	0.198,0.328,0.382	0.398,0.423,0.405	-0.106
51	ENSDARG00000013477	gata1a	chr11	-	25412588	25412714	25414503	25414649	25411913	25412507	25414720	25415212	51	195476442	302779760	168335242	256406301	295	275	0.0281872337589	0.17488897309499318	0.376,0.363,0.352	0.38,0.435,0.428	-0.051
52	ENSDARG00000009724	rpn2	chr11	-	15252774	15252889	15252965	15253057	15250387	15250582	15253449	15253555	52	61195164	89307306	75,64,67	121,95,125	241	264	1	1	0.429,0.41,0.37	0.404,0.425,0.37	0.003
53	ENSDARG00000028721	mapk14b	chr11	+	2746903	2746983	2751546	2751626	2745066	2745138	2755063	2755142	53	0,2,1	0,0,0	0,3,0	0,1,11	229	229	1	1	NA,1.0,1.0	NA,0.75,0.0	0.625
54	ENSDARG00000028721	mapk14b	chr11	+	2746903	2746983	2751546	2751626	2745066	2745138	2756122	2756296	54	0,1,1	0,0,1	0,3,0	0,0,5	229	229	1	1	NA,1.0,0.5	NA,1.0,0.0	0.25
57	ENSDARG00000075536	cpne1	chr11	+	26394830	26394926	26395013	26395112	26392770	26392860	26396016	26396103	57	2,4,7	4,13,6	4,2,0	4,0,7	245	248	0.972629	1	0.336,0.237,0.541	0.503,1.0,0.0	-0.13
58	ENSDARG00000041022	pdcd4b	chr22	-	29671472	29671570	29677056	29677278	29670263	29670381	29681344	29681458	58	18,47,33	50175145	67,93,68	593707536	298	247	3.78512643262e-06	0.00018787991201913817	0.23,0.182,0.159	0.086,0.098,0.095	0.097
59	ENSDARG00000004875	NA	chr11	+	45241830	45241964	45242302	45242479	45240811	45240887	45242839	45242918	59	49,95,88	94169169	88160147	161227138	283	298	0.0534636649578	0.2494971031364	0.354,0.372,0.354	0.365,0.426,0.529	-0.08
60	ENSDARG00000101443	relch	chr24	-	18542488	18542571	18544275	18544358	18542148	18542212	18549306	18549406	60	0,2,3	0,0,8	0,1,0	0,0,0	232	232	1	1	NA,1.0,0.273	NA,1.0,NA	-0.363
61	ENSDARG00000025718	cxxc1b	chr11	+	25547982	25548190	25548293	25548404	25543004	25543183	25548497	25548547	61	4,31,24	36,94,109	7,11,9	27,37,18	298	260	0.378081	0.7859155034141749	0.088,0.223,0.161	0.184,0.206,0.304	-0.074
63	ENSDARG00000074552	ndufs7	chr11	+	5847481	5847661	5850319	5850366	5844467	5844585	5850465	5850554	63	484828846	280401378	126198114	55,118,62	298	196	0.603064	0.9746467659083076	0.532,0.576,0.595	0.601,0.525,0.547	0.01
64	ENSDARG00000108937	NA	chr21	-	37918887	37918953	37925122	37925302	37916740	37916816	37931606	37931701	64	2,11,10	3,20,10	8,3,3	1,2,7	298	215	0.248077	0.6359150414672112	0.325,0.284,0.419	0.852,0.52,0.236	-0.193
65	ENSDARG00000032157	GRK6	chr21	+	36647960	36648056	36692726	36692839	36623161	36623613	36700865	36700943	65	1,4,1	7,3,1	4,3,2	6,8,4	245	262	0.963683	1	0.133,0.588,0.517	0.416,0.286,0.348	0.063
66	ENSDARG00000030022	NUP188	chr21	+	4599857	4599989	4600847	4600900	4596838	4597045	4603278	4603408	66	42,74,75	21,33,49	3,12,10	4,6,2	281	202	0.779091	1	0.59,0.617,0.524	0.35,0.59,0.782	0.003
67	ENSDARG00000100499	cpeb4b	chr21	-	41325751	41325922	41341524	41341615	41323546	41323636	41367153	41368315	67	7,21,34	38,42,45	22,25,33	41,41,45	240	298	0.271036	0.666916835944125	0.186,0.383,0.484	0.4,0.431,0.477	-0.085
68	ENSDARG00000100499	cpeb4b	chr21	-	41331391	41331442	41341524	41341615	41325751	41325922	41367153	41368315	68	7,21,34	7,27,32	24,20,34	9,10,14	240	200	0.000733070908806	0.013341890540269201	0.455,0.393,0.47	0.69,0.625,0.669	-0.222
72	ENSDARG00000010085	p4ha2	chr21	-	43103366	43103432	43106868	43106922	43100224	43100293	43109531	43109631	72	3,10,18	8,15,25	6,3,2	0,0,11	203	215	0.0253778844398	0.1689795720015951	0.284,0.414,0.433	1.0,1.0,0.161	-0.343
74	ENSDARG00000073686	heatr6	chr21	+	38779638	38779773	38779851	38779974	38776061	38776151	38782529	38782654	74	1,8,16	5,21,21	2,8,4	2,5,11	284	272	0.422937	0.8079605976361462	0.161,0.267,0.422	0.489,0.605,0.258	-0.167
75	ENSDARG00000069031	PLAC8L1	chr21	-	41019060	41019197	41021976	41022113	41016728	41016758	41024384	41024568	75	127274182	180318276	500855530	8491639767	286	286	0.0291415	0.17877845291946068	0.414,0.463,0.397	0.371,0.343,0.409	0.05
77	ENSDARG00000044550	hif1al2	chr21	-	27328859	27328980	27329265	27329338	27327441	27328148	27331798	27332034	77	72193223	134409469	130134135	282339346	222	270	0.162302	0.4842441280994754	0.395,0.365,0.366	0.359,0.325,0.322	0.04
78	ENSDARG00000044550	hif1al2	chr21	-	27328859	27328980	27331798	27332034	27327441	27328148	27332691	27332762	78	112317313	133406465	241272310	280336339	298	270	0.197381	0.5555145556663608	0.433,0.414,0.379	0.438,0.423,0.453	-0.029
79	ENSDARG00000044550	hif1al2	chr21	-	27329265	27329338	27331798	27332034	27328859	27328980	27332691	27332762	79	113320318	79242245	243275314	186188188	298	222	0.381562	0.7891406076045228	0.516,0.496,0.492	0.493,0.521,0.554	-0.021
80	ENSDARG00000044550	hif1al2	chr21	-	27333824	27334000	27334077	27334154	27333621	27333728	27336223	27336308	80	9,32,49	39113147	45,48,48	128172168	226	298	0.949358	1	0.233,0.272,0.305	0.317,0.269,0.274	-0.017
82	ENSDARG00000044484	cdc23	chr21	+	34870983	34871059	34875839	34875901	34870763	34870883	34875986	34876065	82	6,34,23	12,27,34	0,0,2	2,3,4	225	211	0.000225240611102	0.005347016246160522	0.319,0.541,0.388	0.0,0.0,0.319	0.31
83	ENSDARG00000044484	cdc23	chr21	+	34875839	34875901	34875986	34876065	34870983	34871059	34877364	34877484	83	15,32,35	11,39,40	4,0,3	1,0,4	211	228	1	1	0.596,0.47,0.486	0.812,NA,0.448	-0.113
84	ENSDARG00000044619	birc2	chr21	+	22848557	22848636	22849772	22849821	22848380	22848480	22849902	22850145	84	72166195	51122138	78,117,91	69,69,89	228	198	0.523229	0.895557537048583	0.551,0.542,0.551	0.495,0.596,0.47	0.028
85	ENSDARG00000077950	tor1	chr21	+	3782999	3783175	3785379	3785507	3780195	3780461	3786327	3787325	85	58139126	54193155	26,20,18	25,22,35	298	277	0.802063	1	0.5,0.401,0.43	0.492,0.458,0.323	0.019
87	ENSDARG00000042555	DYM	chr21	-	3593072	3593145	3597380	3597514	3574817	3574943	3600481	3600575	87	2,6,2	0,1,11	0,0,0	0,0,1	283	222	1	1	1.0,0.825,0.125	NA,NA,0.0	0.65
88	ENSDARG00000042555	DYM	chr21	-	3597380	3597514	3600481	3600575	3593072	3593145	3600905	3600958	88	1,8,2	7,6,22	0,0,0	0,2,4	243	283	1	1	0.143,0.608,0.096	NA,0.0,0.0	0.282
90	ENSDARG00000003151	skp1	chr21	-	45345717	45345861	45346833	45346907	45342415	45342556	45348877	45348974	90	29,83,75	166317314	9,18,7	111,90,84	223	293	0.00123278585433	0.019231459327548002	0.187,0.256,0.239	0.096,0.208,0.099	0.093
92	ENSDARG00000012892	ammecr1	chr21	-	44712555	44712646	44719428	44719543	44711327	44711424	44723451	44723562	92	88155211	60222219	68,82,96	101,137,95	264	240	0.179959	0.5254427582273583	0.571,0.388,0.467	0.38,0.352,0.479	0.072
93	ENSDARG00000060394	mtfr2	chr23	-	31906815	31907092	31910637	31910762	31906552	31906736	31912496	31912601	93	9,29,23	26132135	9,6,11	33,21,25	274	298	0.196726	0.5555145556663608	0.274,0.193,0.156	0.229,0.237,0.324	-0.056
94	ENSDARG00000015902	stat6	chr23	-	27083889	27083958	27085283	27085304	27078865	27079741	27085417	27085513	94	4,13,17	14,73,73	16,16,30	48,56,75	170	218	0.0464396599576	0.2326243517142165	0.268,0.186,0.23	0.299,0.268,0.339	-0.074
95	ENSDARG00000007216	abce1	chr23	-	43699572	43699684	43699810	43699933	43695035	43696406	43700010	43700153	95	48412331206	45912341234	300326297	328372329	272	261	0.238141	0.6238232484903732	0.503,0.489,0.484	0.467,0.457,0.464	0.029
96	ENSDARG00000007216	abce1	chr23	-	43706908	43707030	43708765	43708835	43705926	43706148	43709473	43709611	96	108297251	396900978	79121108	258383312	219	271	0.31275	0.7235660057928304	0.252,0.29,0.241	0.275,0.281,0.3	-0.024
97	ENSDARG00000007216	abce1	chr23	-	43707114	43707204	43709473	43709611	43706908	43707030	43711075	43711193	97	235457517	188401394	170202217	119139139	287	239	0.100168	0.37718448917114483	0.51,0.487,0.522	0.543,0.548,0.565	-0.046
99	ENSDARG00000036102	ctdsp2	chr23	-	24672169	24672355	24672459	24672552	24669034	24670177	24675892	24675949	99	8,26,45	26141103	15,21,23	52,72,102	242	298	0.643476	1	0.275,0.185,0.35	0.262,0.264,0.217	0.022
100	ENSDARG00000013655	tpd52l2b	chr23	-	17434999	17435041	17435337	17435364	17434719	17434768	17438202	17438304	100	0,0,0	0,0,1	1,0,2	0,4,1	176	191	1	1	NA,NA,0.0	1.0,0.0,0.685	-0.562
101	ENSDARG00000013655	tpd52l2b	chr23	-	17434999	17435044	17435337	17435364	17434719	17434768	17438202	17438304	101	0,0,0	0,0,1	1,0,2	1,0,1	176	194	1	1	NA,NA,0.0	0.524,NA,0.688	-0.606
103	ENSDARG00000015343	pgd	chr23	-	29383656	29383779	29385252	29385352	29381440	29381899	29386618	29386752	103	84185158	155403305	17,15,10	20,10,16	249	272	0.0344683053441	0.19810204966188003	0.372,0.334,0.361	0.481,0.621,0.406	-0.147
104	ENSDARG00000013379	ppp6r3	chr25	-	10606324	10606435	10609553	10609731	10603416	10603500	10609819	10609917	104	0,0,0	44109114	2,0,1	48,63,50	298	260	1	1	0.0,0.0,0.0	0.035,0.0,0.017	-0.017
105	ENSDARG00000013379	ppp6r3	chr25	-	10606324	10606435	10609553	10609737	10603416	10603500	10609819	10609917	105	38,100,91	44109114	51,71,59	48,63,50	298	260	0.0973524920927	0.37714104101502255	0.43,0.445,0.411	0.481,0.496,0.507	-0.066
106	ENSDARG00000041421	tafazzin	chr23	-	4918461	4918524	4918616	4918658	4917267	4917320	4918834	4918915	106	0,2,0	3,8,11	15,10,10	9,9,12	191	212	1.26431374703e-07	8.62894132347975e-06	0.0,0.217,0.0	0.649,0.552,0.481	-0.488
107	ENSDARG00000041421	tafazzin	chr23	-	4918616	4918658	4918834	4918915	4918461	4918524	4923785	4923871	107	0,6,4	3,6,3	24,22,35	7,10,13	230	191	0.0265335329933	0.17143495427282823	0.0,0.454,0.525	0.74,0.646,0.691	-0.366
108	ENSDARG00000041421	tafazzin	chr23	-	4918824	4918915	4923785	4923871	4918616	4918658	4923955	4924001	108	0,6,6	3,3,1	20,29,22	1,0,0	235	240	7.85366635688e-05	0.0023822787949202666	0.0,0.671,0.86	0.953,1.0,1.0	-0.474
109	ENSDARG00000041421	tafazzin	chr23	-	4918834	4918915	4923785	4923871	4918616	4918658	4923955	4924001	109	0,6,6	6,6,16	20,29,22	26,25,21	235	230	0.0485714501848	0.2384802059055	0.0,0.495,0.268	0.43,0.532,0.506	-0.235
110	ENSDARG00000041421	tafazzin	chr23	-	4923785	4923871	4923955	4924279	4918834	4918915	4925002	4925131	110	0,6,6	0,6,7	29,17,17	22,26,26	298	235	1	1	NA,0.441,0.403	0.51,0.34,0.34	0.025
111	ENSDARG00000045976	SIDT2	chr15	+	47549913	47550022	47550212	47550289	47546581	47546718	47550404	47550451	111	0,6,11	1,8,19	25,23,22	20,34,17	258	226	0.223786	0.6019075440918621	0.0,0.396,0.336	0.523,0.372,0.531	-0.231
114	ENSDARG00000070682	sdf4	chr23	-	24696938	24697097	24697180	24697294	24694753	24694929	24697458	24697595	114	25,50,78	42158123	19,20,29	34,41,60	263	298	0.887469	1	0.403,0.264,0.418	0.388,0.356,0.354	-0.004
116	ENSDARG00000030020	agfg1a	chr15	-	35167098	35167302	35172196	35172316	35163602	35163762	35174432	35174592	116	1,3,21	7,22,35	9,3,4	23,8,24	269	298	0.855028	1	0.137,0.131,0.399	0.302,0.293,0.156	-0.028
118	ENSDARG00000074967	zgc:162698	chr15	-	29100916	29100981	29103736	29103804	29100537	29100650	29103980	29104074	118	9,11,10	0,0,1	1,0,0	0,0,0	217	214	1	1	1.0,1.0,0.908	1.0,NA,NA	-0.031
120	ENSDARG00000104058	si:dkey-31c13.1	chr15	+	11686325	11686445	11688891	11689044	11683397	11683549	11690829	11691343	120	4,17,28	13,36,31	17,7,6	20,21,15	269	298	0.759184	1	0.254,0.343,0.5	0.485,0.27,0.307	0.012
121	ENSDARG00000055991	hmbsb	chr15	-	23514731	23514785	23516096	23516216	23513167	23513254	23516291	23516330	121	76221267	70209202	70,75,65	43,38,46	269	203	0.0218855412842	0.15125956381231898	0.45,0.444,0.499	0.551,0.598,0.516	-0.091
122	ENSDARG00000013472	nedd1	chr25	+	19553820	19553911	19555977	19556044	19552790	19552992	19556146	19556971	122	3,2,9	9,22,46	1,0,1	4,11,8	240	216	0.00349171252049	0.04329039423702934	0.231,0.076,0.15	0.184,0.0,0.101	0.057
123	ENSDARG00000013472	nedd1	chr25	+	19553826	19553911	19555977	19556044	19552325	19552992	19556146	19556276	123	3,2,5	9,22,46	1,0,0	4,11,8	234	216	0.00241990494523	0.0330317025023895	0.235,0.077,0.091	0.188,0.0,0.0	0.072
124	ENSDARG00000068289	eif3k	chr15	-	47845554	47845680	47845903	47845981	47845368	47845445	47846189	47846256	124	241540479	147461385	222319280	173239228	227	275	0.861812	1	0.665,0.587,0.601	0.609,0.618,0.598	0.009
125	ENSDARG00000043134	cux1b	chr15	+	2539767	2539851	2542752	2542833	2538042	2538159	2542917	2542982	125	7,17,29	11,27,40	17,17,26	15,27,26	233	230	0.325052	0.7408880705376543	0.386,0.383,0.417	0.528,0.383,0.497	-0.074
126	ENSDARG00000058672	nuggc.3	chr19	+	7920503	7920652	7922244	7922353	7919159	7919333	7922549	7922683	126	1,5,3	0,3,0	8,9,7	5,5,12	298	258	0.00806674526614	0.08008078027840801	1.0,0.591,1.0	0.581,0.609,0.336	0.355
127	ENSDARG00000071031	snx1a	chr25	-	6029066	6029110	6035302	6035439	6028837	6028979	6042605	6043176	127	22,18,54	16,14,22	7,29,17	6,22,12	286	193	0.361029	0.769981695967628	0.481,0.465,0.624	0.44,0.471,0.489	0.057
128	ENSDARG00000035987	psmg2	chr19	+	12356150	12356324	12356404	12356525	12354382	12354501	12359872	12360121	128	57,97,95	47,92,135	14,39,21	37,10,18	298	270	0.605866	0.975818820272354	0.524,0.489,0.389	0.255,0.779,0.514	-0.049
130	ENSDARG00000035880	atp6v1c1b	chr19	+	32961995	32962093	32963392	32963516	32961716	32961810	32966151	32966762	130	73,98,127	74162150	23,48,34	32,38,36	247	273	0.299432	0.7046979707510689	0.522,0.401,0.483	0.443,0.583,0.511	-0.044
131	ENSDARG00000056583	ndufs6	chr19	-	28281846	28281969	28282060	28282114	28281200	28281363	28283709	28283877	131	16,28,33	97263192	3,5,4	31,58,66	203	272	0.0186380682676	0.13513096838067273	0.181,0.125,0.187	0.115,0.104,0.075	0.066
133	ENSDARG00000033367	rrm2b	chr19	-	32918543	32918657	32918731	32918836	32918130	32918454	32918980	32919114	133	49119105	54160154	59,126,94	117150147	254	263	0.415862	0.8079605976361462	0.484,0.435,0.414	0.343,0.465,0.398	0.042
134	ENSDARG00000077934	TMBIM6	chr11	-	162069	162145	162688	162789	161195	161219	163335	163415	134	64710611019	5471077949	354538363	353474346	250	225	0.924992	1	0.516,0.47,0.491	0.474,0.505,0.486	0.004
135	ENSDARG00000070844	gamt	chr11	-	5856391	5856459	5857655	5857719	5856200	5856311	5859193	5859339	135	15,20,17	9,43,30	12,8,13	14,29,24	213	217	0.378564	0.7859155034141749	0.629,0.322,0.366	0.466,0.219,0.356	0.092
136	ENSDARG00000054696	psmb4	chr19	-	42459855	42460002	42460081	42460288	42458225	42458307	42462305	42462491	136	73212211212	257647884363	163171127	516701554	298	296	0.651788	1	0.22,0.202,0.216	0.239,0.195,0.185	0.006
138	ENSDARG00000101521	UBE2M	chr19	+	48020859	48020898	48021083	48021187	48020659	48020754	48022007	48022071	138	3,8,12	14,39,37	1,1,4	14,26,11	188	253	0.0473212470697	0.23488546272778363	0.224,0.216,0.304	0.088,0.049,0.329	0.093
139	ENSDARG00000101521	UBE2M	chr19	+	48021083	48021187	48022007	48022071	48020859	48020898	48022944	48023348	139	19,36,47	28,62,51	5,15,12	9,33,13	253	213	0.448904	0.8281962248946061	0.364,0.328,0.437	0.319,0.277,0.437	0.032
140	ENSDARG00000101521	UBE2M	chr19	+	48021087	48021187	48022007	48022071	48020859	48020898	48022944	48023408	140	0,0,1	28,62,51	0,0,0	9,33,13	249	213	1	1	0.0,0.0,0.016	0.0,0.0,0.0	0.005
141	ENSDARG00000005162	tpm3	chr19	-	11004921	11004997	11008248	11008324	11002759	11002822	11008684	11008755	141	165343410	0,0,0	126205117	0,2,0	225	225	1	1	1.0,1.0,1.0	1.0,0.99,1.0	0.003
142	ENSDARG00000005162	tpm3	chr19	-	11008248	11008324	11008684	11008755	11002759	11002822	11010437	11010555	142	57100109	62,81,99	42,75,41	45,49,36	220	225	0.609818	0.9764236721487448	0.485,0.558,0.53	0.488,0.61,0.538	-0.021
143	ENSDARG00000061057	cyhr1	chr19	-	42921083	42921295	42924304	42924543	42919278	42919871	42928205	42928979	143	2,0,6	5,11,22	8,8,1	41,32,24	298	298	0.893691	1	0.286,0.0,0.214	0.163,0.2,0.04	0.032
145	ENSDARG00000027491	uros	chr12	+	48678334	48678406	48679919	48679994	48677783	48677880	48680092	48680176	145	38116107	78233186	85,91,89	154189134	221	224	0.648773	1	0.331,0.335,0.368	0.359,0.328,0.402	-0.018
146	ENSDARG00000027491	uros	chr12	+	48680723	48680809	48681312	48681411	48680092	48680176	48681609	48682751	146	62182162	96276264	111139114	221322282	235	248	0.00274359729407	0.03566676482291	0.405,0.41,0.393	0.346,0.313,0.299	0.083
147	ENSDARG00000075721	zdhhc6	chr12	+	31431914	31431968	31435474	31435642	31431649	31431811	31435719	31435761	147	6,31,18	17,73,83	7,1,6	21,15,28	203	298	0.204902	0.5686847270401818	0.341,0.384,0.241	0.329,0.089,0.239	0.103
148	ENSDARG00000087229	exoc7	chr12	+	46712848	46712938	46715617	46715680	46708919	46709084	46719372	46719518	148	0,3,0	3,4,4	16,19,22	1,0,0	239	212	1.42441614059e-13	1.94432803190535e-11	0.0,0.399,0.0	0.934,1.0,1.0	-0.845
149	ENSDARG00000031770	kat7b	chr12	-	5985402	5985496	5987272	5987413	5984600	5984747	5987554	5987644	149	57128116	46142114	18,35,59	27,34,38	290	243	0.807174	1	0.509,0.43,0.46	0.358,0.463,0.565	0.004
151	ENSDARG00000018742	psme4b	chr12	+	24036567	24036720	24036795	24036900	24034733	24034859	24038303	24038395	151	0,6,7	0,8,5	2,2,5	7,5,2	298	254	1	1	NA,0.39,0.544	0.196,0.254,0.681	0.09
152	ENSDARG00000020041	vps35l	chr12	+	11193497	11193616	11196452	11196599	11193254	11193420	11198492	11198776	152	46,93,110	41102114	12,33,11	17,34,21	268	296	0.281283	0.6825810039848801	0.553,0.502,0.516	0.438,0.517,0.367	0.083
153	ENSDARG00000024184	narf	chr12	+	33461511	33461610	33465244	33465310	33460822	33461059	33465492	33465630	153	0,0,3	44,87,77	1,1,0	28,31,27	248	215	1	1	0.0,0.0,0.033	0.03,0.027,0.0	-0.008
154	ENSDARG00000024184	narf	chr12	+	33461539	33461610	33465244	33465310	33460793	33461059	33465492	33465630	154	4,12,16	44,87,77	7,6,8	28,31,27	220	215	0.218524	0.5936021235920895	0.082,0.119,0.169	0.196,0.159,0.225	-0.07
155	ENSDARG00000096711	NA	chr12	-	28844600	28844666	28847401	28847497	28844401	28844507	28847621	28848015	155	0,18,14	2,2,3	7,7,8	5,6,3	245	215	0.591066	0.9633497108035343	0.0,0.888,0.804	0.551,0.506,0.701	-0.022
156	ENSDARG00000006413	rpl38	chr12	+	38556696	38556722	38557706	38557767	38556461	38556515	38559370	38559493	156	0,1,4	131233143144	0,0,0	10531229939	175	210	1	1	0.0,0.0,0.002	0.0,0.0,0.0	0.001
157	ENSDARG00000006413	rpl38	chr12	+	38557706	38557767	38559370	38559493	38556485	38556722	38561227	38561296	157	65133164	124831542867	20,9,9	9121113899	210	272	7.77156117238e-16	1.41442413337316e-13	0.063,0.052,0.069	0.028,0.01,0.013	0.044
159	ENSDARG00000075621	birc5a	chr12	-	34434617	34434735	34434903	34435013	34429701	34430434	34435094	34435604	159	48205146	92304210	21,19,23	29,41,40	259	267	0.48469	0.8564432167624076	0.35,0.41,0.417	0.427,0.323,0.372	0.018
160	ENSDARG00000100072	mgrn1a	chr12	+	20140993	20141039	20142925	20143042	20136381	20136496	20145094	20145137	160	0,6,1	4,3,2	6,4,0	1,1,0	195	266	1	1	0.0,0.732,0.405	0.891,0.845,NA	-0.489
161	ENSDARG00000100072	mgrn1a	chr12	+	20140993	20141039	20142925	20143042	20136381	20136496	20146757	20147219	161	0,5,1	8,12,1	6,9,0	18,14,11	195	266	0.471052	0.8491874154832476	0.0,0.362,0.577	0.313,0.467,0.0	0.053
163	ENSDARG00000055868	rsl1d1	chr12	+	19388000	19388102	19388356	19388450	19385637	19385786	19389603	19389729	163	40,49,38	22,55,34	15,42,15	24,12,17	251	243	0.868041	1	0.638,0.463,0.52	0.377,0.772,0.461	0.004
164	ENSDARG00000060729	trim8b	chr12	+	33931213	33931447	33933250	33933282	33930822	33930918	33933413	33933529	164	2,1,5	0,2,0	1,8,0	0,3,0	298	181	1	1	1.0,0.233,1.0	1.0,0.618,NA	-0.065
165	ENSDARG00000042835	tfdp2	chr15	-	4423198	4423241	4426388	4426555	4421796	4422598	4428898	4429050	165	11,68,37	3,26,18	54,35,38	11,26,24	298	192	0.644733	1	0.703,0.628,0.57	0.76,0.464,0.505	0.057
166	ENSDARG00000076486	acp1	chr23	+	35511557	35511671	35511733	35511847	35507525	35507599	35519239	35519301	166	36,38,48	5,39,47	23,24,36	0,17,14	263	263	0.169951	0.5015854401779352	0.878,0.494,0.505	1.0,0.585,0.72	-0.143
169	ENSDARG00000101844	mibp2	chr18	+	5493056	5493128	5493686	5493793	5492807	5492985	5494897	5494992	169	41410871041	65316191505	134920171875	229231172714	221	256	0.657488	1	0.423,0.437,0.445	0.405,0.428,0.445	0.009
170	ENSDARG00000025581	rpl10	chr23	-	19712852	19713015	19713258	19713397	19712556	19712780	19714549	19714657	170	56331102210397	87361591314688	378871594655	6374116096504	288	298	0.452687	0.8294206523946845	0.4,0.417,0.423	0.381,0.39,0.425	0.015
171	ENSDARG00000018283	cyba	chr18	+	31073984	31074059	31074221	31074305	31073798	31073868	31074432	31074514	171	10,16,11	13,39,37	2,0,4	11,9,5	224	233	0.114037	0.4130073101772318	0.444,0.299,0.236	0.159,0.0,0.454	0.122
172	ENSDARG00000010625	clic2	chr14	+	33889471	33889572	33891080	33891250	33887386	33887512	33891636	33892311	172	68189236	165491474	128162155	267362390	250	298	0.919498	1	0.329,0.315,0.372	0.364,0.348,0.321	-0.006
173	ENSDARG00000045305	pde7a	chr24	-	24740507	24740599	24740686	24740818	24738994	24739139	24740911	24741012	173	8,7,28	6,15,19	31,33,32	48,28,22	281	241	0.992062	1	0.533,0.286,0.558	0.356,0.503,0.555	-0.012
174	ENSDARG00000020123	coq8aa	chr20	+	38500371	38500453	38503526	38503620	38495838	38495979	38508365	38508507	174	2,4,6	8,0,11	25,11,18	36,28,38	231	243	0.46505	0.8435786837581396	0.208,1.0,0.365	0.422,0.292,0.333	0.175
175	ENSDARG00000020123	coq8aa	chr20	+	38503526	38503620	38508365	38508507	38500371	38500453	38511847	38511955	175	9,1,5	15,8,16	15,23,14	46,35,58	243	291	0.78289	1	0.418,0.13,0.272	0.281,0.44,0.224	-0.042
176	ENSDARG00000020123	coq8aa	chr20	+	38508365	38508507	38511847	38511955	38503526	38503620	38513251	38513317	176	10,1,14	11,13,21	48,36,55	45,38,64	291	257	0.0846794	0.3450369799552388	0.445,0.064,0.371	0.485,0.456,0.431	-0.164
177	ENSDARG00000056206	NA	chr13	+	22230416	22230533	22234561	22234693	22223533	22223588	22235067	22235143	177	0,0,0	0,2,0	1,0,0	0,3,3	266	281	1	1	NA,0.0,NA	1.0,0.0,0.0	-0.333
178	ENSDARG00000032951	NRBP2	chr2	-	32683764	32683848	32684148	32684223	32682510	32682566	32684344	32684439	178	0,1,0	0,1,1	0,3,0	1,0,3	224	233	1	1	NA,0.51,0.0	0.0,1.0,0.0	-0.078
180	ENSDARG00000039521	ssx2ipa	chr2	+	1999239	1999420	1999819	1999967	1997659	1997735	2001605	2001742	180	1,1,4	3,23,8	6,7,7	18,21,6	298	297	0.0443426853967	0.2241769095055389	0.249,0.042,0.333	0.249,0.249,0.538	-0.137
181	ENSDARG00000021135	dhrs4	chr7	-	24041933	24042018	24043381	24043483	24041500	24041749	24043649	24043827	181	1,8,7	4,10,22	1,7,5	9,9,12	251	234	0.855827	1	0.189,0.427,0.229	0.094,0.42,0.28	0.017
182	ENSDARG00000021135	dhrs4	chr7	-	24042829	24042964	24043381	24043483	24041933	24041989	24043649	24043827	182	1,8,8	21,24,30	1,6,5	15,31,12	251	284	0.780322	1	0.051,0.274,0.232	0.07,0.18,0.32	-0.004
183	ENSDARG00000061759	KDM6A	chr9	+	33836734	33836869	33838984	33839125	33836261	33836481	33839212	33839290	183	0,0,0	0,4,6	0,4,0	0,2,0	284	290	1	1	NA,0.0,0.0	NA,0.671,NA	-0.671
184	ENSDARG00000057075	lamtor3	chr13	-	12482370	12482434	12484729	12484788	12479263	12479572	12484882	12484917	184	5,0,4	25,39,34	1,3,0	8,13,6	208	213	0.878664	1	0.17,0.0,0.108	0.113,0.191,0.0	-0.009
188	ENSDARG00000030830	cmtr1	chr23	-	35371572	35371641	35373979	35374037	35369912	35370044	35374158	35374215	188	3,6,5	2,8,17	0,2,1	0,0,2	207	218	1	1	0.612,0.441,0.236	NA,1.0,0.345	-0.243
190	ENSDARG00000103038	pik3r3a	chr2	+	2977195	2977296	2983698	2983848	2975241	2975364	2986490	2987572	190	7,60,54	8,92,101	28,56,80	64,66,88	250	298	0.482856	0.8564432167624076	0.511,0.437,0.389	0.343,0.503,0.52	-0.01
191	ENSDARG00000071697	zgc:66433	chr14	+	20973285	20973444	20978327	20978387	20970426	20970559	20988080	20988239	191	4,16,25	1,2,8	14,24,9	7,2,2	298	209	0.973876	1	0.737,0.849,0.687	0.584,0.894,0.759	0.012
192	ENSDARG00000015829	MOV10	chr6	+	48369012	48369138	48370725	48370814	48368847	48368910	48373162	48373275	192	32,69,70	34,72,83	20,57,34	39,40,50	275	238	0.672063	1	0.449,0.453,0.422	0.307,0.552,0.37	0.032
193	ENSDARG00000015829	MOV10	chr6	+	48370725	48370814	48373162	48373275	48369012	48369138	48375885	48376245	193	23,97,62	43,95,107	17,34,21	35,39,37	238	262	0.661326	1	0.371,0.529,0.389	0.348,0.49,0.385	0.022
194	ENSDARG00000101799	NA	chr2	-	2929412	2929562	2934136	2934340	2927462	2927657	2937178	2937226	194	2,1,0	0,10,6	27,33,20	54,74,57	298	298	0.13483	0.4356052843024615	1.0,0.091,0.0	0.333,0.308,0.26	0.063
195	ENSDARG00000014969	ankhb	chr2	+	32001044	32001168	32002818	32002918	31998155	31998285	32005347	32006312	195	9,54,40	6,29,32	53,36,30	51,30,16	273	249	0.424374	0.8079605976361462	0.578,0.629,0.533	0.487,0.523,0.631	0.033
196	ENSDARG00000058734	prdx1	chr2	-	6107209	6107340	6110393	6110516	6104377	6107020	6112346	6112500	196	263283897505	274879067323	158196180	158160191	272	280	0.745708	1	0.496,0.522,0.513	0.507,0.558,0.492	-0.009
197	ENSDARG00000055563	drosha	chr12	+	13375549	13375707	13378836	13378942	13373838	13373883	13382356	13382498	197	12,29,13	11,23,18	5,9,11	0,9,5	298	255	0.130209	0.4282776108925663	0.483,0.519,0.382	1.0,0.461,0.653	-0.243
198	ENSDARG00000043288	impact	chr22	+	2985091	2985186	3004238	3004312	2983034	2983166	3009644	3009735	198	5,10,5	0,8,5	16,8,13	10,5,5	244	223	0.898066	1	1.0,0.533,0.478	0.594,0.594,0.704	0.04
199	ENSDARG00000037188	rpa2	chr16	-	4755776	4755893	4759061	4759136	4754006	4754126	4761048	4761162	199	71124126	155288241	3,2,3	8,6,11	224	266	0.195993	0.5555145556663608	0.352,0.338,0.383	0.308,0.284,0.245	0.079
200	ENSDARG00000037188	rpa2	chr16	-	4759061	4759136	4761048	4761162	4755776	4755893	4767794	4767896	200	108215197	119259221	6,16,7	7,7,3	263	224	0.0760715933473	0.32235940392088835	0.436,0.414,0.432	0.422,0.661,0.665	-0.155
201	ENSDARG00000068978	glo1	chr13	-	44795213	44795281	44804248	44804389	44791869	44791959	44806227	44806310	201	124222252	48,77,88	169308194	98,158,99	290	217	0.00258299374717	0.03439791673060537	0.659,0.683,0.682	0.563,0.593,0.595	0.091
203	ENSDARG00000001241	puf60b	chr7	+	41155617	41155732	41156872	41157138	41155189	41155380	41157426	41157726	203	14,19,15	106268228	4,3,0	22,42,26	264	298	0.346934	0.7516895228721667	0.13,0.074,0.069	0.17,0.075,0.0	0.009
204	ENSDARG00000055974	tpmt.1	chr19	+	47293754	47293847	47293931	47294064	47292067	47292171	47295929	47295982	204	47131140	144364306	23,8,12	34,58,40	242	282	0.449058	0.8281962248946061	0.276,0.295,0.348	0.441,0.138,0.259	0.027
205	ENSDARG00000055974	tpmt.1	chr19	+	47293931	47294064	47295929	47295982	47293754	47293847	47296739	47296814	205	160324305	146328297	39,45,33	25,42,16	282	202	0.0957317660195	0.37603988666652516	0.44,0.414,0.424	0.528,0.434,0.596	-0.093
206	ENSDARG00000014727	acox1	chr6	+	23124148	23124309	23125490	23125651	23123267	23123427	23126547	23126655	206	2,0,0	0,6,2	0,0,0	0,0,5	298	298	1	1	1.0,0.0,0.0	NA,NA,0.0	0.333
207	ENSDARG00000033285	gsto2	chr13	+	25401674	25401776	25401939	25402046	25400048	25400271	25402417	25402772	207	59123116	116223208	54,53,53	69,97,88	251	256	0.329736	0.7408880705376543	0.342,0.36,0.363	0.444,0.358,0.381	-0.039
208	ENSDARG00000063344	fam162a	chr24	+	20927305	20927362	20931603	20931687	20927134	20927215	20932050	20932162	208	0,2,0	20,39,87	0,0,1	27,37,17	206	233	1	1	0.0,0.055,0.0	0.0,0.0,0.062	-0.002
209	ENSDARG00000009336	aif1l	chr5	+	34558728	34558795	34568785	34568948	34549578	34549817	34573779	34574051	209	8,24,12	32,78,66	8,5,1	31,10,14	216	298	0.821364	1	0.256,0.298,0.201	0.263,0.408,0.09	-0.002
211	ENSDARG00000036865	slc2a12	chr23	-	31613625	31613758	31616783	31616906	31608258	31608804	31619521	31620892	211	3,0,0	0,3,3	19,46,31	19,49,32	272	282	0.0365273153219	0.20686660010961647	1.0,0.0,0.0	0.509,0.493,0.501	-0.168
212	ENSDARG00000027938	rad18	chr6	+	41853373	41853503	41868630	41868677	41849926	41850046	41887135	41887398	212	8,15,15	3,12,11	7,11,2	0,6,0	279	196	0.0278704647101	0.17488897309499318	0.652,0.468,0.489	1.0,0.563,1.0	-0.318
213	ENSDARG00000011166	cahz	chr2	-	29481128	29481284	29482007	29482100	29477382	29478197	29482353	29482472	213	108437613599	49881555014840	217028522496	768995538743	242	298	0.0124679128296	0.10473046776863999	0.211,0.229,0.23	0.258,0.269,0.26	-0.039
214	ENSDARG00000011166	cahz	chr2	-	29481866	29481929	29482007	29482100	29481128	29481284	29482353	29482472	214	109237733619	123144064115	217028522496	242629602316	242	212	0.195381	0.5555145556663608	0.437,0.429,0.435	0.439,0.458,0.486	-0.027
215	ENSDARG00000099667	snrpg	chr23	+	33957740	33957763	33959662	33959787	33957349	33957505	33961704	33961989	215	1,2,0	58216771333	0,0,0	10,7,10	172	274	1	1	0.003,0.002,0.0	0.0,0.0,0.0	0.002
216	ENSDARG00000045815	mcm10	chr4	-	7852759	7852802	7853713	7853859	7851128	7851438	7856501	7856615	216	14,33,23	10,16,18	0,0,1	1,0,0	295	192	1	1	0.477,0.573,0.454	0.0,NA,1.0	0.001
217	ENSDARG00000027099	psmc4	chr16	-	41799862	41799956	41800602	41800712	41799581	41799749	41801416	41801563	217	153444359	188454361	36,69,64	37,72,48	259	243	0.363591	0.769981695967628	0.433,0.479,0.483	0.477,0.473,0.556	-0.037
220	ENSDARG00000036685	ccnt2a	chr9	-	23239606	23239669	23240005	23240066	23239338	23239384	23241339	23241468	220	2,15,11	5,10,16	0,0,0	3,0,2	210	212	1	1	0.288,0.602,0.41	0.0,NA,0.0	0.433
223	ENSDARG00000015374	st3gal3a	chr6	+	3367091	3367186	3373633	3373697	3360772	3360865	3373857	3373953	223	23,39,40	14,35,48	48,47,45	16,24,16	244	213	0.000944903354817	0.01563385550697218	0.589,0.493,0.421	0.724,0.631,0.711	-0.188
224	ENSDARG00000015374	st3gal3a	chr6	+	3375104	3375291	3395523	3395670	3373857	3373953	3398849	3398996	224	33,54,102	55,62,78	41,90,57	49,56,49	298	296	0.266452	0.6612850261811182	0.373,0.464,0.565	0.454,0.615,0.536	-0.068
225	ENSDARG00000015374	st3gal3a	chr6	+	3395523	3395670	3398849	3398996	3375104	3375291	3404817	3404907	225	41,75,106	53108104	63,60,73	62,70,49	296	296	0.150173	0.4655875550242712	0.436,0.41,0.505	0.504,0.462,0.598	-0.071
229	ENSDARG00000095515	entr1	chr5	-	51200609	51200749	51202366	51202429	51199942	51200510	51202853	51202965	229	3,17,3	8,34,30	3,0,4	0,1,19	212	289	0.762732	1	0.338,0.405,0.12	1.0,0.0,0.223	-0.12
230	ENSDARG00000036541	rhbdf1a	chr3	-	54899035	54899189	54902347	54902448	54896330	54897386	54906149	54906225	230	16,28,29	30,83,100	10,1,13	11,16,21	250	298	0.753451	1	0.389,0.287,0.257	0.52,0.069,0.425	-0.027
231	ENSDARG00000036541	rhbdf1a	chr3	-	54902347	54902448	54906149	54906225	54899035	54899189	54906332	54906427	231	6,6,11	16,28,78	5,2,4	11,18,25	225	250	0.866951	1	0.294,0.192,0.135	0.336,0.11,0.151	0.008
233	ENSDARG00000104808	jak2a	chr21	+	266054	266227	267431	267732	265370	265505	268943	268990	233	41,71,82	68185177	158180169	236275268	298	298	0.0119971080635	0.10235032816673437	0.376,0.277,0.317	0.401,0.396,0.387	-0.071
234	ENSDARG00000104808	jak2a	chr21	+	266054	266227	267431	267549	265380	265505	267618	267732	234	40,69,82	46,86,117	160180167	184194151	298	267	0.117644	0.41982906327929415	0.438,0.418,0.386	0.438,0.454,0.498	-0.049
235	ENSDARG00000035184	tmem150ab	chr5	+	55937706	55937754	55945971	55946149	55936287	55936535	55951288	55952128	235	0,1,3	7,7,5	0,4,4	12,14,10	197	298	0.41351	0.8079605976361462	0.0,0.178,0.476	0.0,0.302,0.377	-0.008
237	ENSDARG00000087402	tpm1	chr25	+	33227779	33227855	33229954	33230030	33226933	33227004	33233749	33233812	237	3,8,6	11,7,33	2,4,7	11,5,15	225	225	0.906433	1	0.214,0.533,0.154	0.154,0.444,0.318	-0.005
243	ENSDARG00000012881	slc4a1a	chr3	-	20066689	20066863	20072455	20072622	20065860	20066549	20073781	20073871	243	48281180612958	224405951256863	530647575968	175911917719459	298	298	0.00053144500812	0.010005826704604136	0.177,0.166,0.186	0.232,0.199,0.235	-0.046
244	ENSDARG00000012881	slc4a1a	chr3	-	20068766	20068936	20071179	20071421	20066689	20066863	20072455	20072622	244	65241603016546	211195261550396	678164757660	147161705017570	298	298	0.000259157608828	0.005895835600837	0.236,0.234,0.247	0.315,0.275,0.304	-0.059
245	ENSDARG00000012881	slc4a1a	chr3	-	20068766	20068936	20072455	20072622	20066689	20066863	20073781	20073871	245	48281181912957	211115261050371	531747585968	147031705017566	298	298	0.000120544300525	0.003438049328792	0.186,0.183,0.205	0.266,0.218,0.254	-0.055
246	ENSDARG00000012881	slc4a1a	chr3	-	20071179	20071421	20072455	20072622	20068766	20068936	20073781	20073871	246	48361181112984	131583073631520	531947575972	107471202611876	298	298	0.0343505331761	0.19810204966188003	0.269,0.278,0.292	0.331,0.283,0.335	-0.037
247	ENSDARG00000012881	slc4a1a	chr3	-	20071179	20071421	20073781	20073871	20068766	20068936	20074353	20074602	247	357179619352	131533072631505	386734184198	107221201011850	239	298	0.0259472371945	0.1706890543156265	0.253,0.244,0.27	0.31,0.262,0.306	-0.037
248	ENSDARG00000012881	slc4a1a	chr3	-	20072455	20072622	20073781	20073871	20071179	20071421	20074353	20074602	248	357679729363	65051598216506	389234344226	673063987579	239	298	0.670259	1	0.407,0.383,0.414	0.419,0.401,0.41	-0.009
249	ENSDARG00000012881	slc4a1a	chr3	-	20074353	20074602	20074986	20075135	20073781	20073871	20076977	20077181	249	74816371914	53591233514086	179613401889	597351756428	298	298	0	0	0.122,0.117,0.12	0.231,0.206,0.227	-0.102
250	ENSDARG00000012881	slc4a1a	chr3	-	20078235	20078437	20080349	20080392	20076977	20077181	20081124	20081194	250	17,59,62	3908801251	96,69,103	11138811260	192	298	0.00217488874442	0.03044844242188	0.063,0.094,0.071	0.118,0.108,0.113	-0.037
251	ENSDARG00000005284	fbxl15	chr12	-	45664020	45664256	45664636	45665139	45661809	45662668	45666598	45666758	251	12,28,13	119193196	4,5,1	35,53,31	298	298	0.226153	0.6052915278650882	0.092,0.127,0.062	0.103,0.086,0.031	0.02
252	ENSDARG00000103145	cdk2ap2	chr1	-	40012712	40012833	40014585	40014677	40010102	40010170	40015111	40015271	252	27,63,70	34142140	9,33,15	56,56,46	241	270	0.0996902068202	0.37718448917114483	0.471,0.332,0.359	0.153,0.398,0.268	0.114
253	ENSDARG00000036764	hax1	chr19	+	7800793	7801026	7802563	7802742	7799035	7799237	7802820	7802884	253	21,89,50	118368318	18,32,16	98198154	298	298	0.0802795458211	0.3346002444146611	0.151,0.195,0.136	0.155,0.139,0.094	0.031
255	ENSDARG00000016443	eif3c	chr12	-	3947255	3947321	3947403	3947563	3947057	3947145	3947831	3948003	255	370593561	217445447	224334252	124165156	298	215	0.0190335990644	0.13513096838067273	0.552,0.49,0.475	0.566,0.594,0.538	-0.06
256	ENSDARG00000076950	NA	chr16	-	17264444	17264512	17264726	17264816	17264203	17264364	17269739	17269843	256	12,38,48	20,51,49	9,19,15	24,20,14	239	217	0.755847	1	0.353,0.404,0.471	0.254,0.463,0.493	0.006
257	ENSDARG00000040678	ccdc93	chr9	-	38359002	38359077	38359154	38359236	38357353	38357425	38359727	38359801	257	6,4,4	2,3,7	0,5,1	0,4,1	231	224	1	1	0.744,0.564,0.357	NA,0.548,0.492	0.035
258	ENSDARG00000038991	nsfb	chr12	-	22324476	22324611	22327796	22327876	22318839	22318953	22329882	22329949	258	13,41,31	26,77,83	0,8,4	8,9,13	229	284	0.378217	0.7859155034141749	0.383,0.398,0.317	0.0,0.524,0.276	0.099
259	ENSDARG00000013681	shisa10.1	chr22	-	10564107	10564317	10567053	10567181	10560685	10562047	10567434	10567597	259	66186116	127246277	106144151	140294210	277	298	0.393535	0.8079605976361462	0.359,0.449,0.311	0.449,0.345,0.436	-0.037
260	ENSDARG00000015998	wdhd1	chr17	-	15157404	15157436	15157710	15157767	15157153	15157318	15158864	15159004	260	7,11,11	1,13,8	0,4,0	0,0,0	206	181	1	1	0.86,0.426,0.547	NA,1.0,NA	-0.389
262	ENSDARG00000024669	oser1	chr6	-	52720656	52720767	52722966	52723072	52715707	52716837	52723544	52723901	262	25,63,88	47,68,87	71,101,78	130133113	255	260	0.246327	0.634408253519349	0.352,0.486,0.508	0.358,0.436,0.413	0.046
263	ENSDARG00000029415	mtx2	chr6	+	10874814	10874907	10876646	10876685	10874666	10874743	10877042	10877168	263	40,73,100	29,36,32	47,27,36	15,9,6	242	188	0.0425083162678	0.2189579309643283	0.517,0.612,0.708	0.709,0.7,0.823	-0.132
264	ENSDARG00000104682	tpm2	chr10	+	6351722	6351798	6353955	6354031	6350118	6350189	6355343	6355406	264	0,1,2	0,3,9	1,4,0	0,0,0	225	225	1	1	NA,0.25,0.182	1.0,1.0,NA	-0.784
265	ENSDARG00000078068	abcg4b	chr15	-	23495832	23495975	23499239	23499354	23495364	23495463	23499441	23499565	265	0,0,6	5,8,8	8,2,5	8,0,8	264	292	0.0116641854815	0.10108960750633333	0.0,0.0,0.453	0.525,1.0,0.409	-0.494
266	ENSDARG00000023820	faxdc2	chr21	+	45845719	45845841	45848563	45848769	45844869	45844973	45848991	45849097	266	2,3,13	8,33,23	61,48,49	138162145	271	298	0.291855	0.6958641764723319	0.216,0.091,0.383	0.327,0.246,0.271	-0.051
267	ENSDARG00000041217	xpo6	chr3	-	15089353	15089584	15090452	15090551	15085293	15085936	15091137	15091299	267	12,16,28	51,129,68	27,25,21	42,80,49	248	298	0.0231728074347	0.1562018871524222	0.22,0.13,0.331	0.436,0.273,0.34	-0.123
268	ENSDARG00000060469	PIK3R4	chr16	-	36723815	36723904	36723979	36724080	36721883	36722004	36726464	36726596	268	9,16,35	16,56,56	15,21,12	35,62,37	250	238	0.339041	0.7434401392358795	0.349,0.214,0.373	0.29,0.244,0.236	0.055
269	ENSDARG00000038097	pigq	chr3	-	26795314	26795429	26798523	26798604	26793726	26793788	26798685	26798797	269	35147125	118286284	54,31,29	82,54,81	230	264	0.33343	0.7415255273525807	0.254,0.371,0.336	0.43,0.397,0.291	-0.052
271	ENSDARG00000045510	tbc1d22a	chr4	-	27828343	27828409	27828751	27828814	27823199	27823314	27835132	27835261	271	3,0,0	0,0,1	0,0,0	8,6,1	212	215	1	1	1.0,NA,0.0	0.0,0.0,0.0	0.5
273	ENSDARG00000031098	timm50	chr15	-	20509787	20509809	20524252	20524284	20500160	20500219	20525420	20525580	273	7,15,11	2,7,10	11,17,8	19,6,13	181	171	0.210343	0.5771228422722211	0.768,0.669,0.51	0.354,0.728,0.368	0.166
274	ENSDARG00000035129	zgc:101858	chr5	+	64858918	64859012	64859938	64860008	64857562	64857741	64860658	64860695	274	17,55,33	20,61,32	22,18,15	33,31,28	243	219	0.048919	0.2384802059055	0.434,0.448,0.482	0.375,0.344,0.326	0.106
275	ENSDARG00000006818	urod	chr2	-	27558085	27558152	27560781	27560882	27556167	27556367	27562444	27562582	275	393957826	375973878	511654641	443574557	250	216	0.10768	0.39725020308437836	0.475,0.459,0.448	0.499,0.496,0.499	-0.037
278	ENSDARG00000062558	rspry1	chr18	+	17736067	17736194	17737342	17737401	17735126	17735239	17738862	17738929	278	1,6,3	2,15,1	2,7,3	6,2,1	276	208	0.299117	0.7046979707510689	0.274,0.232,0.693	0.201,0.725,0.693	-0.14
279	ENSDARG00000020621	ap1b1	chr5	-	24768715	24768870	24772724	24772809	24756495	24758033	24778204	24778334	279	26,89,83	67144174	21,31,25	56,51,73	234	298	0.413107	0.8079605976361462	0.331,0.44,0.378	0.323,0.436,0.304	0.029
280	ENSDARG00000011065	camk2b1	chr5	-	20947881	20947930	20966775	20966813	20937905	20937981	20981538	20981581	280	0,1,0	0,0,3	0,2,6	1,1,3	187	198	1	1	NA,1.0,0.0	0.0,0.679,0.679	0.047
281	ENSDARG00000105154	creg1	chrKN150699.1	+	17488	17608	17693	17901	15386	16064	19021	19509	281	260335341	313525535	128924111420	166630881932	269	298	0.290298	0.6958641764723319	0.479,0.414,0.414	0.462,0.464,0.449	-0.023
284	ENSDARG00000040650	gps1	chr3	-	36240310	36240388	36241571	36241707	36240170	36240235	36241803	36241968	284	19,64,51	13,51,39	14,22,15	18,30,27	285	227	0.00497023568997	0.05653643097340875	0.538,0.5,0.51	0.383,0.369,0.307	0.163
287	ENSDARG00000038901	tmem256	chr7	+	22294281	22294319	22295579	22295660	22293893	22294120	22308531	22309032	287	14,25,18	156276234	7,11,14	119300205	187	230	0.0266885917824	0.17143495427282823	0.099,0.1,0.086	0.067,0.043,0.077	0.033
289	ENSDARG00000104347	rtn4b	chr13	-	220556	221615	222742	222787	219251	219459	225148	226109	289	2,0,5	1,13,11	0,7,7	2,1,2	194	298	0.0525109932038	0.24716381283857586	0.754,0.0,0.411	0.0,0.915,0.843	-0.198
291	ENSDARG00000043485	si:ch211-22i13.2	chr20	-	14007581	14007674	14008271	14008361	14003059	14003757	14011554	14011613	291	4,37,23	4,24,24	11,7,4	5,9,5	239	242	0.906118	1	0.503,0.61,0.492	0.69,0.441,0.448	0.009
296	ENSDARG00000042409	ralgds	chr8	-	30958628	30958713	30958981	30959085	30954765	30954843	30960872	30961088	296	7,25,26	8,41,27	5,5,8	6,4,3	253	234	0.18366	0.5333942856001915	0.447,0.361,0.471	0.435,0.536,0.712	-0.135
298	ENSDARG00000014976	lims2	chr9	-	98445	98566	98639	98706	98221	98368	98822	98982	298	1,1,1	1,3,0	0,6,1	4,7,6	216	270	0.342773	0.7456343749320239	0.556,0.294,1.0	0.0,0.517,0.172	0.387
299	ENSDARG00000035679	psma2b	chr19	-	35007022	35007080	35007169	35007243	35001252	35005398	35007326	35007408	299	102219203	103281291	29,29,9	39,34,24	223	207	0.421127	0.8079605976361462	0.479,0.42,0.393	0.408,0.442,0.258	0.061
300	ENSDARG00000035679	psma2b	chr19	-	35007169	35007243	35007326	35007408	35007018	35007080	35007488	35007611	300	85215182	94234188	25,30,21	18,36,25	231	223	0.865027	1	0.466,0.47,0.483	0.573,0.446,0.448	-0.016
301	ENSDARG00000034855	ccnb3	chr7	+	22991246	22991402	22996197	22996347	22987638	22987776	23000265	23000396	301	54150107	109246234	10,12,3	49,23,23	298	298	0.0108628817721	0.09566344270268709	0.331,0.379,0.314	0.169,0.343,0.115	0.132
302	ENSDARG00000007825	map2k1	chr18	+	19444300	19444447	19446874	19446952	19441392	19441603	19447057	19447109	302	0,0,5	2,0,0	0,0,0	0,0,3	296	227	1	1	0.0,NA,1.0	NA,NA,0.0	0.5
304	ENSDARG00000099339	pacsin3	chr7	+	54273960	54274136	54284906	54285037	54270536	54270692	54296215	54296303	304	1,2,4	1,12,18	4,6,8	11,3,7	298	280	0.0164851	0.12814743481938903	0.484,0.135,0.173	0.255,0.653,0.518	-0.211
305	ENSDARG00000077291	rps2	chr3	+	18399632	18399722	18400585	18400693	18399314	18399454	18400777	18400951	305	251758125491	84151571314612	261336782469	7906123097828	239	257	0.242388	0.6297588482174218	0.243,0.285,0.288	0.262,0.243,0.253	0.019
307	ENSDARG00000105279	NA	chr4	-	70852632	70852760	70855104	70855276	70850582	70851379	70855854	70856103	307	0,2,0	0,2,3	10,7,6	1,5,0	298	277	1	1	NA,0.482,0.0	0.903,0.565,1.0	-0.582
312	ENSDARG00000023713	aqp1a.1	chr2	+	2742852	2743017	2745440	2745521	2737421	2737960	2748683	2749333	312	237543064404	184738063846	293448703132	222733282351	298	230	0.0839895506052	0.34479920774766315	0.498,0.466,0.469	0.504,0.53,0.507	-0.036
314	ENSDARG00000010823	memo1	chr13	-	35519114	35519257	35521060	35521172	35516227	35516304	35522064	35522177	314	37,55,75	58177112	103143104	307283228	261	292	0.424697	0.8079605976361462	0.416,0.258,0.428	0.273,0.361,0.338	0.043
315	ENSDARG00000010823	memo1	chr13	-	35519114	35519257	35522064	35522177	35516227	35516304	35522280	35522349	315	14,28,30	58176115	32,52,33	307284228	262	292	0.0510013890526	0.24426981072561055	0.212,0.151,0.225	0.104,0.169,0.139	0.059
316	ENSDARG00000010823	memo1	chr13	-	35521060	35521172	35522064	35522177	35519114	35519257	35522280	35522349	316	14,29,30	21,103,79	34,51,33	148146143	262	261	0.150932	0.4655875550242712	0.399,0.219,0.274	0.186,0.258,0.187	0.087
317	ENSDARG00000088140	hsd17b7	chr6	-	34944435	34944534	34947173	34947230	34943350	34944133	34947333	34947438	317	11,38,45	20,67,79	1,4,10	3,5,10	206	248	0.484242	0.8564432167624076	0.398,0.406,0.407	0.286,0.491,0.546	-0.037
318	ENSDARG00000088140	hsd17b7	chr6	-	34947173	34947230	34947333	34947438	34944435	34944534	34951655	34951850	318	4,56,40	12,61,43	5,5,11	3,16,10	254	206	0.876766	1	0.213,0.427,0.43	0.575,0.202,0.471	-0.059
323	ENSDARG00000033443	mdm2	chr4	+	23128970	23129104	23129411	23129461	23127439	23127514	23129572	23129631	323	21,73,88	15,37,31	9,0,3	12,6,6	283	199	0.000377584564314	0.007929275850594001	0.496,0.581,0.666	0.345,0.0,0.26	0.379
324	ENSDARG00000008022	kif18a	chr7	-	31978067	31978416	31984395	31984455	31977883	31977976	31987108	31987350	324	6,25,17	36117110	3,1,0	7,12,14	209	298	0.0788192733084	0.33104094789528	0.192,0.234,0.181	0.379,0.106,0.0	0.041
325	ENSDARG00000008022	kif18a	chr7	-	31984395	31984455	31987108	31987350	31978067	31978416	31987562	31987684	325	5,16,21	11,30,48	2,4,13	2,2,1	298	209	0.000992577489446	0.015939626742279882	0.242,0.272,0.235	0.412,0.584,0.901	-0.383
326	ENSDARG00000057053	sgms1a	chr17	+	23757825	23757979	23760802	23760969	23757462	23757580	23762515	23765067	326	1,0,2	2,4,1	9,8,4	19,16,30	298	298	0.205287	0.5686847270401818	0.333,0.0,0.667	0.321,0.333,0.118	0.076
327	ENSDARG00000061757	NA	chr22	+	17401871	17401946	17405304	17405430	17399123	17399237	17410317	17410461	327	4,25,15	24,37,42	55,67,56	159170117	224	275	0.861226	1	0.17,0.453,0.305	0.298,0.326,0.37	-0.022
328	ENSDARG00000042566	rps7	chr20	-	30372923	30373074	30373713	30373778	30372351	30372463	30374462	30374606	328	114927992481	193743684053	116317551363	202132002146	214	298	0.553261	0.9271129238866196	0.452,0.472,0.46	0.445,0.433,0.469	0.012
329	ENSDARG00000077038	pbrm1l	chr6	+	46425546	46425660	46426220	46426382	46423443	46423642	46428556	46428615	329	2,12,13	9,31,25	1,15,9	15,56,34	263	298	0.122145	0.4282776108925663	0.201,0.305,0.371	0.07,0.233,0.231	0.114
330	ENSDARG00000051783	rplp0	chr5	-	1952312	1952453	1952847	1953033	1950659	1950872	1955657	1955804	330	152153010627415	222974452440615	179282814519085	238194007825442	298	290	0.328926	0.7408880705376543	0.399,0.397,0.396	0.423,0.406,0.422	-0.02
331	ENSDARG00000051783	rplp0	chr5	-	1952847	1953033	1955657	1955804	1952312	1952453	1955884	1955972	331	92741929517364	216453994836824	121451853713524	211593628624271	296	298	0.0371323453731	0.20688020993584286	0.301,0.327,0.322	0.366,0.34,0.359	-0.038
332	ENSDARG00000051783	rplp0	chr5	-	1955657	1955804	1955884	1955972	1952847	1953033	1957960	1958136	332	367179827109	151553009827367	511977725878	178822812419082	237	296	0.128907	0.4282776108925663	0.232,0.249,0.245	0.263,0.257,0.278	-0.024
333	ENSDARG00000007034	hnrpkl	chr5	-	55610022	55610055	55610265	55610281	55609865	55609933	55612633	55612673	333	0,1,0	1,7,3	0,0,1	0,2,3	165	182	1	1	0.0,0.136,0.0	NA,0.0,0.269	-0.089
335	ENSDARG00000041182	rpl4	chr18	-	19451393	19451514	19451688	19451772	19451069	19451320	19451988	19452145	335	83511493813391	94751837416633	7448111288180	9073123829074	233	270	0.566157	0.9358748261587251	0.505,0.485,0.483	0.488,0.51,0.511	-0.012
336	ENSDARG00000092979	pias2	chr5	+	41483992	41484132	41484229	41484267	41482348	41482523	41484352	41484541	336	16,28,39	4,9,6	1,24,7	0,2,2	289	187	0.0624809243458	0.2729166775424544	0.721,0.668,0.808	1.0,0.886,0.694	-0.128
337	ENSDARG00000075354	NA	chr6	-	39672014	39672098	39672169	39672285	39669510	39669675	39675749	39675854	337	47,114,94	34,92,109	12,16,11	11,17,13	265	233	0.542154	0.9164584592473188	0.549,0.521,0.431	0.49,0.453,0.427	0.044
338	ENSDARG00000075354	NA	chr6	-	39675923	39676088	39676165	39676309	39675749	39675854	39679193	39679316	338	11,69,51	40,106,88	9,6,8	18,21,5	293	298	0.90607	1	0.219,0.398,0.371	0.337,0.225,0.619	-0.064
343	ENSDARG00000016977	snx27b	chr16	+	23515829	23515919	23519571	23519721	23515039	23515203	23520158	23520287	343	5,14,13	12,23,28	4,9,8	6,30,14	239	298	0.616204	0.9837646010616666	0.342,0.431,0.367	0.454,0.272,0.416	-0.001
344	ENSDARG00000038359	enosf1	chr7	+	57113476	57113503	57115385	57115458	57113273	57113360	57115546	57115585	344	1,0,0	2,2,2	1,3,3	1,4,6	176	222	0.000132232666492	0.003438049328792	0.387,0.0,0.0	0.558,0.486,0.387	-0.348
345	ENSDARG00000015551	fth1a	chr7	+	12931398	12931504	12934228	12934354	12927943	12928186	12936239	12936708	345	344994678585	108542420021877	491256545924	119921910316330	255	275	0.668679	1	0.255,0.297,0.297	0.306,0.242,0.281	0.007
346	ENSDARG00000015551	fth1a	chr7	+	12931639	12931786	12934228	12934354	12931395	12931504	12936239	12936398	346	85582111619054	108552421121876	118601465814241	119921910316330	296	275	0.693206	1	0.423,0.448,0.447	0.479,0.416,0.448	-0.008
350	ENSDARG00000089791	slc25a32a	chr19	-	12945770	12945884	12950432	12950587	12942702	12942848	12957892	12957978	350	0,3,8	2,2,1	11,6,9	13,15,25	298	263	0.284458	0.6872292430994337	0.0,0.57,0.876	0.428,0.261,0.241	0.172
352	ENSDARG00000019236	gsr	chr14	-	38856958	38857090	38860643	38860755	38853724	38853858	38862531	38862699	352	216368415	237538503	37,41,44	43,40,46	261	281	0.263408	0.6567148798222466	0.495,0.424,0.47	0.481,0.525,0.507	-0.041
353	ENSDARG00000019236	gsr	chr14	-	38856958	38857090	38860643	38860755	38853724	38853858	38865568	38865655	353	4,15,8	237537502	0,4,0	46,39,46	261	281	0.442929	0.8281962248946061	0.018,0.029,0.017	0.0,0.099,0.0	-0.012
354	ENSDARG00000019236	gsr	chr14	-	38856958	38857090	38862531	38862699	38853724	38853858	38865568	38865655	354	246515583	237537502	47,57,56	46,39,46	298	281	0.319653	0.7364155545305824	0.495,0.475,0.523	0.491,0.58,0.534	-0.037
355	ENSDARG00000019236	gsr	chr14	-	38860643	38860755	38862531	38862699	38853724	38853858	38865568	38865655	355	246515583	4,15,8	47,57,56	0,4,0	298	261	0.417811	0.8079605976361462	0.982,0.968,0.985	1.0,0.926,1.0	0.003
356	ENSDARG00000019236	gsr	chr14	-	38860643	38860755	38862531	38862699	38856958	38857090	38865568	38865655	356	246514584	228472483	47,57,56	41,61,31	298	261	0.657275	1	0.486,0.488,0.514	0.501,0.45,0.613	-0.025
358	ENSDARG00000103714	rab6a	chr10	+	36702143	36702249	36702424	36702530	36699219	36699273	36704786	36704898	358	2,0,2	1,1,11	0,5,7	7,6,8	255	255	0.251941	0.6398126011139442	0.667,0.0,0.154	0.0,0.455,0.467	-0.034
359	ENSDARG00000002591	ruvbl1	chr6	+	40837468	40837618	40837687	40837751	40835301	40835391	40837834	40838033	359	4881020942	188408433	2,10,14	3,4,3	298	213	0.86555	1	0.65,0.641,0.609	0.323,0.641,0.769	0.056
360	ENSDARG00000002591	ruvbl1	chr6	+	40837687	40837751	40837834	40838033	40837468	40837618	40839094	40839197	360	199365395	5251039954	4,3,2	1,9,5	213	298	0.396439	0.8079605976361462	0.347,0.33,0.367	0.848,0.318,0.359	-0.16
363	ENSDARG00000100374	txnrd3	chr6	-	1174526	1174669	1175173	1175293	1173220	1173336	1175930	1176003	363	16,42,50	63142144	2,3,24	22,29,31	269	292	0.509041	0.8862567235363183	0.216,0.243,0.274	0.09,0.101,0.457	0.028
364	ENSDARG00000075395	dguok	chr5	-	69704427	69704543	69705928	69706076	69704098	69704198	69706163	69706360	364	4,19,14	14,29,25	5,3,3	2,6,12	297	265	0.921584	1	0.203,0.369,0.333	0.69,0.308,0.182	-0.092
365	ENSDARG00000025073	rpl18a	chr4	+	393241	393421	393984	394114	391296	391409	397509	397619	365	220040873928	81631414513244	128222691381	489184625176	298	279	0.40936	0.8079605976361462	0.201,0.213,0.217	0.197,0.201,0.2	0.011
366	ENSDARG00000100083	sugt1	chr1	+	28006103	28006194	28016587	28016760	28001796	28001904	28018646	28019225	366	40115125	140388314	13,18,13	37,58,44	240	298	0.731333	1	0.262,0.269,0.331	0.304,0.278,0.268	0.004
367	ENSDARG00000039578	pa2g4a	chr6	+	7540291	7540397	7541415	7541485	7536229	7536358	7542425	7542518	367	7,24,25	13,27,24	37,35,67	63,38,74	255	219	0.797997	1	0.316,0.433,0.472	0.335,0.442,0.437	0.002
368	ENSDARG00000019732	mtch2	chr7	+	38674144	38674212	38674622	38674698	38673256	38673304	38677225	38678090	368	25,81,95	85228255	11,14,14	30,36,42	217	225	0.878899	1	0.234,0.269,0.279	0.275,0.287,0.257	-0.012
369	ENSDARG00000021107	sf3a2	chr2	-	57830324	57830465	57830556	57830606	57828780	57828849	57831397	57831507	369	129215220	317600623	15,12,5	32,22,22	199	290	0.786197	1	0.372,0.343,0.34	0.406,0.443,0.249	-0.014
370	ENSDARG00000013539	ikzf1	chr13	-	15968370	15968403	15969153	15969429	15965877	15966045	15982574	15982697	370	5,10,10	0,0,1	10,7,6	2,2,0	298	182	0.0980843000442	0.37714104101502255	1.0,1.0,0.859	0.753,0.681,1.0	0.142
371	ENSDARG00000013539	ikzf1	chr13	-	15969153	15969429	15982574	15982697	15965877	15966045	15986831	15986885	371	7,17,19	0,6,11	8,6,10	6,5,3	272	298	0.33681	0.7415255273525807	1.0,0.756,0.654	0.594,0.568,0.785	0.154
372	ENSDARG00000013539	ikzf1	chr13	-	15969153	15969429	15982574	15982697	15968370	15968403	15986831	15986871	372	3,13,13	1,1,12	5,4,7	3,0,1	272	298	0.138694	0.4454518753968706	0.767,0.934,0.543	0.646,1.0,0.885	-0.096
374	ENSDARG00000059287	mak	chr24	-	8767011	8767094	8767561	8767641	8763667	8763800	8767837	8767959	374	1,0,0	2,0,0	0,0,0	6,5,11	229	232	1	1	0.336,NA,NA	0.0,0.0,0.0	0.336
375	ENSDARG00000019181	rpsa	chr6	-	7715183	7715312	7715745	7715991	7714013	7714182	7717370	7717489	375	114992558223144	117872291821133	130831829214962	119411766613243	298	278	0.776385	1	0.476,0.51,0.505	0.505,0.491,0.513	-0.006
376	ENSDARG00000037965	srrm2	chr3	+	32647497	32647602	32649529	32649640	32646774	32647425	32649727	32650278	376	52110104	148337342	1,5,10	20,20,13	254	260	0.51554	0.8928644995686245	0.265,0.25,0.237	0.049,0.204,0.441	0.019
378	ENSDARG00000103186	NA	chr4	+	76330511	76330683	76333118	76333246	76329692	76329941	76334453	76335199	378	4,4,3	11,12,6	1,4,1	10,5,1	298	277	0.7972	1	0.253,0.237,0.317	0.085,0.426,0.482	-0.062
379	ENSDARG00000044125	txn	chr7	-	24357656	24357722	24360403	24360469	24357230	24357545	24362658	24362763	379	35126145	148386357	3,0,0	8,8,10	215	215	0.000810348096291	0.013826564392965188	0.191,0.246,0.289	0.273,0.0,0.0	0.151
380	ENSDARG00000014794	uqcrc2a	chr3	+	58175741	58175837	58180290	58180367	58174561	58174619	58180544	58180698	380	61126159	130273280	31,39,51	82,100,63	245	226	0.904725	1	0.302,0.299,0.344	0.259,0.265,0.428	-0.002
382	ENSDARG00000032431	mpv17	chr20	+	38714232	38714265	38714340	38714393	38702627	38702723	38716317	38716529	382	14,32,24	14,20,19	25,25,18	23,28,18	182	202	0.273548	0.666916835944125	0.526,0.64,0.584	0.547,0.498,0.526	0.06
383	ENSDARG00000019525	TBCEL	chr5	-	63273743	63273883	63276474	63276644	63272028	63272210	63281258	63281395	383	5,8,1	3,13,6	32,15,12	23,24,24	298	289	0.574443	0.9447168285357652	0.618,0.374,0.139	0.574,0.377,0.327	-0.049
384	ENSDARG00000012684	atp2b1a	chr4	-	16099086	16099284	16111810	16112242	16098724	16098979	16124372	16124417	384	4,17,14	74250204	10,2,8	63,72,58	298	298	0.259889	0.6509134238504312	0.051,0.064,0.064	0.137,0.027,0.121	-0.035
385	ENSDARG00000038576	ube2d1b	chr12	-	7242895	7242973	7248142	7248174	7242527	7242633	7248262	7248326	385	13,53,53	65157138	6,11,9	26,30,23	181	227	0.936209	1	0.201,0.297,0.325	0.224,0.315,0.329	-0.015
387	ENSDARG00000077516	NA	chr19	-	2793970	2794079	2797065	2797234	2788206	2792485	2797421	2797611	387	16,29,33	11,25,24	3,0,0	3,0,0	298	258	1	1	0.557,0.501,0.543	0.464,NA,NA	0.07
389	ENSDARG00000092112	tomm40	chr16	-	25677735	25677828	25679783	25679851	25677480	25677582	25679930	25680154	389	9,21,13	23,33,48	9,18,4	19,23,19	217	242	0.741976	1	0.304,0.415,0.232	0.346,0.466,0.19	-0.017
390	ENSDARG00000058839	NA	chr5	+	9266354	9266519	9267196	9267288	9253501	9253684	9269020	9269207	390	59120119	119301330	51,63,56	140204123	298	241	0.478761	0.8542595721463726	0.286,0.244,0.226	0.228,0.2,0.269	0.02
391	ENSDARG00000058839	NA	chr5	+	9267196	9267288	9269020	9269207	9266354	9266519	9272858	9272952	391	104286228	187458405	111,117,93	162230185	241	298	0.703309	1	0.407,0.436,0.41	0.459,0.386,0.383	0.008
392	ENSDARG00000058839	NA	chr5	+	9269020	9269207	9272858	9272952	9267196	9267288	9274492	9274594	392	169449438	119289246	196311180	117148106	298	243	0.235024	0.6229263899278543	0.537,0.559,0.592	0.577,0.631,0.581	-0.034
393	ENSDARG00000058839	NA	chr5	+	9272858	9272952	9274492	9274748	9269020	9269207	9275379	9275419	393	130295257	147409391	108169137	199288184	243	298	0.145124	0.46068282993184884	0.52,0.469,0.446	0.4,0.418,0.477	0.047
394	ENSDARG00000058839	NA	chr5	+	9274492	9274748	9275379	9275419	9272858	9272952	9277832	9277926	394	249580527	28,56,38	203284213	35,47,17	298	189	0.0171332650949	0.12814743481938903	0.849,0.868,0.898	0.786,0.793,0.888	0.049
395	ENSDARG00000058839	NA	chr5	+	9275379	9275419	9277832	9277926	9274492	9274748	9278225	9278521	395	45121110	171315266	45,76,39	133177125	189	243	0.935367	1	0.253,0.331,0.347	0.303,0.356,0.286	-0.005
396	ENSDARG00000019230	rpl7a	chr5	-	33285221	33285362	33286362	33286512	33284808	33285115	33286696	33286817	396	216047534588	489897759122	221133062347	398372004798	298	290	0.580477	0.9517722848196216	0.3,0.321,0.329	0.351,0.309,0.323	-0.011
398	ENSDARG00000060150	psmd11a	chr3	-	34805815	34805867	34809093	34809129	34804746	34804904	34809211	34809337	398	0,3,19	5,13,18	0,0,1	1,0,4	185	201	1	1	0.0,0.2,0.534	0.0,NA,0.214	0.138
400	ENSDARG00000044521	eef1b2	chr6	-	13204570	13204634	13204818	13204948	13201328	13201454	13205141	13205264	400	69514961363	59412171125	509783525	406602473	279	213	0.892538	1	0.472,0.484,0.481	0.489,0.498,0.459	-0.003
401	ENSDARG00000044521	eef1b2	chr6	-	13204570	13204634	13204818	13204991	13201328	13201454	13205141	13205265	401	8,1,6	59412171125	0,0,1	406602473	298	213	1	1	0.01,0.001,0.004	0.0,0.0,0.002	0.004
402	ENSDARG00000044521	eef1b2	chr6	-	13204818	13204948	13205141	13205264	13204348	13204634	13205892	13206039	402	62214431310	137125572332	485628425	77313941028	272	279	0.455906	0.8325235129387826	0.318,0.367,0.366	0.392,0.316,0.298	0.015
403	ENSDARG00000056744	ela2	chr8	+	21379706	21379829	21380858	21381004	21379472	21379570	21381394	21381547	403	37108110	239395392	86,92,84	219332203	272	295	0.00714248725829	0.07221848227826555	0.144,0.229,0.233	0.299,0.231,0.31	-0.078
404	ENSDARG00000056744	ela2	chr8	+	21379909	21380046	21380858	21381004	21379706	21379829	21381394	21381547	404	60117120	260418405	120138134	226332204	286	295	7.93014598655e-07	4.810955231840333e-05	0.192,0.224,0.234	0.354,0.3,0.404	-0.136
409	ENSDARG00000090697	eif3ea	chr16	-	38557767	38557902	38561268	38561371	38556835	38557024	38568596	38568706	409	51713301160	78819951711	525713574	7711084849	252	284	0.953657	1	0.425,0.429,0.433	0.434,0.426,0.432	-0.002
410	ENSDARG00000025397	srsf3a	chr6	-	41081794	41081830	41082213	41082611	41080454	41080541	41082973	41083129	410	0,3,3	22,48,67	0,4,0	0,4,9	298	185	1	1	0.0,0.037,0.027	NA,0.383,0.0	-0.17
411	ENSDARG00000038635	magoh	chr8	+	21134055	21134166	21134518	21134601	21133892	21133951	21135504	21135732	411	91308269	59237226	5,3,19	3,8,16	260	232	0.419825	0.8079605976361462	0.579,0.537,0.515	0.598,0.251,0.514	0.089
414	ENSDARG00000012915	ech1	chr15	-	6937590	6937741	6938120	6938192	6926986	6927516	6938284	6938355	414	11,20,19	17,27,44	7,3,3	2,8,9	221	298	0.71974	1	0.466,0.5,0.368	0.825,0.336,0.31	-0.046
415	ENSDARG00000041140	ddb2	chr18	+	20471778	20471924	20472983	20473150	20469108	20469300	20473442	20473542	415	3,4,21	0,2,0	10,10,4	6,4,22	295	298	6.17654650426e-06	0.00028103286594383	1.0,0.669,1.0	0.627,0.716,0.155	0.39
417	ENSDARG00000003749	polb	chr8	+	2461785	2461837	2462638	2462693	2461656	2461706	2463284	2463357	417	7,19,7	8,33,18	1,1,2	0,4,2	201	204	0.93675	1	0.47,0.369,0.283	1.0,0.202,0.504	-0.195
418	ENSDARG00000005458	csnk1g2a	chr2	+	23069563	23069647	23071149	23071251	23066826	23066972	23073509	23073616	418	61231224	0,0,1	51,95,46	0,3,3	233	251	0.928194	1	1.0,1.0,0.996	1.0,0.972,0.943	0.027
419	ENSDARG00000012591	pdcd10b	chr2	+	36722699	36722861	36723769	36723823	36721356	36721511	36724010	36724128	419	53126133	31,93,81	38,49,43	32,47,31	298	203	0.147033	0.4640465763617341	0.538,0.48,0.528	0.447,0.415,0.486	0.066
420	ENSDARG00000055080	rbm4.2	chr7	+	22796886	22797316	22799117	22799877	22796116	22796314	22800061	22801248	420	0,4,11	215469450	5,11,7	75,68,73	298	298	9.87620463189e-09	9.820200668187001e-07	0.0,0.008,0.024	0.062,0.139,0.088	-0.086
421	ENSDARG00000102068	shcbp1	chr7	-	45840194	45840326	45844328	45844449	45838351	45838470	45847084	45847262	421	18,70,48	27,82,64	5,7,7	4,18,9	270	281	0.555495	0.9275231477471927	0.41,0.47,0.438	0.565,0.288,0.447	0.006
428	ENSDARG00000006370	atp6v1h	chr2	+	30823434	30823560	30827274	30827376	30821820	30821999	30832861	30832975	428	55,116,77	51112103	34,43,45	11,44,24	275	251	0.0298003682341	0.1807889006202067	0.496,0.486,0.406	0.738,0.471,0.631	-0.151
429	ENSDARG00000006370	atp6v1h	chr2	+	30827274	30827376	30832861	30832975	30823434	30823560	30846519	30846586	429	60,86,84	115222181	30,42,43	58,77,59	251	263	0.100064	0.37718448917114483	0.353,0.289,0.327	0.351,0.364,0.433	-0.06
430	ENSDARG00000013371	isoc2	chr16	-	12795447	12795565	12803182	12803253	12793910	12794142	12803328	12803541	430	2,2,0	1,10,10	15,38,27	20,46,28	220	267	0.0162117	0.12814743481938903	0.708,0.195,0.0	0.477,0.501,0.539	-0.205
431	ENSDARG00000054458	slmapa	chr11	-	42343648	42343711	42350531	42350582	42340977	42341037	42350731	42350900	431	2,2,1	0,0,0	2,12,0	0,6,3	200	212	0.000498852737718	0.009727628385501	1.0,1.0,1.0	1.0,0.679,0.0	0.44
433	ENSDARG00000035676	ptp4a2b	chr19	-	35462352	35462427	35465129	35465260	35455171	35459950	35472257	35472350	433	53124122	62174145	38,34,36	25,52,37	280	224	0.372454	0.7821530164035	0.406,0.363,0.402	0.549,0.343,0.438	-0.053
434	ENSDARG00000052244	kiaa0232	chr7	+	39670343	39670431	39674353	39674462	39670175	39670245	39675170	39678530	434	8,23,14	4451102979	0,0,0	141126125	237	258	0.0103872791029	0.09369238831500984	0.019,0.022,0.015	0.0,0.0,0.0	0.019
436	ENSDARG00000053805	trub1	chr12	-	30038782	30038922	30039191	30039273	30037133	30037190	30039350	30039406	436	0,3,5	0,8,8	0,0,0	0,0,1	231	289	1	1	NA,0.319,0.439	NA,NA,0.0	0.379
437	ENSDARG00000053805	trub1	chr12	-	30039350	30039406	30043510	30043606	30039191	30039273	30043740	30043906	437	0,0,7	0,0,2	0,1,0	0,0,0	245	205	1	1	NA,NA,0.745	NA,1.0,NA	-0.255
439	ENSDARG00000101652	haus6	chr7	-	59157814	59157910	59158353	59158486	59157373	59157500	59158579	59158673	439	19,53,26	14,25,16	4,9,4	3,16,7	282	245	0.0135075856437	0.11155853708429553	0.541,0.648,0.585	0.537,0.328,0.332	0.192
440	ENSDARG00000051888	ist1	chr7	+	56478604	56478790	56480017	56480128	56478419	56478530	56483392	56483402	440	6,2,2	9,18,22	4,1,2	23,33,20	298	260	0.159761	0.4819324317793922	0.368,0.088,0.073	0.132,0.026,0.08	0.097
441	ENSDARG00000051888	ist1	chr7	+	56480017	56480128	56483392	56483402	56478604	56478790	56483481	56484798	441	20,49,44	11,17,11	12,23,13	3,5,13	260	159	0.776085	1	0.526,0.638,0.71	0.71,0.738,0.379	0.016
442	ENSDARG00000012818	csnk2a2a	chr7	-	56764540	56764642	56765005	56765117	56764159	56764210	56765997	56766100	442	25,41,79	30,68,73	6,27,15	4,25,17	261	251	0.41576	0.8079605976361462	0.445,0.367,0.51	0.591,0.509,0.459	-0.079
445	ENSDARG00000074331	EIF4G3	chr23	+	22057159	22057306	22058360	22058507	22054642	22054741	22059665	22059739	445	14,50,52	36,77,72	14,6,0	14,24,15	296	296	0.0949252559576	0.37603988666652516	0.28,0.394,0.419	0.5,0.2,0.0	0.131
446	ENSDARG00000074331	EIF4G3	chr23	+	22057380	22057462	22058360	22058507	22057159	22057306	22059665	22059739	446	15,52,50	34,79,72	15,8,3	14,22,15	231	296	0.446294	0.8281962248946061	0.361,0.458,0.471	0.579,0.318,0.204	0.063
447	ENSDARG00000031511	psmb2	chr19	+	47410426	47410497	47420497	47420660	47409098	47409221	47421770	47421820	447	125325240	388860699	19,32,20	77,110,74	220	298	0.0903597165299	0.3654548535209289	0.304,0.339,0.317	0.251,0.283,0.268	0.053
448	ENSDARG00000031511	psmb2	chr19	+	47420497	47420660	47421770	47421820	47410426	47410497	47423456	47423628	448	281727530	149346274	44,85,81	39,59,28	298	199	0.446019	0.8281962248946061	0.557,0.584,0.564	0.43,0.49,0.659	0.042
449	ENSDARG00000011360	nfatc2ip	chr3	-	15482795	15482907	15486145	15486200	15480709	15480793	15486283	15486391	449	5,4,8	48,75,142	9,21,6	42,126,64	204	261	0.00356788963492	0.04329039423702934	0.118,0.064,0.067	0.215,0.176,0.107	-0.083
450	ENSDARG00000099651	bin3	chr8	+	50792353	50792490	50806000	50806041	50786217	50786279	50812275	50812417	450	1,1,0	1,0,3	1,8,4	2,1,1	286	190	0.00299328943823	0.03800781472729256	0.399,1.0,0.0	0.249,0.842,0.727	-0.14
452	ENSDARG00000101900	xrn2	chr20	-	48821336	48821376	48836534	48836701	48814183	48814295	48844032	48844161	452	19,31,42	13,25,23	18,11,18	9,8,8	298	189	0.475522	0.8512621293611607	0.481,0.44,0.537	0.559,0.466,0.588	-0.052
453	ENSDARG00000045487	rps16	chr4	-	21649452	21649549	21651440	21651542	21649285	21649333	21652462	21652514	453	311714647	176340493344	213266220	129518701310	251	246	0.12271	0.4282776108925663	0.147,0.147,0.159	0.139,0.122,0.141	0.017
454	ENSDARG00000055903	luc7l	chr24	+	39641144	39641211	39641495	39641576	39638588	39638752	39641676	39641805	454	52,79,68	13,22,36	11,5,6	7,6,5	216	230	0.0430045496432	0.21944377668399254	0.81,0.793,0.668	0.626,0.47,0.561	0.205
455	ENSDARG00000055903	luc7l	chr24	+	39641495	39641576	39641676	39641805	39641144	39641211	39642432	39642527	455	36,140,95	16,55,23	5,15,1	12,0,16	230	278	0.166458	0.49394486060781523	0.731,0.755,0.833	0.335,1.0,0.07	0.305
456	ENSDARG00000002194	rhd	chr13	-	45501001	45501075	45512929	45513067	45496765	45497420	45513945	45514121	456	176359404	159266320	550643585	331463348	287	223	0.0276691142376	0.17488897309499318	0.462,0.512,0.495	0.564,0.519,0.566	-0.06
457	ENSDARG00000002194	rhd	chr13	-	45512929	45513067	45514429	45514577	45510319	45510444	45514918	45515069	457	105257214	144231258	331468427	363429364	297	287	0.162157	0.4842441280994754	0.413,0.518,0.445	0.468,0.513,0.531	-0.045
459	ENSDARG00000056856	tax1bp1b	chr16	-	20807557	20807637	20811975	20812127	20805321	20806798	20813530	20813708	459	28119131	30110114	123,124,79	71,104,58	298	229	0.0952099450815	0.37603988666652516	0.418,0.454,0.469	0.571,0.478,0.511	-0.073
460	ENSDARG00000033184	prkar2aa	chr8	+	26355524	26355560	26357707	26357844	26329481	26330923	26359822	26359929	460	7,14,17	79195234	19,25,9	125142129	185	286	0.0190569314383	0.13513096838067273	0.12,0.1,0.101	0.19,0.214,0.097	-0.06
461	ENSDARG00000033184	prkar2aa	chr8	+	26357707	26357844	26359822	26359929	26355524	26355560	26360937	26361091	461	31,89,99	53175194	68,67,85	102124111	286	256	0.130118	0.4282776108925663	0.344,0.313,0.314	0.374,0.326,0.407	-0.045
462	ENSDARG00000033184	prkar2aa	chr8	+	26359822	26359929	26360937	26361091	26357707	26357844	26361264	26361366	462	52141157	171364423	79,96,84	190226287	256	298	0.847087	1	0.261,0.311,0.302	0.326,0.331,0.254	-0.012
463	ENSDARG00000098453	PANK4	chr11	+	15904003	15904059	15905074	15905124	15903760	15903912	15906178	15906283	463	2,3,1	0,1,1	0,4,5	1,7,1	205	199	0.0036511370765	0.04333740964715217	1.0,0.744,0.493	0.0,0.357,0.829	0.35
464	ENSDARG00000058230	rps6kb1b	chr15	+	17419597	17419660	17420153	17420261	17419395	17419503	17423506	17423619	464	3,6,13	7,14,28	1,4,14	6,4,14	212	257	0.434997	0.8218276522719238	0.342,0.342,0.36	0.168,0.548,0.548	-0.073
465	ENSDARG00000035565	atp6v0a2b	chr5	+	24556507	24556598	24556797	24556916	24556178	24556336	24557003	24557214	465	1,7,3	1,6,14	2,2,3	3,3,2	240	268	0.495462	0.867168	0.528,0.566,0.193	0.427,0.427,0.626	-0.064
466	ENSDARG00000058325	casp8	chr6	+	13050303	13050319	13051001	13051119	13049040	13049090	13052587	13053095	466	1,1,8	15,18,45	1,0,0	2,7,15	165	267	0.00154983773139	0.022870578414565947	0.097,0.082,0.223	0.447,0.0,0.0	-0.015
473	ENSDARG00000062954	clk2a	chr19	+	9161752	9161882	9165003	9165086	9161542	9161637	9166311	9166391	473	13,37,28	20,44,41	15,39,33	9,40,8	279	232	0.0103481	0.09369238831500984	0.351,0.412,0.362	0.581,0.448,0.774	-0.226
474	ENSDARG00000062954	clk2a	chr19	+	9165003	9165086	9166311	9166391	9161752	9161882	9167032	9167123	474	10,25,22	12,35,50	8,40,14	17,33,28	232	229	0.592976	0.9635862669290001	0.451,0.414,0.303	0.317,0.545,0.33	-0.008
475	ENSDARG00000076590	ATAD2	chr16	-	43319990	43320124	43321025	43321436	43319341	43319503	43323584	43323743	475	57712661278	47512741110	64,93,69	56,86,68	298	283	0.815505	1	0.536,0.486,0.522	0.52,0.507,0.491	0.009
476	ENSDARG00000056119	eef1g	chr14	+	26722817	26722960	26723049	26723193	26720806	26720870	26724937	26725067	476	190533703374	339156135327	240633382405	393855643835	292	293	0.782451	1	0.36,0.376,0.389	0.38,0.376,0.386	-0.006
477	ENSDARG00000094590	c2cd5	chr18	+	6686052	6686154	6696653	6696847	6685666	6685702	6699870	6700017	477	4,1,7	23,33,53	3,0,2	19,20,11	251	298	0.401073	0.8079605976361462	0.171,0.035,0.136	0.158,0.0,0.178	0.002
478	ENSDARG00000094590	c2cd5	chr18	+	6686082	6686154	6696653	6696847	6685666	6685702	6699870	6700017	478	0,0,4	23,33,53	0,3,0	19,20,11	221	298	0.706855	1	0.0,0.0,0.092	0.0,0.168,0.0	-0.025
479	ENSDARG00000088347	sp1	chr11	-	21706	21842	23438	24504	21294	21485	27249	27320	479	0,1,0	11,24,30	0,3,1	36,33,30	298	285	0.750367	1	0.0,0.038,0.0	0.0,0.08,0.031	-0.024
480	ENSDARG00000034368	hexb	chr5	-	34603677	34603855	34606006	34606181	34602875	34602966	34606545	34606618	480	7,27,29	13,23,10	29,16,33	0,0,5	298	298	8.92204409242e-08	6.9591943920875995e-06	0.35,0.54,0.744	1.0,1.0,0.868	-0.411
481	ENSDARG00000025889	usp14	chr2	-	2792829	2792890	2792964	2793096	2792637	2792745	2795536	2795629	481	111223206	58161140	26,41,21	8,19,16	281	210	0.238789	0.6238232484903732	0.589,0.509,0.524	0.708,0.617,0.495	-0.066
483	ENSDARG00000101438	lonp2	chr18	-	18482203	18482411	18487358	18487477	18479598	18479783	18494534	18494662	483	1,16,12	2,18,25	24,17,10	28,39,42	268	298	0.412799	0.8079605976361462	0.357,0.497,0.348	0.488,0.326,0.209	0.06
484	ENSDARG00000020850	eef1a1l1	chr19	+	43121273	43121530	43131814	43132071	43120819	43120970	43132952	43133187	484	60931597815118	33,22,25	843591639901	40,54,44	298	298	1	1	0.995,0.999,0.998	0.995,0.994,0.996	0.002
485	ENSDARG00000020850	eef1a1l1	chr19	+	43128989	43129140	43131814	43132071	43125903	43126200	43132952	43133187	485	9,20,20	33,22,25	29,22,34	46,54,44	298	298	0.973813	1	0.214,0.476,0.444	0.387,0.289,0.436	0.007
487	ENSDARG00000006939	tbx16l	chr5	+	42284184	42284349	42285596	42285746	42282311	42282414	42287283	42287354	487	26,35,18	13,71,59	3,8,10	33,18,37	298	298	0.0224067095941	0.1529257929797325	0.667,0.33,0.234	0.083,0.308,0.213	0.209
489	ENSDARG00000003635	mogat3b	chr5	+	38600765	38600940	38602435	38602620	38600066	38600271	38604315	38604470	489	1,0,5	3,8,12	4,0,0	0,0,0	298	298	1	1	0.25,0.0,0.294	1.0,NA,NA	-0.819
490	ENSDARG00000059857	blvra	chr2	-	49851091	49851199	49851678	49851776	49847321	49847490	49851896	49852016	490	45,49,40	27,99,89	23,59,56	91,150,90	247	257	0.102887	0.3821503338677143	0.634,0.34,0.319	0.208,0.29,0.393	0.134
493	ENSDARG00000098646	mthfd2	chr5	+	69725204	69725312	69725462	69725555	69724807	69724960	69726637	69726763	493	41103139	31,99,120	108,97,134	75,77,99	257	242	0.243368	0.6297588482174218	0.555,0.495,0.522	0.576,0.543,0.56	-0.036
494	ENSDARG00000095908	sat1a.2	chr5	+	4367275	4367377	4368351	4368392	4366970	4367054	4373468	4374375	494	169299397	103212211	215292231	134200118	251	190	0.96261	1	0.554,0.516,0.588	0.548,0.525,0.597	-0.004
495	ENSDARG00000040607	rtf2	chr6	+	56086064	56086143	56116634	56116748	56084315	56084455	56138340	56138471	495	2,16,22	0,0,0	7,6,28	0,0,1	228	263	1	1	1.0,1.0,1.0	1.0,1.0,0.97	0.01
497	ENSDARG00000053159	zgc:110626	chr5	+	46278576	46278724	46280570	46280827	46278195	46278256	46284681	46285575	497	15,49,61	22,55,45	34,46,31	42,42,30	297	298	0.922988	1	0.406,0.472,0.576	0.448,0.524,0.509	-0.009
498	ENSDARG00000063573	vps41	chr24	-	9898058	9898138	9900454	9900499	9896228	9896309	9900629	9900729	498	6,11,12	4,7,8	14,12,21	13,18,17	194	229	0.188388	0.5413675093554	0.639,0.65,0.639	0.56,0.44,0.593	0.112
500	ENSDARG00000078497	timeless	chr11	+	3246449	3246492	3248677	3248720	3245982	3246211	3248815	3248886	500	13,4,27	0,6,8	3,3,6	0,0,0	192	192	2.51077631032e-05	0.00091392257695648	1.0,0.4,0.771	1.0,1.0,1.0	-0.276
501	ENSDARG00000078497	timeless	chr11	+	3246580	3246654	3248815	3248886	3246449	3246492	3249013	3249117	501	26,32,43	0,6,2	2,9,8	0,0,0	223	220	0.00692748519506	0.07136616823590113	1.0,0.84,0.955	1.0,1.0,1.0	-0.068
502	ENSDARG00000099022	faua	chr20	-	54202978	54203034	54205576	54205721	54201458	54201643	54208259	54208344	502	235043784293	214538303720	137329771701	157729301774	294	205	0.0382023560703	0.20762482218499412	0.433,0.444,0.446	0.378,0.415,0.401	0.043
503	ENSDARG00000098785	glrx3	chr12	-	42375205	42375245	42378182	42378240	42371535	42371628	42378309	42378371	503	39,117,76	27,64,47	27,18,13	7,15,9	207	189	0.673744	1	0.569,0.625,0.596	0.779,0.523,0.569	-0.027
504	ENSDARG00000010918	nprl3	chr3	-	55050058	55050251	55057291	55057448	55045345	55046261	55060080	55060218	504	9,12,15	138237258	3,0,11	192302202	298	298	0.000492537655228	0.009727628385501	0.061,0.048,0.055	0.015,0.0,0.052	0.032
505	ENSDARG00000030765	hadh	chr1	-	49910162	49910279	49912642	49912715	49909671	49910080	49912790	49912880	505	10,57,76	39124119	11,28,25	43,32,32	222	266	0.530317	0.90485369180115	0.235,0.355,0.434	0.235,0.512,0.483	-0.069
506	ENSDARG00000096662	NA	chr12	+	766356	766667	770158	770472	763586	763794	777721	777921	506	0,0,1	0,0,0	0,0,2	0,2,0	298	298	1	1	NA,NA,1.0	NA,0.0,1.0	0.5
507	ENSDARG00000027078	cnppd1	chr1	+	6166652	6166714	6167375	6167493	6166424	6166553	6168249	6169817	507	7,9,10	13,37,13	5,4,12	16,20,26	211	267	0.464832	0.8435786837581396	0.405,0.235,0.493	0.283,0.202,0.369	0.093
510	ENSDARG00000019253	rhag	chr20	-	14031897	14032045	14034677	14034828	14028563	14028730	14039697	14039881	510	24,43,63	14,52,91	42,87,58	84,91,88	298	297	0.290637	0.6958641764723319	0.631,0.452,0.408	0.333,0.488,0.396	0.091
511	ENSDARG00000052016	cabp2a	chr1	+	44129133	44129352	44135903	44135934	44127291	44127339	44137399	44137534	511	1,6,10	4,8,7	3,15,10	6,3,4	298	180	0.154794	0.47481622657007866	0.131,0.312,0.463	0.232,0.751,0.602	-0.226
512	ENSDARG00000007727	rgl2	chr16	-	45377136	45377169	45377387	45377474	45375652	45375774	45379872	45379932	512	1,1,8	0,0,0	4,5,10	0,3,4	236	182	6.16226686752e-05	0.001979175123332894	1.0,1.0,1.0	1.0,0.562,0.658	0.26
513	ENSDARG00000007727	rgl2	chr16	-	45377387	45377474	45379872	45379932	45377136	45377169	45382326	45382411	513	1,1,3	0,1,7	5,3,6	7,3,14	209	236	0.713017	1	1.0,0.53,0.326	0.446,0.53,0.326	0.185
514	ENSDARG00000007727	rgl2	chr16	-	45379872	45379932	45382326	45382411	45377387	45377474	45385030	45385134	514	0,4,4	0,0,3	2,5,4	2,5,6	234	209	1	1	NA,1.0,0.544	0.472,0.472,0.373	0.333
515	ENSDARG00000025350	prdx2	chr1	+	51723063	51723187	51723375	51723529	51721850	51721942	51726496	51726619	515	43810541054	5091103979477	458635475	548097246762	273	298	0.000356787360094	0.00779223594445296	0.086,0.1,0.108	0.084,0.067,0.071	0.024
517	ENSDARG00000033273	primpol	chr1	+	21564505	21564788	21564886	21564981	21563333	21563405	21565151	21565290	517	5,24,21	4,39,52	1,9,4	16,6,7	298	244	0.589168	0.9631312375851198	0.506,0.335,0.248	0.049,0.551,0.319	0.057
518	ENSDARG00000033273	primpol	chr1	+	21570214	21570297	21572428	21572475	21570014	21570123	21572563	21573013	518	35137121	36,70,69	22,23,17	9,25,9	232	196	0.967306	1	0.451,0.623,0.597	0.674,0.437,0.615	-0.018
520	ENSDARG00000040178	havcr1	chr21	-	29106924	29107011	29107252	29107345	29106601	29106697	29108186	29108528	520	1,6,6	0,0,0	0,14,0	0,1,0	242	236	1	1	1.0,1.0,1.0	NA,0.932,NA	0.068
521	ENSDARG00000017119	vps37a	chr1	+	16476475	16476534	16476741	16476810	16474436	16474564	16477593	16477737	521	4,18,29	7,10,12	3,3,1	2,1,7	208	218	0.402432	0.8079605976361462	0.375,0.654,0.717	0.611,0.759,0.13	0.082
522	ENSDARG00000102960	vps54	chr1	-	55015317	55015439	55015775	55015863	55013752	55014040	55016489	55016595	522	2,0,0	4,0,0	0,0,1	0,0,9	237	271	1	1	0.364,NA,NA	NA,NA,0.113	0.251
523	ENSDARG00000074242	serbp1a	chr6	-	34934462	34934537	34934660	34934729	34933570	34933742	34934825	34934966	523	188499420	53614011376	337382386	8851049933	218	224	0.149512	0.4655875550242712	0.265,0.268,0.239	0.281,0.272,0.298	-0.026
524	ENSDARG00000074242	serbp1a	chr6	-	34934462	34934537	34934660	34934732	34933570	34933742	34934825	34934966	524	120351350	53614011376	249345231	8851049933	221	224	0.12591	0.4282776108925663	0.185,0.203,0.205	0.222,0.25,0.201	-0.027
525	ENSDARG00000041361	ttk	chr16	-	5112901	5112987	5115208	5115305	5110458	5110754	5115385	5115562	525	51111152	52128137	9,27,14	16,27,15	246	235	0.520921	0.8944122075276038	0.484,0.453,0.515	0.35,0.489,0.471	0.047
526	ENSDARG00000041361	ttk	chr16	-	5115208	5115305	5115385	5115562	5112901	5112987	5115952	5116024	526	53104120	45,83,105	16,22,7	8,24,7	298	246	0.973585	1	0.493,0.508,0.485	0.623,0.431,0.452	-0.007
527	ENSDARG00000018165	depdc1a	chr8	-	16715905	16716078	16718301	16719147	16715579	16715753	16721358	16721496	527	0,0,8	30123118	0,0,0	5,2,12	298	298	0.188195	0.5413675093554	0.0,0.0,0.063	0.0,0.0,0.0	0.021
529	ENSDARG00000092693	tpt1	chr1	-	34708683	34708800	34710949	34711055	34707931	34708383	34711583	34711771	529	367180907414	54461222910962	363157754787	580786817139	255	266	0.759195	1	0.413,0.408,0.414	0.395,0.41,0.412	0.006
530	ENSDARG00000039616	cenpk	chr1	-	31512097	31512180	31512340	31512387	31511537	31511633	31514573	31514637	530	3,12,18	8,34,47	3,0,0	1,5,6	196	232	0.0418350938945	0.2175424882514	0.307,0.295,0.312	0.78,0.0,0.0	0.045
531	ENSDARG00000039616	cenpk	chr1	-	31512340	31512387	31514573	31514637	31512097	31512180	31514717	31514774	531	6,24,41	9,11,20	4,2,1	1,1,4	213	196	0.845511	1	0.38,0.668,0.654	0.786,0.648,0.187	0.027
532	ENSDARG00000037503	thoc2	chr14	+	12473061	12473120	12474360	12474396	12471963	12472340	12481609	12481738	532	1,6,6	5,1,12	3,3,0	4,4,3	208	185	0.415743	0.8079605976361462	0.151,0.842,0.308	0.4,0.4,0.0	0.167
533	ENSDARG00000052113	hexa	chr25	+	22230344	22230519	22232720	22232895	22230181	22230254	22238698	22238789	533	0,7,0	31137103	1,2,8	81,101,48	298	298	0.128001	0.4282776108925663	0.0,0.049,0.0	0.012,0.019,0.143	-0.042
535	ENSDARG00000011723	C2H5orf22	chr2	-	27969764	27970179	27972347	27972497	27969480	27969543	27975015	27975161	535	0,0,0	0,0,2	0,5,0	2,0,0	298	298	1	1	NA,NA,0.0	0.0,1.0,NA	-0.5
536	ENSDARG00000030012	NA	chr9	+	24092553	24092571	24094841	24094886	24088061	24088148	24095142	24095193	536	0,2,0	2,8,5	0,0,0	1,0,0	167	194	1	1	0.0,0.225,0.0	0.0,NA,NA	0.075
537	ENSDARG00000068217	STX2	chr8	-	44211711	44211863	44213433	44213544	44211373	44211492	44213620	44213758	537	3,11,17	0,3,0	7,52,36	7,12,18	260	298	0.000217650560606	0.005347016246160522	1.0,0.808,1.0	0.534,0.832,0.696	0.249
538	ENSDARG00000045658	msrb3	chr4	-	12906853	12907007	12909253	12909440	12902528	12902637	12914061	12914163	538	6,5,15	0,1,0	11,4,7	7,8,7	298	298	1.07914293057e-08	9.820200668187001e-07	1.0,0.833,1.0	0.611,0.333,0.5	0.463
539	ENSDARG00000069549	zgc:162396	chr9	+	28690461	28690675	28690857	28690958	28689755	28689916	28691326	28691464	539	19,20,25	9,38,36	2,2,1	2,6,0	298	250	0.760662	1	0.639,0.306,0.368	0.456,0.219,1.0	-0.121
540	ENSDARG00000098924	suz12b	chr6	+	18540808	18541007	18542980	18543060	18539637	18539795	18543222	18544545	540	8,34,30	10,20,30	7,17,11	7,12,15	298	229	0.666466	1	0.381,0.566,0.435	0.435,0.521,0.36	0.022
541	ENSDARG00000101670	NA	chr5	+	66499481	66499577	66501634	66501691	66498849	66498985	66504976	66505031	541	30,76,66	19,47,40	6,15,4	4,13,10	245	206	0.127491	0.4282776108925663	0.57,0.576,0.581	0.558,0.492,0.252	0.142
542	ENSDARG00000101670	NA	chr5	+	66501634	66501691	66504976	66505031	66499481	66499577	66505165	66505229	542	22,43,26	12,30,9	8,3,1	2,3,2	206	204	0.973111	1	0.645,0.587,0.741	0.798,0.498,0.331	0.115
543	ENSDARG00000000857	mapk14a	chr8	+	23849118	23849198	23849994	23850074	23848151	23848223	23855684	23855763	543	1,0,7	0,4,5	0,0,0	0,0,1	229	229	1	1	1.0,0.0,0.583	NA,NA,0.0	0.528
544	ENSDARG00000018124	psmd3	chr19	+	48058360	48058464	48058703	48058859	48055316	48055436	48058934	48058985	544	59203173	134314356	42,27,47	76,68,80	253	298	0.823963	1	0.342,0.432,0.364	0.394,0.319,0.409	0.005
548	ENSDARG00000014867	rpl8	chr9	-	33323385	33323501	33325086	33325305	33323103	33323296	33325469	33325611	548	61841206712038	4544100189633	533887115703	453670584583	298	265	0.622159	0.9874959236208662	0.548,0.517,0.526	0.511,0.523,0.525	0.011
549	ENSDARG00000104760	NA	chr16	+	35639239	35639358	35641323	35641412	35636370	35636611	35644670	35644751	549	0,5,0	0,1,2	15,4,2	1,1,0	268	238	1	1	NA,0.816,0.0	0.93,0.78,1.0	-0.495
550	ENSDARG00000062148	NA	chr9	-	30220563	30220607	30220912	30221082	30218525	30218594	30225839	30225932	550	175513512	58165139	438549544	106142138	298	193	0.11398	0.4130073101772318	0.661,0.668,0.705	0.728,0.715,0.719	-0.043
551	ENSDARG00000062148	NA	chr9	-	30229693	30229727	30231299	30231377	30229367	30229577	30231531	30231713	551	8,30,38	2,6,14	28,52,39	20,27,21	227	183	0.0139263303714	0.1118202409233	0.763,0.801,0.686	0.53,0.608,0.6	0.171
552	ENSDARG00000027689	pold1	chr3	-	16688768	16688821	16689096	16689210	16688434	16688532	16691940	16692073	552	56,149,82	44,76,87	7,6,13	1,4,4	263	202	0.0556189108418	0.25177789966976527	0.494,0.601,0.42	0.843,0.535,0.714	-0.192
555	ENSDARG00000010946	cbsb	chr9	-	9192964	9193049	9195942	9196051	9180619	9184681	9198130	9198265	555	0,0,6	10,6,4	0,3,1	7,8,3	258	234	0.772683	1	0.0,0.0,0.576	0.0,0.254,0.232	0.03
558	ENSDARG00000104806	fbxw11a	chr14	-	2555326	2555405	2556405	2556516	2553653	2553818	2556657	2556776	558	9,11,11	8,14,25	10,9,12	1,4,9	260	228	0.0068064017618	0.07136616823590113	0.497,0.408,0.278	0.898,0.664,0.539	-0.306
559	ENSDARG00000104806	fbxw11a	chr14	-	2555326	2555405	2558756	2559006	2553653	2553818	2561759	2561878	559	4,6,15	9,14,23	5,17,4	1,4,9	298	228	0.0313514	0.188108	0.254,0.247,0.333	0.793,0.765,0.254	-0.326
561	ENSDARG00000013475	cct4	chr1	-	53703148	53703262	53704298	53704533	53701800	53701929	53705176	53705307	561	61112961271	438979887	202312219	153248193	298	263	0.273607	0.666916835944125	0.552,0.539,0.558	0.538,0.526,0.5	0.028
562	ENSDARG00000040861	tcf25	chr18	+	31166695	31166789	31174928	31175021	31159858	31159958	31175265	31175371	562	5,0,6	2,4,9	2,4,1	2,2,8	243	242	0.921021	1	0.713,0.0,0.399	0.499,0.666,0.111	-0.055
563	ENSDARG00000004378	yrk	chr19	+	43415213	43415378	43418094	43418250	43411024	43411174	43420975	43421155	563	3,0,3	1,0,8	0,0,0	0,0,8	298	298	1	1	0.75,NA,0.273	NA,NA,0.0	0.512
564	ENSDARG00000041362	chmp7	chr8	-	51354322	51354380	51354465	51354564	51352301	51352532	51358439	51358559	564	17,34,21	11,24,20	24,12,3	12,18,18	248	207	0.148006	0.46443232368448273	0.563,0.542,0.467	0.625,0.358,0.122	0.156
565	ENSDARG00000029885	rab41	chr14	-	33285142	33285236	33288061	33288155	33284017	33284084	33288397	33288509	565	0,2,0	0,1,0	4,2,0	0,0,0	243	243	1	1	NA,0.667,NA	1.0,1.0,NA	-0.333
567	ENSDARG00000099039	pcbp2	chr9	-	257826	257958	259195	259312	256473	256602	259389	259422	567	8,16,21	13,59,56	30,35,30	70,66,47	266	281	0.141233	0.4509558887549825	0.394,0.223,0.284	0.312,0.359,0.403	-0.058
568	ENSDARG00000100419	INTS1	chr3	+	43036179	43036360	43038152	43038276	43031967	43032099	43039213	43039344	568	1,1,6	3,2,6	1,9,12	5,6,12	298	273	0.608168	0.9764236721487448	0.234,0.314,0.478	0.155,0.579,0.478	-0.062
571	ENSDARG00000056649	htatsf1	chr10	+	26656428	26656592	26659184	26659281	26656124	26656279	26661442	26661532	571	136282305	76168138	3,11,4	4,6,4	298	246	0.368717	0.7772947852884324	0.596,0.581,0.646	0.382,0.602,0.452	0.129
572	ENSDARG00000056649	htatsf1	chr10	+	26659184	26659281	26661442	26661532	26656428	26656592	26661935	26662073	572	81130178	92191165	6,13,1	3,9,7	246	239	0.974006	1	0.461,0.398,0.512	0.66,0.584,0.122	0.002
573	ENSDARG00000034916	hat1	chr9	+	3304354	3304506	3310464	3310581	3302167	3302274	3313818	3314374	573	80177187	69168130	50,73,55	39,83,50	298	266	0.362292	0.769981695967628	0.509,0.485,0.562	0.534,0.44,0.495	0.029
575	ENSDARG00000029533	rpl18	chr16	+	16978651	16978759	16981933	16982032	16978424	16978511	16985388	16985512	575	63217081583	177045664041	469690608	140222671767	257	248	0.123426	0.4282776108925663	0.256,0.265,0.274	0.244,0.227,0.249	0.025
576	ENSDARG00000098820	ftr67	chr2	-	51070664	51070724	51078706	51078940	51068598	51068679	51081038	51081134	576	5,16,14	8,15,29	15,23,16	27,38,23	298	209	0.800879	1	0.305,0.428,0.253	0.28,0.298,0.328	0.027
577	ENSDARG00000102452	eif3ha	chr16	-	48297987	48298108	48310042	48310192	48286632	48286765	48318088	48318188	577	280587599	257475476	169209175	147147104	298	270	0.205675	0.5686847270401818	0.497,0.528,0.533	0.51,0.563,0.604	-0.04
578	ENSDARG00000036232	trpm7	chr18	-	117618	117824	118348	118431	115370	115422	118665	118949	578	18,41,42	51,99,103	11,11,15	46,22,44	232	298	0.436768	0.8223286236155587	0.312,0.347,0.344	0.235,0.391,0.305	0.024
579	ENSDARG00000010411	epn1a	chr16	+	12743856	12744002	12747415	12747487	12743521	12743642	12748020	12748104	579	0,4,3	0,0,2	7,6,1	0,0,1	295	221	1	1	NA,1.0,0.529	1.0,1.0,0.428	-0.045
580	ENSDARG00000010411	epn1a	chr16	+	12743886	12744002	12747415	12747487	12743521	12743642	12748020	12748104	580	0,0,1	0,0,2	8,1,4	0,0,1	265	221	1	1	NA,NA,0.294	1.0,1.0,0.769	-0.629
581	ENSDARG00000029019	epb41b	chr16	+	26468771	26469017	26474981	26475227	26468502	26468700	26476497	26476743	581	42139127	60163168	141100117	121,84,143	298	298	0.0541461349512	0.25054059053690847	0.412,0.46,0.431	0.538,0.543,0.45	-0.076
582	ENSDARG00000029019	epb41b	chr16	+	26474981	26475227	26476497	26476743	26468771	26469017	26479229	26479463	582	71205210	112383370	165123132	238200270	298	298	0.713273	1	0.388,0.349,0.362	0.409,0.381,0.328	-0.006
583	ENSDARG00000029019	epb41b	chr16	+	26476497	26476743	26479229	26479463	26474981	26475227	26480364	26480604	583	58161160	166521536	117,85,138	291234250	298	298	0.00937785766458	0.08983000499755579	0.259,0.236,0.23	0.287,0.266,0.356	-0.061
584	ENSDARG00000029019	epb41b	chr16	+	26483494	26483524	26483607	26483670	26483238	26483411	26486067	26486256	584	95226230	179510490	117138155	262262322	179	212	0.840161	1	0.386,0.344,0.357	0.346,0.384,0.363	-0.002
585	ENSDARG00000029019	epb41b	chr16	+	26483607	26483670	26486067	26486256	26483494	26483524	26487795	26488169	585	179450451	82222172103	288312293	106010871136	212	298	0.00893311528371	0.0870978740161725	0.234,0.222,0.232	0.276,0.287,0.266	-0.047
586	ENSDARG00000028715	mindy3	chr16	+	28284145	28284226	28305476	28305549	28280022	28280093	28309441	28309514	586	12,13,22	18,25,31	2,1,1	2,0,3	230	222	0.912142	1	0.392,0.334,0.407	0.491,1.0,0.243	-0.2
587	ENSDARG00000007257	rab5ab	chr16	+	49654050	49654202	49655478	49655601	49647425	49647471	49655767	49655861	587	2,1,0	72215219	0,0,0	55,74,63	298	272	1	1	0.025,0.004,0.0	0.0,0.0,0.0	0.01
588	ENSDARG00000007257	rab5ab	chr16	+	49654050	49654202	49655478	49655601	49649705	49649922	49655767	49655861	588	58157174	72214219	32,52,46	55,74,65	298	272	0.33675	0.7415255273525807	0.424,0.401,0.42	0.347,0.391,0.392	0.038
589	ENSDARG00000007257	rab5ab	chr16	+	49655478	49655601	49655767	49655861	49654050	49654202	49660783	49661191	589	59191188	87195282	54,42,57	37,62,54	272	243	0.206226	0.5686847270401818	0.377,0.467,0.373	0.566,0.377,0.485	-0.07
591	ENSDARG00000007959	hibadhb	chr16	+	20874418	20874528	20879840	20879962	20874121	20874282	20885856	20885990	591	13,36,28	6,27,40	14,17,19	14,15,22	259	271	0.633715	1	0.694,0.582,0.423	0.511,0.543,0.475	0.057
592	ENSDARG00000007959	hibadhb	chr16	+	20886663	20886740	20887182	20887339	20885856	20885990	20888817	20889516	592	3,23,27	32,57,74	15,9,13	45,35,43	226	298	0.93685	1	0.11,0.347,0.325	0.305,0.253,0.285	-0.02
593	ENSDARG00000103127	gpn2	chr16	+	33939784	33940245	33943057	33943218	33938226	33938282	33943290	33943421	593	3,22,25	206357396	0,1,0	7,30,29	298	298	0.0013466517645	0.02042421842825	0.014,0.058,0.059	0.0,0.032,0.0	0.033
596	ENSDARG00000102963	sirt6	chr2	-	53071858	53071982	53085927	53086008	53065038	53065625	53091211	53091307	596	0,3,2	5,8,5	3,9,0	13,4,4	230	273	0.396657	0.8079605976361462	0.0,0.308,0.322	0.215,0.728,0.0	-0.104
597	ENSDARG00000102963	sirt6	chr2	-	53102355	53102538	53128774	53128957	53096549	53096609	53197130	53197258	597	0,1,4	0,0,1	7,3,2	0,0,0	298	298	1	1	NA,1.0,0.8	1.0,1.0,1.0	-0.1
598	ENSDARG00000078929	abhd16a	chr16	-	10482793	10482870	10485263	10485326	10481402	10481501	10485412	10485469	598	15,41,37	7,28,31	15,6,1	4,8,2	212	226	0.923502	1	0.696,0.61,0.56	0.8,0.444,0.348	0.091
599	ENSDARG00000040237	mef2d	chr16	-	29120573	29120711	29120798	29120933	29110986	29111194	29136004	29136208	599	2,2,1	0,2,3	0,9,4	0,0,1	284	287	1	1	1.0,0.503,0.252	NA,1.0,0.802	-0.316
601	ENSDARG00000077405	NA	chr23	+	45217000	45217080	45356456	45356536	45215239	45215277	45358230	45358356	601	0,3,1	0,2,0	0,0,2	1,0,0	229	229	1	1	NA,0.6,1.0	0.0,NA,1.0	0.3
602	ENSDARG00000091367	prpf6	chr23	-	7003212	7003339	7027504	7027626	6998632	7000625	7027795	7027918	602	33,86,71	201497390	13,10,4	37,66,32	271	276	0.836029	1	0.143,0.15,0.156	0.264,0.134,0.113	-0.021
603	ENSDARG00000091367	prpf6	chr23	-	7017331	7017451	7024570	7024709	7007719	7007896	7027504	7027626	603	48,111,98	96211175	12,15,11	17,29,27	288	269	0.852928	1	0.318,0.329,0.343	0.397,0.326,0.276	-0.003
604	ENSDARG00000091367	prpf6	chr23	-	7024570	7024709	7027504	7027626	7017331	7017451	7027795	7027918	604	33,84,71	81185187	14,10,4	14,18,32	271	288	0.964225	1	0.302,0.325,0.287	0.515,0.371,0.117	-0.03
605	ENSDARG00000025522	sgk1	chr23	-	31642777	31642933	31643485	31643581	31641522	31641612	31643691	31643867	605	11,18,15	10,38,60	141140132	212198257	245	298	0.350621	0.7536966613145906	0.572,0.366,0.233	0.447,0.462,0.385	-0.041
607	ENSDARG00000041724	NA	chr5	-	33033800	33033878	33035081	33035291	33033523	33033706	33036479	33036506	607	0,0,5	1,2,7	3,0,0	2,2,1	298	227	0.127308	0.4282776108925663	0.0,0.0,0.352	0.533,0.0,0.0	-0.06
608	ENSDARG00000060392	ash2l	chr10	-	2762057	2762117	2763808	2763907	2759225	2759499	2765025	2765118	608	53,102,77	23,56,65	9,40,61	14,25,12	248	209	0.795866	1	0.66,0.606,0.5	0.351,0.574,0.811	0.01
609	ENSDARG00000016058	fibpa	chr14	-	30715543	30715630	30717056	30717120	30715361	30715459	30717199	30717308	609	13,17,9	8,38,38	15,14,19	22,26,28	213	236	0.645022	1	0.643,0.331,0.208	0.43,0.374,0.429	-0.017
610	ENSDARG00000079530	NA	chr16	-	17675696	17675739	17680008	17680150	17674892	17674973	17681902	17681950	610	0,0,4	1,6,2	2,4,3	1,2,6	291	192	0.0415859535902	0.2175424882514	0.0,0.0,0.569	0.569,0.569,0.248	-0.272
611	ENSDARG00000102167	ppox	chr16	-	42295428	42295547	42296874	42296938	42295100	42295214	42297076	42297270	611	27,33,34	59,78,94	76138109	190253221	213	268	0.27354	0.666916835944125	0.365,0.347,0.313	0.335,0.407,0.383	-0.033
612	ENSDARG00000086091	NA	chr16	-	24747372	24747539	24759385	24759507	24743870	24743967	24780215	24780326	612	10,42,32	24,49,52	86,93,97	77,99,115	271	298	0.0740500749225	0.32088365799749996	0.314,0.485,0.404	0.551,0.508,0.481	-0.112
613	ENSDARG00000086091	NA	chr16	-	24752646	24752716	24759385	24759507	24747372	24747539	24780215	24780326	613	10,42,32	18,31,27	94,97,96	53,50,45	271	219	0.0169878667496	0.12814743481938903	0.31,0.523,0.489	0.589,0.611,0.633	-0.17
614	ENSDARG00000086091	NA	chr16	-	24752646	24752716	24780215	24780326	24747372	24747539	24793799	24793935	614	13,39,22	7,32,24	64,73,96	47,44,43	260	219	0.157392	0.47742242340216673	0.61,0.507,0.436	0.534,0.583,0.653	-0.072
615	ENSDARG00000099380	rpl13	chr7	+	67471504	67471678	67473540	67473597	67469193	67469335	67476289	67477137	615	46411111710203	166040053682	363450463861	147018431435	298	206	0.518385	0.8928644995686245	0.659,0.657,0.657	0.631,0.654,0.65	0.013
616	ENSDARG00000058729	akirin2	chr20	-	2718575	2718647	2718813	2718963	2715948	2716632	2721799	2721931	616	289505569	194407436	243461276	150274191	298	221	0.0977986680146	0.37714104101502255	0.525,0.479,0.492	0.546,0.555,0.517	-0.041
617	ENSDARG00000037392	med19a	chr14	-	22105033	22105130	22106336	22106470	22104863	22104952	22108123	22108246	617	146280280	99232188	141235192	123170106	283	246	0.788311	1	0.562,0.512,0.564	0.499,0.546,0.612	-0.006
618	ENSDARG00000003681	eif5	chr20	+	18708719	18708881	18710949	18711114	18708472	18708634	18712962	18713103	618	424850807	68911571086	473712478	492957635	298	298	0.11422	0.4130073101772318	0.381,0.424,0.426	0.49,0.427,0.429	-0.038
619	ENSDARG00000057644	NA	chr12	-	9107576	9107679	9112279	9112475	9104967	9105136	9120471	9120561	619	11,21,21	2,9,23	14,10,3	8,11,3	298	252	0.363838	0.769981695967628	0.823,0.664,0.436	0.597,0.435,0.458	0.144
623	ENSDARG00000026369	dbi	chr9	+	910864	910982	912145	912208	907458	907585	913724	914886	623	60138138	220427375	30,20,12	93,100,72	267	212	0.0383178308056	0.20762482218499412	0.178,0.204,0.226	0.204,0.137,0.117	0.05
624	ENSDARG00000024488	top2a	chr12	+	10733017	10733144	10733435	10733579	10730803	10730992	10734226	10734392	624	14,52,44	32,61,65	11,15,11	19,14,22	276	293	0.951037	1	0.317,0.475,0.418	0.381,0.532,0.347	-0.017
625	ENSDARG00000006900	impdh2	chr8	+	26063979	26064067	26065929	26066129	26063693	26063900	26066213	26066304	625	32,94,101	60189218	159153155	265320262	237	298	0.334794	0.7415255273525807	0.401,0.385,0.368	0.43,0.375,0.427	-0.026
626	ENSDARG00000006900	impdh2	chr8	+	26065929	26066129	26066213	26066304	26063979	26064067	26066380	26066476	626	56160145	109232270	190178173	275307263	298	240	0.450502	0.8281962248946061	0.293,0.357,0.302	0.358,0.318,0.346	-0.023
629	ENSDARG00000012137	cyp46a1.1	chr20	+	5110614	5110701	5111470	5111609	5107587	5107661	5111696	5111810	629	45127165	94297345	64,46,53	89118120	236	288	0.634076	1	0.369,0.343,0.369	0.467,0.322,0.35	-0.019
630	ENSDARG00000012137	cyp46a1.1	chr20	+	5115344	5115455	5115611	5115700	5115177	5115262	5119013	5119080	630	117378478	103306298	111138132	53,89,81	260	238	0.0600145955513	0.2664062534228439	0.51,0.531,0.595	0.657,0.587,0.599	-0.069
631	ENSDARG00000012137	cyp46a1.1	chr20	+	5115611	5115700	5119013	5119080	5115344	5115455	5120243	5120937	631	77255262	125417419	59,75,70	84102165	238	216	0.790322	1	0.359,0.357,0.362	0.389,0.4,0.278	0.004
633	ENSDARG00000006332	snx14	chr20	-	858135	858176	861806	861918	856142	856262	863559	863660	633	18,34,56	12,31,27	48,32,39	21,26,23	261	190	0.69726	1	0.522,0.444,0.602	0.625,0.473,0.552	-0.027
634	ENSDARG00000091198	urm1	chr10	+	10323935	10324017	10324951	10324997	10317345	10317416	10325341	10325944	634	4,17,7	10,8,15	0,9,1	6,5,9	231	195	0.133208	0.43292600519999996	0.252,0.642,0.283	0.0,0.603,0.086	0.163
635	ENSDARG00000096603	bmb	chr25	+	36306767	36306889	36307929	36308030	36304916	36304960	36309692	36310015	635	51,118,94	43,89,116	23,10,5	1,19,7	271	250	0.442939	0.8281962248946061	0.522,0.55,0.428	0.955,0.327,0.397	-0.06
636	ENSDARG00000063242	ttc13	chr20	-	3968149	3968234	3971210	3971294	3963904	3964014	3974244	3974337	636	2,15,27	3,22,10	14,10,7	3,17,11	233	234	0.885411	1	0.401,0.406,0.731	0.824,0.371,0.39	-0.016
641	ENSDARG00000079687	rnf10	chr8	-	41266440	41266578	41268341	41268704	41265442	41265641	41269523	41269729	641	15,20,19	101144196	83,119,62	319419286	298	287	1.22576800969e-05	0.0005148225640698	0.125,0.118,0.085	0.2,0.215,0.173	-0.087
642	ENSDARG00000038643	alas2	chr8	+	21358726	21358804	21361302	21361487	21357948	21358119	21362042	21362222	642	234590609	113930133373	8868331051	351238604017	227	298	0.0104674646286	0.09369238831500984	0.212,0.204,0.192	0.249,0.221,0.256	-0.039
643	ENSDARG00000038643	alas2	chr8	+	21360095	21360318	21361302	21361487	21358726	21358804	21362042	21362222	643	76019752283	113930153376	286628903343	351438604018	298	298	0.0343883833896	0.19810204966188003	0.4,0.396,0.403	0.449,0.428,0.454	-0.044
645	ENSDARG00000005916	SRPK3	chr8	+	8335519	8335589	8336491	8336584	8334368	8334476	8338787	8339372	645	6,4,8	7,10,18	4,9,6	9,38,26	219	242	0.116952	0.41982906327929415	0.486,0.307,0.329	0.329,0.207,0.203	0.128
646	ENSDARG00000006508	pip5k1bb	chr8	-	11236883	11236992	11241237	11241373	11234167	11235058	11245869	11246025	646	28,81,84	63139139	34,67,41	72,106,64	285	258	0.804794	1	0.287,0.345,0.354	0.299,0.364,0.367	-0.015
647	ENSDARG00000006508	pip5k1bb	chr8	-	11236883	11236992	11245869	11246025	11234167	11235058	11248981	11249066	647	24,89,112	56129137	49,58,71	73,104,62	298	258	0.567353	0.9358748261587251	0.271,0.374,0.414	0.368,0.326,0.498	-0.044
648	ENSDARG00000006508	pip5k1bb	chr8	-	11241237	11241373	11245869	11246025	11236883	11236992	11248981	11249066	648	30,99,114	37,93,116	49,60,73	66,73,57	298	285	0.750592	1	0.437,0.504,0.485	0.415,0.44,0.551	0.007
649	ENSDARG00000089372	NA	chr14	-	6939911	6940002	6940579	6940844	6939538	6939605	6943776	6943934	649	27156113	39103104	99,87,123	183152202	298	240	0.00078220578562	0.01377691480479097	0.358,0.55,0.467	0.303,0.316,0.329	0.142
654	ENSDARG00000013795	hps4	chr8	+	39780876	39781615	39786964	39787076	39776832	39776966	39791997	39792355	654	1,9,6	8,8,13	0,0,3	4,4,1	298	261	0.0387870546939	0.20762482218499412	0.099,0.496,0.288	0.0,0.0,0.724	0.053
655	ENSDARG00000032970	cox4i1	chr18	+	30508727	30508804	30509471	30509636	30507838	30507871	30509717	30509849	655	10,12,8	348269396022	0,0,0	5881103766	226	298	1	1	0.004,0.002,0.002	0.0,0.0,0.0	0.003
656	ENSDARG00000059646	nt5dc2	chr8	+	23644312	23644441	23646667	23646728	23642267	23642361	23647309	23647412	656	5,17,21	4,20,32	72,72,82	50,51,30	278	210	0.00527858532412	0.058728214002385204	0.486,0.391,0.331	0.521,0.516,0.674	-0.168
657	ENSDARG00000092609	aup1	chr14	+	5840436	5840587	5841924	5842115	5838280	5838418	5843793	5843866	657	2,16,5	58,65,75	8,2,0	33,21,18	298	298	0.887494	1	0.033,0.198,0.062	0.195,0.087,0.0	0.004
658	ENSDARG00000092609	aup1	chr14	+	5841924	5842115	5843793	5843866	5840436	5840587	5847659	5847733	658	4,14,8	27,56,51	5,6,2	27,17,18	298	222	0.873261	1	0.099,0.157,0.105	0.121,0.208,0.076	-0.015
659	ENSDARG00000092609	aup1	chr14	+	5854770	5854922	5855200	5855289	5852642	5852786	5859702	5860184	659	111216255	88164149	66,72,61	48,37,60	298	238	0.844455	1	0.502,0.513,0.577	0.523,0.608,0.448	0.004
660	ENSDARG00000059006	otud5a	chr8	+	8918937	8919142	8921384	8921501	8914821	8915007	8922084	8922631	660	17,30,24	55105108	16,30,24	61,84,67	298	266	0.309097	0.721226	0.216,0.203,0.166	0.19,0.242,0.242	-0.03
662	ENSDARG00000055899	lzic	chr23	+	29570554	29570690	29572125	29572224	29570385	29570487	29572308	29572404	662	21,73,100	20,61,60	0,10,5	2,8,4	285	248	0.414867	0.8079605976361462	0.477,0.51,0.592	0.0,0.521,0.521	0.179
663	ENSDARG00000073709	FAM149A	chr14	+	29971670	29971749	29973209	29973353	29969228	29969357	29973757	29973834	663	0,6,0	0,0,6	2,1,2	15,11,12	228	293	1	1	NA,1.0,0.0	0.146,0.105,0.176	0.358
665	ENSDARG00000020278	si:dkeyp-120h9.1	chr19	-	31754410	31754534	31755995	31756140	31751689	31751793	31757871	31757997	665	11,28,8	2,13,8	16,21,4	3,3,4	294	273	0.250653	0.6395153945273552	0.836,0.667,0.481	0.832,0.867,0.481	-0.065
667	ENSDARG00000069099	tmco1	chr8	-	21108209	21108256	21109698	21109758	21106555	21106623	21109836	21109914	667	9,54,49	26,88,67	1,0,3	2,3,5	209	196	0.101738	0.38047060745342465	0.245,0.365,0.407	0.319,0.0,0.36	0.113
668	ENSDARG00000056559	ccz1	chr12	-	17663337	17663496	17668171	17668289	17659265	17659393	17669143	17669177	668	2,15,14	10,40,29	2,5,2	0,11,0	267	298	0.0166960535794	0.12814743481938903	0.182,0.295,0.35	1.0,0.337,1.0	-0.503
669	ENSDARG00000055938	tspan14	chr13	-	21640926	21641040	21643441	21643495	21638453	21639061	21644429	21644558	669	15,57,43	52152136	11,12,22	45,46,45	203	263	0.846298	1	0.272,0.327,0.291	0.241,0.253,0.388	0.003
670	ENSDARG00000009640	psmb1	chr13	-	1143545	1143652	1146048	1146178	1142723	1143028	1147413	1147495	670	5001010879	75515541418	105153118	150241151	279	256	0.471252	0.8491874154832476	0.378,0.374,0.363	0.391,0.368,0.418	-0.021
671	ENSDARG00000062209	mrps5	chr17	-	22110462	22110525	22111330	22111388	22109524	22109661	22111603	22111650	671	20,18,31	17,26,28	11,12,6	13,14,13	207	212	0.348912	0.7529885439778102	0.546,0.415,0.531	0.464,0.467,0.321	0.08
672	ENSDARG00000062209	mrps5	chr17	-	22111330	22111388	22111603	22111650	22110462	22110525	22113003	22113094	672	7,6,12	17,32,38	8,3,1	5,22,14	196	207	0.874948	1	0.303,0.165,0.25	0.628,0.126,0.07	-0.035
676	ENSDARG00000052942	aspg	chr17	+	45759009	45759129	45759948	45760044	45756847	45756961	45762409	45762573	676	2,15,15	4,17,20	56,59,47	83,77,79	269	245	0.745614	1	0.313,0.446,0.406	0.381,0.411,0.351	0.007
677	ENSDARG00000052942	aspg	chr17	+	45759948	45760044	45762409	45762573	45759009	45759129	45764508	45764595	677	4,23,20	10,31,36	74,67,69	153134125	245	298	0.543905	0.9165799477093518	0.327,0.474,0.403	0.37,0.378,0.402	0.018
678	ENSDARG00000055472	nubp1	chr3	-	26939001	26939085	26939364	26939467	26931709	26932490	26942453	26942564	678	26,105,71	26,99,61	4,6,3	4,3,8	252	233	0.636569	1	0.48,0.495,0.518	0.48,0.649,0.257	0.036
679	ENSDARG00000055472	nubp1	chr3	-	26939364	26939467	26942453	26942564	26939001	26939085	26947025	26947180	679	14,82,52	23,141,87	5,3,8	5,5,10	260	252	0.517321	0.8928644995686245	0.371,0.36,0.367	0.492,0.368,0.437	-0.066
680	ENSDARG00000005926	ak2	chr19	-	35419361	35419557	35421676	35421749	35418731	35418887	35422333	35422428	680	239473443	356664547	177251134	247414302	222	298	0.0616961678294	0.27166215834558394	0.474,0.489,0.521	0.49,0.449,0.373	0.057
681	ENSDARG00000005926	ak2	chr19	-	35421676	35421749	35422333	35422428	35418682	35419557	35424285	35424396	681	343637570	260455436	251381190	188303126	244	222	0.976174	1	0.546,0.56,0.543	0.548,0.534,0.578	-0.004
682	ENSDARG00000097339	slc9a1b	chr17	+	53419858	53420319	53422763	53422928	53418444	53418633	53423654	53423751	682	0,5,1	70125133	21,16,21	241364305	298	298	5.10004343405e-05	0.0017403898218695626	0.0,0.038,0.007	0.08,0.042,0.064	-0.047
683	ENSDARG00000097339	slc9a1b	chr17	+	53422391	53422462	53422763	53422928	53422227	53422317	53423654	53423751	683	49,62,91	70125133	130184136	240364305	220	298	0.124112	0.4282776108925663	0.487,0.402,0.481	0.423,0.406,0.377	0.055
684	ENSDARG00000097339	slc9a1b	chr17	+	53422763	53422928	53423654	53423751	53422391	53422462	53423974	53424073	684	58,91,131	89,107,99	236343288	194296238	298	246	0.124162	0.4282776108925663	0.35,0.412,0.522	0.501,0.489,0.5	-0.069
685	ENSDARG00000097339	slc9a1b	chr17	+	53423654	53423751	53424417	53424484	53422763	53422928	53424553	53424865	685	46,76,84	41,76,98	170228205	112199179	246	216	0.0746698800347	0.3210216889680803	0.496,0.468,0.429	0.571,0.501,0.501	-0.06
686	ENSDARG00000031956	tmem63a	chr4	-	5665902	5665956	5667665	5667781	5665181	5665801	5668197	5668365	686	4,18,2	1,2,4	12,8,4	2,0,7	265	203	0.813452	1	0.754,0.873,0.277	0.821,1.0,0.304	-0.074
688	ENSDARG00000104037	NA	chr14	-	21117502	21117665	21117741	21117825	21115321	21115420	21120701	21120862	688	0,1,5	1,0,4	0,1,0	0,0,0	233	298	1	1	0.0,1.0,0.615	NA,1.0,NA	-0.462
689	ENSDARG00000058203	smc1al	chr23	+	12892274	12892344	12893653	12893764	12892042	12892194	12897111	12897576	689	82191198	122324327	27,28,38	41,69,65	219	260	0.404026	0.8079605976361462	0.444,0.412,0.418	0.439,0.325,0.41	0.033
692	ENSDARG00000031907	ptbp1b	chr11	+	14334640	14334674	14335470	14335563	14333602	14333748	14338311	14338528	692	0,0,0	0,4,2	0,0,2	0,3,0	183	242	1	1	NA,0.0,0.0	NA,0.0,1.0	-0.5
696	ENSDARG00000040465	irf2	chr14	-	4091558	4091602	4097468	4097597	4084119	4085056	4104760	4104860	696	5,12,14	3,12,2	17,16,11	2,6,8	278	193	0.567313	0.9358748261587251	0.536,0.41,0.829	0.855,0.649,0.488	-0.072
697	ENSDARG00000040465	irf2	chr14	-	4091558	4091602	4104760	4104860	4084119	4085056	4106703	4106741	697	7,9,7	3,9,2	10,0,8	2,6,8	249	193	0.296819	0.7046220742683652	0.644,0.437,0.731	0.795,0.0,0.437	0.193
698	ENSDARG00000040465	irf2	chr14	-	4097468	4097597	4104760	4104860	4091558	4091602	4106703	4106741	698	7,12,9	5,24,14	10,0,7	10,19,10	249	278	0.258524	0.6504806515865807	0.61,0.358,0.418	0.528,0.0,0.439	0.14
699	ENSDARG00000040465	irf2	chr14	-	4097468	4097597	4106703	4106741	4091558	4091602	4109741	4109915	699	2,6,2	5,24,19	1,2,2	10,22,11	187	278	0.220603	0.5962843500340099	0.373,0.271,0.135	0.129,0.119,0.213	0.106
700	ENSDARG00000040465	irf2	chr14	-	4104760	4104860	4106703	4106741	4097468	4097597	4109741	4109915	700	3,6,1	6,12,11	1,2,2	10,14,6	187	249	0.156896	0.47742242340216673	0.4,0.4,0.108	0.118,0.16,0.307	0.108
701	ENSDARG00000037514	hdac3	chr14	+	12191833	12191914	12195112	12195179	12191488	12191622	12195256	12195321	701	21,29,29	28,40,55	10,7,8	7,8,4	230	216	0.0522711937254	0.24716381283857586	0.413,0.405,0.331	0.573,0.451,0.653	-0.176
702	ENSDARG00000074686	oga	chr13	-	11996651	11996737	11998414	11998468	11995546	11995651	12000033	12000208	702	0,3,3	7,18,14	0,0,3	9,17,16	203	235	0.0761618371901	0.32235940392088835	0.0,0.162,0.199	0.0,0.0,0.178	0.061
704	ENSDARG00000004632	egln1b	chr11	+	31589930	31590050	31598035	31598172	31558005	31559070	31599259	31599327	704	23,59,47	25,92,71	4,15,5	7,20,5	269	286	0.868612	1	0.494,0.405,0.413	0.378,0.444,0.515	-0.008
705	ENSDARG00000004632	egln1b	chr11	+	31598035	31598172	31599259	31599327	31589930	31590050	31602747	31603692	705	31,67,65	27,56,74	10,15,7	8,17,6	286	217	0.894276	1	0.466,0.476,0.4	0.487,0.401,0.47	-0.005
706	ENSDARG00000105479	NA	chr14	-	30899475	30899541	30902141	30902184	30899331	30899403	30902279	30902417	706	4,15,9	0,5,2	1,3,0	0,1,0	192	215	1	1	1.0,0.771,0.834	1.0,0.771,NA	-0.017
707	ENSDARG00000105479	NA	chr14	-	30899481	30899541	30902141	30902184	30899331	30899403	30902279	30902547	707	4,15,9	6,38,29	1,3,0	5,3,2	192	209	0.305173	0.7151273711868669	0.421,0.301,0.253	0.179,0.521,0.0	0.092
708	ENSDARG00000105479	NA	chr14	-	30901553	30901709	30902141	30902184	30899481	30899541	30902279	30902570	708	2,20,9	10,65,28	1,3,0	0,3,3	192	298	0.535746	0.9084392676297391	0.237,0.323,0.333	1.0,0.608,0.0	-0.238
711	ENSDARG00000101060	gcna	chr14	-	14670478	14670683	14674252	14674397	14667267	14667903	14674969	14675138	711	17,45,70	54108140	1,13,18	9,8,12	294	298	0.237244	0.6238232484903732	0.242,0.297,0.336	0.101,0.622,0.603	-0.15
713	ENSDARG00000076964	CABLES2	chr23	+	30901973	30902066	30906532	30906610	30898012	30898542	30910181	30910278	713	1,10,3	0,0,1	15,6,9	0,0,1	242	227	1	1	1.0,1.0,0.738	1.0,1.0,0.894	-0.052
715	ENSDARG00000067672	CARD9	chr5	-	51157596	51157639	51158280	51158316	51157460	51157516	51158720	51158909	715	0,2,2	0,10,4	1,0,0	0,0,0	185	192	1	1	NA,0.172,0.342	1.0,NA,NA	-0.743
717	ENSDARG00000012563	pdss2	chr13	-	32670740	32670815	32679879	32680078	32665190	32665352	32700297	32700426	717	0,3,2	0,7,2	0,1,4	0,0,0	298	224	1	1	NA,0.244,0.429	NA,1.0,1.0	-0.663
718	ENSDARG00000052859	chp1	chr13	-	45041326	45041388	45043952	45044077	45039224	45039347	45049144	45049225	718	9,36,45	1,26,33	24,37,31	13,21,34	274	211	0.491679	0.8659886397708001	0.874,0.516,0.512	0.587,0.576,0.412	0.109
719	ENSDARG00000052859	chp1	chr13	-	45043952	45044077	45049144	45049225	45041098	45041388	45054286	45054359	719	13,35,41	17,47,58	17,28,26	39,39,42	230	274	0.340602	0.7438755140303759	0.477,0.47,0.457	0.342,0.461,0.424	0.059
720	ENSDARG00000052859	chp1	chr13	-	45049144	45049225	45054286	45054359	45043952	45044077	45063386	45063686	720	8,33,34	6,33,40	21,25,26	21,30,23	222	230	0.89413	1	0.58,0.509,0.468	0.509,0.463,0.539	0.015
723	ENSDARG00000024746	hsp90aa1.2	chr20	-	53970190	53970459	53970963	53971111	53967971	53968305	53972498	53972689	723	77121952126	119630253135	91191110011551	102731053011340	297	298	1.58512592805e-05	0.0006181991119394999	0.393,0.421,0.405	0.471,0.514,0.505	-0.09
724	ENSDARG00000024746	hsp90aa1.2	chr20	-	53970963	53971111	53972498	53972689	53970190	53970459	53974446	53974612	724	50912391366	93925872501	705873357743	866698249519	298	297	1.00922433621e-06	5.5103648757066004e-05	0.351,0.323,0.352	0.448,0.427,0.448	-0.099
725	ENSDARG00000024746	hsp90aa1.2	chr20	-	53972498	53972689	53974446	53974612	53970963	53971111	53975680	53976010	725	69618511960	77721962131	729781068055	91301110511566	298	298	0.0367510260268	0.20686660010961647	0.473,0.457,0.479	0.444,0.422,0.411	0.044
726	ENSDARG00000024746	hsp90aa1.2	chr20	-	53974446	53974612	53975680	53976010	53972498	53972689	53977003	53977137	726	80521442275	50012361353	92471016810669	705173347742	298	298	0.0136894175543	0.11155853708429553	0.617,0.634,0.627	0.567,0.581,0.579	0.05
727	ENSDARG00000024746	hsp90aa1.2	chr20	-	53975680	53976010	53977003	53977137	53974446	53974612	53977996	53978363	727	85225152477	72218932040	101621085810864	732181248176	283	298	0.326101	0.7408880705376543	0.554,0.583,0.561	0.594,0.585,0.583	-0.021
728	ENSDARG00000005454	tacc3	chr13	-	35883344	35883505	35883601	35883645	35883158	35883265	35884551	35884619	728	72205152	237494441	59,61,64	164192139	193	298	0.806903	1	0.319,0.391,0.347	0.357,0.329,0.416	-0.015
729	ENSDARG00000037350	rpl9	chr1	-	23270318	23270436	23271286	23271367	23269726	23269887	23271477	23271610	729	125502116818045	114932054018247	7020114887725	6939111337596	230	267	0.854004	1	0.559,0.545,0.534	0.54,0.545,0.541	0.004
730	ENSDARG00000102593	NA	chr3	-	60314902	60314949	60315595	60315706	60314273	60314826	60315976	60316118	730	98170209	93134160	84143105	72,122,89	260	196	0.760856	1	0.443,0.489,0.496	0.468,0.469,0.471	0.007
732	ENSDARG00000075570	ide	chr13	+	42343598	42343660	42346564	42346637	42343246	42343519	42346717	42346785	732	22,48,41	52130115	13,22,11	26,34,37	211	222	0.422702	0.8079605976361462	0.308,0.28,0.273	0.345,0.405,0.238	-0.042
734	ENSDARG00000035136	selenow1	chr5	+	61999537	61999562	62001531	62001585	61998640	61998766	62001720	62001795	734	7,7,10	121243182	3,2,0	85,122,90	174	203	0.00537804157531	0.058728214002385204	0.063,0.033,0.06	0.04,0.019,0.0	0.032
735	ENSDARG00000029818	srsf5a	chr13	-	36533000	36533450	36533681	36533751	36532505	36532579	36533827	36533941	735	103210181	11,26,39	76,117,95	86113112	219	298	0	0	0.927,0.917,0.863	0.546,0.585,0.536	0.347
736	ENSDARG00000052304	uqcrc1	chr6	+	22348157	22348318	22348417	22348503	22347386	22347530	22349463	22349552	736	185434452	124355299	127121102	100,71,64	298	235	0.558088	0.9290115363714329	0.541,0.491,0.544	0.5,0.573,0.557	-0.018
737	ENSDARG00000009315	clgn	chr1	-	40605640	40605699	40606529	40606603	40604133	40604275	40607513	40607687	737	2,18,20	3,18,18	10,4,10	4,18,16	223	208	0.433094	0.8210739363607084	0.383,0.483,0.509	0.7,0.172,0.368	0.045
739	ENSDARG00000077383	anxa11a	chr13	+	16288833	16289061	16294909	16294983	16279889	16279960	16300545	16300875	739	10,28,50	53102102	48,34,48	210176163	298	223	0.132269	0.43244688451253893	0.124,0.17,0.268	0.146,0.126,0.181	0.036
740	ENSDARG00000077383	anxa11a	chr13	+	16294909	16294983	16300545	16300875	16288833	16289061	16302082	16302170	740	37,94,94	170350387	163139122	445460378	223	298	0.0177558612317	0.13100946260146218	0.225,0.264,0.245	0.329,0.288,0.301	-0.061
741	ENSDARG00000077383	anxa11a	chr13	+	16302082	16302170	16308025	16308139	16300545	16300875	16311201	16311292	741	95205228	135404405	270263215	376365384	237	263	0.17391	0.5105085577321935	0.438,0.36,0.385	0.443,0.444,0.383	-0.029
742	ENSDARG00000077383	anxa11a	chr13	+	16306732	16306827	16308025	16308139	16302082	16302170	16311201	16311292	742	141307334	135403405	351384332	376367384	244	263	0.311809	0.7235660057928304	0.53,0.451,0.471	0.502,0.53,0.482	-0.021
743	ENSDARG00000057867	lasp1	chr3	-	16075991	16076080	16080659	16080744	16072965	16074390	16084770	16084878	743	11,32,27	9,32,34	7,11,13	4,8,4	234	238	0.0384354542842	0.20762482218499412	0.554,0.504,0.447	0.64,0.583,0.768	-0.162
744	ENSDARG00000036282	rnaset2	chr13	+	7049822	7049920	7050578	7050633	7049209	7049410	7050733	7050783	744	0,8,5	4,2,1	9,3,3	11,2,10	247	204	0.401443	0.8079605976361462	0.0,0.768,0.805	0.403,0.553,0.199	0.139
746	ENSDARG00000104508	slc10a7	chr23	+	43650435	43650509	43652196	43652342	43650177	43650229	43652548	43653012	746	6,12,20	17,44,44	9,19,6	12,21,15	223	295	0.0557969338096	0.25177789966976527	0.318,0.265,0.376	0.498,0.545,0.346	-0.143
747	ENSDARG00000101637	ccnd1	chr7	-	54674801	54674961	54675332	54675548	54673320	54673469	54676945	54677143	747	147342319	169355390	126123146	119145157	298	298	0.603353	0.9746467659083076	0.465,0.491,0.45	0.514,0.459,0.482	-0.016
748	ENSDARG00000031756	mef2aa	chr18	+	23310516	23310648	23310713	23310848	23270084	23270288	23313495	23313709	748	1,2,1	0,4,3	2,2,5	3,3,3	281	284	0.509679	0.8862567235363183	1.0,0.336,0.252	0.403,0.403,0.627	0.052
750	ENSDARG00000059682	slc43a3a	chr1	-	44147602	44147743	44150661	44150801	44145613	44145721	44151179	44151272	750	29,88,58	44,89,81	118168167	149191189	289	290	0.688323	1	0.398,0.498,0.418	0.443,0.469,0.47	-0.023
751	ENSDARG00000025566	slc25a3b	chr25	+	3310340	3310465	3312202	3312330	3307053	3307203	3314065	3314245	751	0,0,1	319593714	0,0,0	570701526	274	277	1	1	0.0,0.0,0.001	0.0,0.0,0.0	0
752	ENSDARG00000099730	pkma	chr18	+	944373	944540	946439	946606	939322	939475	948775	948957	752	19,18,23	7,7,17	17,13,17	13,21,11	298	298	0.0811668011168	0.33573540461949086	0.731,0.72,0.575	0.567,0.382,0.607	0.157
754	ENSDARG00000020454	psmd8	chr18	-	44618747	44618848	44618928	44619094	44618528	44618640	44621045	44621148	754	285671586	277718629	79123102	96119106	298	250	0.884337	1	0.463,0.439,0.439	0.408,0.464,0.447	0.007
756	ENSDARG00000054578	arl6ip1	chr3	-	31111823	31111943	31114784	31114918	31108394	31108512	31115787	31115996	756	25105147	63289307	73,64,61	172149195	283	269	0.553551	0.9271129238866196	0.274,0.257,0.313	0.287,0.29,0.229	0.013
757	ENSDARG00000100363	dcun1d5	chr18	-	3539943	3540052	3540130	3540222	3536837	3536942	3540299	3540370	757	10,27,31	29,53,64	3,8,1	7,7,9	241	258	0.842895	1	0.27,0.353,0.341	0.315,0.55,0.106	-0.002

## Sheet: RI
ID	GeneID	geneSymbol	chr	strand	riExonStart_0base	riExonEnd	upstreamES	upstreamEE	downstreamES	downstreamEE	ID	IJC_SAMPLE_1	SJC_SAMPLE_1	IJC_SAMPLE_2	SJC_SAMPLE_2	IncFormLen	SkipFormLen	PValue	FDR	IncLevel1	IncLevel2	IncLevelDifference
15	ENSDARG00000033596	polr2c	chr25	-	14373888	14374095	14373888	14373941	14374026	14374095	15	0,4,11	98258282	0,3,4	49,70,47	234	149	0.858778	1	0.0,0.01,0.024	0.0,0.027,0.051	-0.015
21	ENSDARG00000061946	commd4	chr25	-	26840382	26840727	26840382	26840559	26840646	26840727	21	5,16,5	10,39,45	4,0,0	7,11,7	236	149	0.0351028655599	0.20428716842236885	0.24,0.206,0.066	0.265,0.0,0.0	0.082
22	ENSDARG00000053609	gatd1	chr25	-	3805844	3807609	3805844	3805952	3807503	3807609	22	0,0,0	0,1,6	0,0,1	0,1,4	298	149	1	1	NA,0.0,0.0	NA,0.0,0.111	-0.056
33	ENSDARG00000004174	cnot1	chr25	+	17343318	17343760	17343318	17343482	17343642	17343760	33	2,0,3	2,13,8	0,1,0	3,8,9	298	149	0.0884625090883	0.43616931564370137	0.333,0.0,0.158	0.0,0.059,0.0	0.144
34	ENSDARG00000103118	cib1	chr25	-	3227665	3228025	3227665	3227819	3227928	3228025	34	6,0,3	7,35,44	0,0,4	25,38,24	258	149	0.0848234313826	0.424117	0.331,0.0,0.038	0.0,0.0,0.088	0.094
47	ENSDARG00000003189	psmd1	chr22	+	37709995	37710262	37709995	37710088	37710175	37710262	47	3,5,7	333531584	1,7,4	105,164,95	236	149	0.272245	0.9664708884424	0.006,0.006,0.008	0.006,0.026,0.026	-0.013
53	ENSDARG00000061992	DOT1L	chr22	-	20812583	20812822	20812583	20812646	20812727	20812822	53	0,0,2	1,1,0	3,0,0	0,1,2	230	149	0.768015	1	0.0,0.0,1.0	1.0,0.0,0.0	0
57	ENSDARG00000091131	cry3b	chr22	+	807608	809282	807608	807733	807816	809282	57	18,22,13	22,50,58	15,9,15	67,63,64	232	149	0.0104112298369	0.07107666523268269	0.344,0.22,0.126	0.126,0.084,0.131	0.116
84	ENSDARG00000097537	WWP1	chr24	+	42133932	42134225	42133932	42134017	42134096	42134225	84	1,5,1	0,0,0	1,0,0	0,0,1	228	149	1	1	1.0,1.0,1.0	1.0,NA,0.0	0.5
85	ENSDARG00000045402	commd3	chr24	+	17258278	17258478	17258278	17258335	17258424	17258478	85	0,3,0	7,24,14	0,0,0	3,0,7	238	149	1	1	0.0,0.073,0.0	0.0,NA,0.0	0.024
94	ENSDARG00000069333	NA	chr10	-	22969848	22970723	22969848	22970072	22970253	22970723	94	0,0,1	0,0,0	0,0,0	2,0,0	298	149	1	1	NA,NA,1.0	0.0,NA,NA	1
106	ENSDARG00000019521	mpx	chr10	-	7779865	7780709	7779865	7779919	7780512	7780709	106	1,0,1	127272253	0,0,0	30,12,27	298	149	1	1	0.004,0.0,0.002	0.0,0.0,0.0	0.002
107	ENSDARG00000044282	smc5	chr10	-	15623084	15623402	15623084	15623180	15623273	15623402	107	0,0,0	9,6,14	12,0,0	11,2,4	242	149	0.000160869903119	0.0021151413187868516	0.0,0.0,0.0	0.402,0.0,0.0	-0.134
120	ENSDARG00000057299	pbdc1	chr10	-	20105098	20105388	20105098	20105239	20105328	20105388	120	1,4,2	33,76,69	1,0,1	35,36,23	238	149	0.635281	1	0.019,0.032,0.018	0.018,0.0,0.026	0.008
125	ENSDARG00000004296	ambp	chr10	+	10823057	10823448	10823057	10823234	10823321	10823448	125	0,0,2	2,0,0	0,0,0	0,0,1	236	149	1	1	0.0,NA,1.0	NA,NA,0.0	0.5
126	ENSDARG00000008097	srsf9	chr10	-	1694376	1695011	1694376	1694561	1694649	1695011	126	1,2,4	12,21,45	0,0,2	37,59,28	237	149	0.0506929123408	0.2815983567577045	0.05,0.056,0.053	0.0,0.0,0.043	0.039
128	ENSDARG00000078492	swi5	chr10	+	10736082	10737250	10736082	10736177	10736545	10737250	128	0,4,11	34,80,63	0,6,0	3,6,1	298	149	0.2702	0.9664708884424	0.0,0.024,0.08	0.0,0.333,0.0	-0.076
129	ENSDARG00000101557	scarb1	chr10	+	44743402	44748270	44743402	44743475	44745630	44748270	129	0,0,0	0,1,0	0,2,0	0,0,0	298	149	1	1	NA,0.0,NA	NA,1.0,NA	-1
151	ENSDARG00000099106	afmid	chr11	-	45147817	45148235	45147817	45147866	45148130	45148235	151	3,4,7	5,13,15	0,0,0	5,6,7	298	149	5.4109882538e-06	0.00010671671278327777	0.231,0.133,0.189	0.0,0.0,0.0	0.184
166	ENSDARG00000070787	jupa	chr11	+	11777447	11781911	11777447	11777590	11780316	11781911	166	0,1,2	33,96,105	0,0,0	37,43,53	298	149	1	1	0.0,0.005,0.009	0.0,0.0,0.0	0.005
176	ENSDARG00000115557	cox7b	chr21	+	37443756	37445458	37443756	37443878	37443965	37445458	176	2,2,2	179509426	0,0,0	43,93,74	236	149	1	1	0.007,0.002,0.003	0.0,0.0,0.0	0.004
183	ENSDARG00000017602	ccng2	chr21	+	5802753	5803010	5802753	5802832	5802911	5803010	183	9,29,25	20,22,57	0,0,16	35,67,41	228	149	1.3685725464e-06	3.470308956942857e-05	0.227,0.463,0.223	0.0,0.0,0.203	0.237
191	ENSDARG00000057021	vps36	chr10	+	24664068	24664263	24664068	24664101	24664185	24664263	191	0,0,0	6,9,5	0,1,0	0,4,3	233	149	1	1	0.0,0.0,0.0	NA,0.138,0.0	-0.069
193	ENSDARG00000055076	NA	chr21	-	26668561	26672703	26668561	26668598	26672593	26672703	193	0,5,2	2,14,15	0,0,4	5,8,7	298	149	0.421751	1	0.0,0.152,0.062	0.0,0.0,0.222	-0.003
198	ENSDARG00000006316	rpl23a	chr21	+	26074301	26074638	26074301	26074371	26074579	26074638	198	0,9,0	106625842408	0,0,2	98913201061	298	149	1	1	0.0,0.002,0.0	0.0,0.0,0.001	0
201	ENSDARG00000011594	smarcb1b	chr21	+	15603507	15603865	15603507	15603619	15603756	15603865	201	0,0,4	2,0,1	0,0,0	1,0,0	286	149	1	1	0.0,NA,0.676	0.0,NA,NA	0.338
215	ENSDARG00000088123	znf217	chr23	+	38261380	38263780	38261380	38261505	38261587	38263780	215	0,0,2	0,7,2	0,0,0	2,4,0	231	149	1	1	NA,0.0,0.392	0.0,0.0,NA	0.196
219	ENSDARG00000036778	hbs1l	chr23	-	31764060	31768916	31764060	31768680	31768771	31768916	219	0,1,6	27127123	0,2,0	101,73,42	240	149	0.669935	1	0.0,0.005,0.029	0.0,0.017,0.0	0.006
222	ENSDARG00000036785	si:ch211-226m16.2	chr23	-	33342508	33342860	33342508	33342618	33342709	33342860	222	0,0,0	0,4,4	0,7,0	2,10,1	240	149	1	1	NA,0.0,0.0	0.0,0.303,0.0	-0.101
226	ENSDARG00000039263	ZBTB48	chr23	-	24948863	24949167	24948863	24948956	24949055	24949167	226	0,0,0	0,2,0	0,1,0	0,2,0	248	149	1	1	NA,0.0,NA	NA,0.231,NA	-0.231
236	ENSDARG00000088091	pfn1	chr23	+	44599119	44599453	44599119	44599148	44599305	44599453	236	0,9,0	73,103,96	0,0,0	29,24,14	298	149	0.73937	1	0.0,0.042,0.0	0.0,0.0,0.0	0.014
239	ENSDARG00000041421	tafazzin	chr23	-	4923955	4924279	4923955	4924001	4924134	4924279	239	0,6,4	0,0,0	6,8,0	0,0,2	282	149	1	1	NA,1.0,1.0	1.0,1.0,0.0	0.333
240	ENSDARG00000041421	tafazzin	chr23	-	4923955	4924279	4923955	4924001	4924150	4924279	240	0,7,4	0,3,3	6,8,0	23,33,36	298	149	1	1	NA,0.538,0.4	0.115,0.108,0.0	0.395
241	ENSDARG00000092166	NA	chr23	+	16898131	16898587	16898131	16898393	16898472	16898587	241	2,9,0	0,3,0	1,4,1	0,3,4	228	149	1	1	1.0,0.662,NA	1.0,0.466,0.14	0.296
244	ENSDARG00000037855	taf11	chr23	+	310517	310973	310517	310741	310827	310973	244	0,4,4	71193125	0,2,1	67,131,89	235	149	0.930665	1	0.0,0.013,0.02	0.0,0.01,0.007	0.005
245	ENSDARG00000033533	ccdc115	chr23	+	19198576	19198878	19198576	19198680	19198774	19198878	245	13,26,16	32,49,57	8,16,5	16,30,16	243	149	0.702825	1	0.199,0.245,0.147	0.235,0.246,0.161	-0.017
246	ENSDARG00000115843	NA	chr23	+	16761301	16762182	16761301	16761422	16761923	16762182	246	0,4,0	0,1,3	0,0,0	2,2,0	298	149	1	1	NA,0.667,0.0	0.0,0.0,NA	0.334
248	ENSDARG00000056438	her9	chr23	-	23400524	23400798	23400524	23400612	23400702	23400798	248	0,1,4	1,7,0	0,0,0	8,8,11	239	149	0.0516429659665	0.2815983567577045	0.0,0.082,1.0	0.0,0.0,0.0	0.361
251	ENSDARG00000102902	STRN4	chr15	+	11722466	11722821	11722466	11722545	11722623	11722821	251	0,0,0	1,0,0	0,2,0	0,0,0	227	149	1	1	0.0,NA,NA	NA,1.0,NA	-1
253	ENSDARG00000053950	lin37	chr15	+	37595310	37595721	37595310	37595340	37595635	37595721	253	2,0,0	13,24,34	0,1,1	5,19,18	298	149	1	1	0.071,0.0,0.0	0.0,0.026,0.027	0.006
261	ENSDARG00000016724	nkapd1	chr15	+	21712478	21712796	21712478	21712555	21712640	21712796	261	0,15,14	11,20,12	0,0,0	4,4,9	234	149	9.48718417715e-07	2.5907310637601922e-05	0.0,0.323,0.426	0.0,0.0,0.0	0.25
272	ENSDARG00000074137	NA	chr15	+	15267252	15268111	15267252	15267444	15267542	15268111	272	2,5,2	0,2,0	0,0,0	1,0,0	247	149	1	1	1.0,0.601,1.0	0.0,NA,NA	0.867
275	ENSDARG00000086173	NA	chr15	+	17117623	17118012	17117623	17117755	17117848	17118012	275	8,12,14	2,4,3	3,2,0	1,0,0	242	149	1	1	0.711,0.649,0.742	0.649,1.0,NA	-0.124
276	ENSDARG00000096575	NA	chr15	+	23523870	23524572	23523870	23524078	23524309	23524572	276	2,5,0	1,5,10	0,0,0	0,0,2	298	149	1	1	0.5,0.333,0.0	NA,NA,0.0	0.278
278	ENSDARG00000002682	tbcela	chr15	-	20948692	20949692	20948692	20948949	20949510	20949692	278	0,1,0	0,1,0	0,2,0	0,0,0	298	149	1	1	NA,0.333,NA	NA,1.0,NA	-0.667
283	ENSDARG00000092305	poldip2	chr15	+	24682960	24683290	24682960	24683068	24683153	24683290	283	0,0,7	48109134	0,0,2	26,28,15	234	149	0.8405	1	0.0,0.0,0.032	0.0,0.0,0.078	-0.015
298	ENSDARG00000017445	eif3i	chr19	-	29828253	29828544	29828253	29828343	29828433	29828544	298	4,7,7	198635793468	1,3,0	141820401677	239	149	1	1	0.001,0.001,0.001	0.0,0.001,0.0	0.001
299	ENSDARG00000017445	eif3i	chr19	-	29831921	29832219	29831921	29831987	29832131	29832219	299	6,19,14	171630813052	0,0,0	120618061424	293	149	1	1	0.002,0.003,0.002	0.0,0.0,0.0	0.002
302	ENSDARG00000029058	rbbp4	chr19	-	31001120	31001429	31001120	31001198	31001302	31001429	302	0,2,0	101333327	0,1,0	29,23,4	253	149	1	1	0.0,0.004,0.0	0.0,0.025,0.0	-0.007
304	ENSDARG00000021140	pabpc1b	chr19	-	12134790	12135107	12134790	12134885	12134967	12135107	304	2,2,5	9,34,27	7,5,5	60,37,72	231	149	0.933585	1	0.125,0.037,0.107	0.07,0.08,0.043	0.025
305	ENSDARG00000012688	eif1	chr19	+	5420287	5420639	5420287	5420451	5420537	5420639	305	5,18,11	136422402	16,32,12	495432423	235	149	0.280776	0.9664934542955289	0.023,0.026,0.017	0.02,0.045,0.018	-0.006
313	ENSDARG00000099258	VPS52	chr19	+	18629298	18629506	18629298	18629351	18629430	18629506	313	6,9,6	0,8,5	25,23,22	13,8,14	228	149	0.832154	1	1.0,0.424,0.44	0.557,0.653,0.507	0.049
315	ENSDARG00000104172	diabloa	chr15	+	14856444	14856825	14856444	14856555	14856728	14856825	315	0,3,0	7,33,27	0,1,0	23,29,39	298	149	1	1	0.0,0.043,0.0	0.0,0.017,0.0	0.009
336	ENSDARG00000040407	usp22	chr12	+	1519162	1519451	1519162	1519289	1519359	1519451	336	6,12,13	13,27,33	6,2,0	10,20,18	219	149	0.0151924293261	0.10176061152387736	0.239,0.232,0.211	0.29,0.064,0.0	0.109
337	ENSDARG00000102056	NA	chr12	+	15819437	15823532	15819437	15819593	15822699	15823532	337	0,1,1	4,20,21	0,0,0	0,1,4	298	149	1	1	0.0,0.024,0.023	NA,0.0,0.0	0.016
338	ENSDARG00000015315	psmc5	chr12	+	10167022	10167329	10167022	10167092	10167231	10167329	338	3,4,1	56181108	2,1,0	21,25,26	288	149	1	1	0.027,0.011,0.005	0.047,0.02,0.0	-0.008
339	ENSDARG00000054707	DHX8	chr12	-	27575916	27576393	27575916	27576098	27576182	27576393	339	0,0,0	9,15,18	1,0,0	2,5,5	233	149	1	1	0.0,0.0,0.0	0.242,0.0,0.0	-0.081
347	ENSDARG00000071396	timm23a	chr12	+	35048210	35048461	35048210	35048304	35048376	35048461	347	0,2,1	13,50,56	0,0,0	3,11,7	221	149	1	1	0.0,0.026,0.012	0.0,0.0,0.0	0.013
355	ENSDARG00000071426	lrrc59	chr12	+	31785301	31785576	31785301	31785406	31785503	31785576	355	1,1,0	2,8,4	0,0,0	1,0,0	246	149	1	1	0.232,0.07,0.0	0.0,NA,NA	0.101
365	ENSDARG00000088030	rpl35a	chr18	+	45781114	45781767	45781114	45781258	45781729	45781767	365	10,31,44	232527508	2,0,4	138189179	298	149	5.15787497046e-07	1.5258713454277499e-05	0.021,0.029,0.042	0.007,0.0,0.011	0.025
374	ENSDARG00000061908	mfsd12a	chr2	+	23088864	23089152	23088864	23088957	23089059	23089152	374	1,0,0	2,10,17	0,0,0	9,6,7	251	149	1	1	0.229,0.0,0.0	0.0,0.0,0.0	0.076
375	ENSDARG00000056475	trnau1apb	chr2	-	24313982	24314410	24313982	24314031	24314278	24314410	375	39,60,70	1,12,11	5,11,5	0,0,0	298	149	7.96698556726e-06	0.00014885683559880526	0.951,0.714,0.761	1.0,1.0,1.0	-0.191
376	ENSDARG00000056475	trnau1apb	chr2	-	24314488	24315083	24314488	24314541	24314665	24315083	376	6,35,17	7,38,31	2,5,0	2,3,3	273	149	0.544911	1	0.319,0.335,0.23	0.353,0.476,0.0	0.018
377	ENSDARG00000056475	trnau1apb	chr2	-	24314488	24315083	24314488	24314541	24314983	24315083	377	10,47,36	10,22,42	2,10,7	9,7,12	298	149	0.0920050891891	0.4404949095068684	0.333,0.516,0.3	0.1,0.417,0.226	0.135
378	ENSDARG00000056475	trnau1apb	chr2	-	24314665	24315083	24314665	24314709	24314983	24315083	378	17,89,57	0,0,2	1,13,12	0,0,0	298	149	1	1	1.0,1.0,0.934	1.0,1.0,1.0	-0.022
379	ENSDARG00000056475	trnau1apb	chr2	-	24314665	24315083	24314665	24314771	24314983	24315083	379	15,78,50	0,0,10	2,14,13	1,0,0	298	149	0.00678152515777	0.04913145777568062	1.0,1.0,0.714	0.5,1.0,1.0	0.071
385	ENSDARG00000016253	ralab	chr2	-	21612319	21612790	21612319	21612494	21612581	21612790	385	0,4,0	5,2,5	0,0,0	0,5,4	236	149	1	1	0.0,0.558,0.0	NA,0.0,0.0	0.186
387	ENSDARG00000041853	rbm39b	chr8	-	37249202	37249991	37249202	37249259	37249587	37249991	387	0,0,0	0,6,11	1,0,0	1,0,1	298	149	1	1	NA,0.0,0.0	0.333,NA,0.0	-0.167
395	ENSDARG00000099445	CC2D1B	chr2	+	19236968	19237399	19236968	19237103	19237241	19237399	395	1,1,1	1,2,3	0,2,0	0,1,0	287	149	1	1	0.342,0.206,0.148	NA,0.509,NA	-0.277
399	ENSDARG00000057075	lamtor3	chr13	-	12482370	12482651	12482370	12482434	12482517	12482651	399	9,6,15	10,44,41	4,4,4	1,12,8	232	149	0.37325	1	0.366,0.081,0.19	0.72,0.176,0.243	-0.167
400	ENSDARG00000057075	lamtor3	chr13	-	12484729	12484917	12484729	12484788	12484882	12484917	400	6,17,17	16,3,20	4,9,0	1,7,1	243	149	0.934494	1	0.187,0.777,0.343	0.71,0.441,0.0	0.052
402	ENSDARG00000061490	u2surp	chr2	-	26623376	26624583	26623376	26623871	26624415	26624583	402	0,1,0	16,32,23	0,0,0	8,13,3	298	149	1	1	0.0,0.015,0.0	0.0,0.0,0.0	0.005
404	ENSDARG00000102291	eef1da	chr2	+	51028224	51028602	51028224	51028325	51028401	51028602	404	0,0,0	48120103	0,1,0	49,36,44	225	149	1	1	0.0,0.0,0.0	0.0,0.018,0.0	-0.006
408	ENSDARG00000019949	serpinh1b	chr15	-	29384195	29384612	29384195	29384428	29384513	29384612	408	0,0,2	0,4,1	0,2,0	0,0,3	234	149	1	1	NA,0.0,0.56	NA,1.0,0.0	-0.22
409	ENSDARG00000069175	vps4b	chr2	-	13255985	13257225	13255985	13257022	13257114	13257225	409	82150236	0,0,6	31,71,58	2,0,3	241	149	0.458136	1	1.0,1.0,0.961	0.906,1.0,0.923	0.044
416	ENSDARG00000013804	capns1b	chr15	+	29119483	29119721	29119483	29119548	29119652	29119721	416	0,0,1	40,67,67	0,0,8	33,52,35	253	149	0.0943031355564	0.4404949095068684	0.0,0.0,0.009	0.0,0.0,0.119	-0.037
417	ENSDARG00000013804	capns1b	chr15	+	29122222	29122395	29122222	29122281	29122368	29122395	417	6,6,0	39,96,99	0,0,0	43,57,56	236	149	0.0242078752879	0.14816889184835344	0.089,0.038,0.0	0.0,0.0,0.0	0.042
421	ENSDARG00000031915	hif1an	chr13	-	29958473	29958737	29958473	29958584	29958673	29958737	421	0,1,0	16,25,36	1,1,0	11,20,15	238	149	1	1	0.0,0.024,0.0	0.054,0.03,0.0	-0.02
427	ENSDARG00000011094	ccna2	chr14	-	46363528	46363925	46363528	46363642	46363720	46363925	427	18,30,44	79291255	2,7,0	36,19,18	227	149	0.218761	0.8534080473567582	0.13,0.063,0.102	0.035,0.195,0.0	0.022
428	ENSDARG00000011094	ccna2	chr14	-	46374106	46374870	46374106	46374343	46374431	46374870	428	4,42,29	1,9,6	8,8,8	1,0,1	237	149	0.000868073412384	0.00880474461132343	0.715,0.746,0.752	0.834,1.0,0.834	-0.152
434	ENSDARG00000016280	eif1ad	chr14	-	8453082	8453389	8453082	8453191	8453271	8453389	434	1,0,0	14,43,40	0,0,0	26,46,40	229	149	1	1	0.044,0.0,0.0	0.0,0.0,0.0	0.015
440	ENSDARG00000086490	NA	chr6	+	48045474	48045816	48045474	48045595	48045691	48045816	440	0,1,2	0,0,3	0,0,0	0,0,2	245	149	1	1	NA,1.0,0.288	NA,NA,0.0	0.644
441	ENSDARG00000032725	rps27a	chr6	+	6271984	6272230	6271984	6272039	6272144	6272230	441	2,4,10	4662101629742	1,4,2	354750203885	254	149	1	1	0.0,0.0,0.001	0.0,0.0,0.0	0
442	ENSDARG00000037556	st3gal5	chr14	+	9492548	9492886	9492548	9492617	9492779	9492886	442	6,8,18	0,1,0	9,1,3	0,0,0	298	149	1	1	1.0,0.8,1.0	1.0,1.0,1.0	-0.067
443	ENSDARG00000037556	st3gal5	chr14	+	9492548	9494960	9492548	9492886	9494773	9494960	443	0,0,2	2,12,11	0,0,0	0,4,5	298	149	1	1	0.0,0.0,0.083	NA,0.0,0.0	0.028
448	ENSDARG00000077717	rpl29	chr11	-	1398949	1399505	1398949	1399014	1399452	1399505	448	0,2,2	92824352154	0,0,5	660935700	298	149	1	1	0.0,0.0,0.0	0.0,0.0,0.004	-0.001
451	ENSDARG00000062226	ino80db	chr6	+	13210130	13210420	13210130	13210238	13210343	13210420	451	1,0,0	0,3,0	0,0,0	7,0,3	254	149	1	1	1.0,0.0,NA	0.0,NA,0.0	0.5
455	ENSDARG00000002659	mapre1b	chr23	-	9800962	9803436	9800962	9801069	9803237	9803436	455	0,0,0	4,12,6	0,1,0	1,2,1	298	149	1	1	0.0,0.0,0.0	0.0,0.2,0.0	-0.067
457	ENSDARG00000059606	cenatac	chr5	+	58690063	58690373	58690063	58690126	58690311	58690373	457	3,3,5	0,2,0	3,4,0	0,4,2	298	149	0.00203197848772	0.01717505626525238	1.0,0.429,1.0	1.0,0.333,0.0	0.365
461	ENSDARG00000014690	rps4x	chr7	-	51634161	51634576	51634161	51634319	51634404	51634576	461	9,18,10	98491836917393	0,3,2	6618106097617	234	149	1	1	0.001,0.001,0.0	0.0,0.0,0.0	0.001
469	ENSDARG00000011000	gtf2a1	chr20	-	16448721	16449022	16448721	16448786	16448868	16449022	469	0,0,10	0,5,10	0,3,0	10,8,5	231	149	1	1	NA,0.0,0.392	0.0,0.195,0.0	0.131
481	ENSDARG00000098280	rbm5	chr6	-	53276532	53278021	53276532	53276616	53277951	53278021	481	0,0,0	5,0,2	1,2,0	0,0,1	298	149	1	1	0.0,NA,0.0	1.0,1.0,0.0	-0.667
486	ENSDARG00000077987	ZFAT	chr16	+	25345590	25346011	25345590	25345767	25345854	25346011	486	0,0,0	2,0,0	0,0,1	0,0,0	236	149	1	1	0.0,NA,NA	NA,NA,1.0	-1
487	ENSDARG00000011553	atp5pb	chr8	-	25332602	25333057	25332602	25332728	25332893	25333057	487	0,11,9	181531353044	0,0,1	6911020758	298	149	1	1	0.0,0.002,0.001	0.0,0.0,0.001	0.001
488	ENSDARG00000011553	atp5pb	chr8	-	25335001	25335272	25335001	25335147	25335235	25335272	488	0,0,0	520942932	0,0,1	210305267	237	149	1	1	0.0,0.0,0.0	0.0,0.0,0.002	-0.001
494	ENSDARG00000011166	cahz	chr2	-	29481866	29482100	29481866	29481929	29482007	29482100	494	56191189	265791938715	66,80,80	556365105615	227	149	0.00190443063737	0.016489582347959757	0.014,0.013,0.014	0.008,0.008,0.009	0.005
502	ENSDARG00000101323	trnau1apa	chr19	-	13932573	13932843	13932573	13932673	13932745	13932843	502	0,4,4	7,27,8	0,0,0	0,0,1	221	149	1	1	0.0,0.091,0.252	NA,NA,0.0	0.114
503	ENSDARG00000078386	dync1i2a	chr9	+	3231179	3234814	3231179	3231303	3232348	3234814	503	76152142	1,1,0	86,79,100	0,0,0	298	149	1	1	0.974,0.987,1.0	1.0,1.0,1.0	-0.013
510	ENSDARG00000036685	ccnt2a	chr9	-	23234232	23236833	23234232	23235687	23235782	23236833	510	16,82,76	34,39,83	12,18,33	4,24,19	244	149	0.4225	1	0.223,0.562,0.359	0.647,0.314,0.515	-0.111
515	ENSDARG00000030560	helz	chr3	+	60965206	60965933	60965206	60965243	60965808	60965933	515	0,0,2	0,0,0	3,0,0	0,1,0	298	149	1	1	NA,NA,1.0	1.0,0.0,NA	0.5
518	ENSDARG00000115405	hbbe1.2	chr3	+	55122661	55123134	55122661	55122810	55122911	55123134	518	13,27,24	14333271759338	5,4,5	65322859341886	250	149	1	1	0.001,0.001,0.002	0.0,0.0,0.0	0.001
521	ENSDARG00000104808	jak2a	chr21	+	267431	267732	267431	267549	267618	267732	521	0,6,11	54103144	0,6,2	237235187	218	149	0.00122938037566	0.011485000877876317	0.0,0.038,0.05	0.0,0.017,0.007	0.021
523	ENSDARG00000028386	htatip2	chr7	+	17097136	17098647	17097136	17097320	17098539	17098647	523	1,5,4	34,85,64	0,0,0	21,23,18	298	149	0.149166	0.6379973220292772	0.014,0.029,0.03	0.0,0.0,0.0	0.024
528	ENSDARG00000070618	tatdn2	chr6	-	40439857	40440562	40439857	40440241	40440399	40440562	528	0,2,0	0,0,0	0,0,8	2,0,2	298	149	1	1	NA,1.0,NA	0.0,NA,0.667	0.666
532	ENSDARG00000035719	arl5c	chr3	-	16138669	16139016	16138669	16138753	16138868	16139016	532	2,7,2	16,36,22	0,0,1	20,21,11	264	149	0.00100340723064	0.009894710191033333	0.066,0.099,0.049	0.0,0.0,0.049	0.055
534	ENSDARG00000037966	thoc6	chr3	+	32651696	32652098	32651696	32651819	32652006	32652098	534	2,0,1	0,15,12	0,0,0	0,3,1	298	149	1	1	1.0,0.0,0.04	NA,0.0,0.0	0.347
535	ENSDARG00000037966	thoc6	chr3	+	32653933	32654149	32653933	32653971	32654100	32654149	535	0,10,5	20,26,25	0,0,4	0,0,4	278	149	1	1	0.0,0.171,0.097	NA,NA,0.349	-0.26
536	ENSDARG00000038010	rac2	chr3	+	29539832	29544039	29539832	29539972	29542873	29544039	536	0,1,5	76106160	4,0,0	16,29,11	298	149	0.707508	1	0.0,0.005,0.015	0.111,0.0,0.0	-0.03
539	ENSDARG00000078691	GIGYF1	chr10	+	22510279	22510935	22510279	22510780	22510871	22510935	539	2,1,6	0,0,0	1,2,1	1,0,0	240	149	1	1	1.0,1.0,1.0	0.383,1.0,1.0	0.206
540	ENSDARG00000078691	GIGYF1	chr10	+	22529442	22533793	22529442	22529554	22529906	22533793	540	33,83,70	21,60,95	26,45,33	43,39,28	298	149	0.481997	1	0.44,0.409,0.269	0.232,0.366,0.371	0.05
543	ENSDARG00000037962	psmb7	chr21	+	8344053	8344379	8344053	8344151	8344238	8344379	543	6,5,7	95515191433	0,3,2	207378220	236	149	1	1	0.004,0.002,0.003	0.0,0.005,0.006	-0.001
546	ENSDARG00000037870	actb2	chr3	-	40527871	40528331	40527871	40528111	40528201	40528331	546	2,3,7	170365455	0,0,0	321256192	239	149	1	1	0.007,0.005,0.01	0.0,0.0,0.0	0.007
550	ENSDARG00000006514	her6	chr6	-	36552052	36552348	36552052	36552140	36552252	36552348	550	0,1,0	0,0,0	0,0,0	1,2,1	261	149	1	1	NA,1.0,NA	0.0,0.0,0.0	1
551	ENSDARG00000058917	nnr	chr15	-	1589812	1590348	1589812	1590043	1590202	1590348	551	2,5,2	0,10,1	0,0,0	7,4,1	298	149	6.65707978778e-05	0.00094530532986476	1.0,0.2,0.5	0.0,0.0,0.0	0.567
556	ENSDARG00000046002	necap2	chr22	-	346033	346494	346033	346142	346412	346494	556	2,1,0	4,0,3	0,0,0	5,3,1	298	149	0.485655	1	0.2,1.0,0.0	0.0,0.0,0.0	0.4
560	ENSDARG00000075380	kri1	chr3	+	19339578	19339845	19339578	19339669	19339767	19339845	560	1,0,5	10,22,16	1,0,4	3,23,7	247	149	0.954574	1	0.057,0.0,0.159	0.167,0.0,0.256	-0.069
561	ENSDARG00000097847	NA	chr16	-	53250174	53250411	53250174	53250276	53250354	53250411	561	0,3,2	0,4,1	0,2,0	4,1,0	227	149	1	1	NA,0.33,0.568	0.0,0.568,NA	0.165
564	ENSDARG00000038139	NA	chr3	+	24292498	24297419	24292498	24292645	24294959	24297419	564	2,2,0	1,4,13	2,0,0	31,16,16	298	149	0.281246	0.9664934542955289	0.5,0.2,0.0	0.031,0.0,0.0	0.223
575	ENSDARG00000017605	rpp40	chr2	+	23616585	23616997	23616585	23616711	23616798	23616997	575	1,0,2	0,4,2	0,0,0	5,3,0	236	149	1	1	1.0,0.0,0.387	0.0,0.0,NA	0.462
577	ENSDARG00000013307	rpl19	chr3	+	16231636	16232121	16231636	16231757	16232010	16232121	577	19,58,25	115531976818549	5,9,5	5952115807356	298	149	1	1	0.001,0.001,0.001	0.0,0.0,0.0	0.001
584	ENSDARG00000023645	kyat1	chr5	-	33269435	33269710	33269435	33269512	33269589	33269710	584	3,6,2	3,14,19	1,0,0	3,6,10	226	149	0.000233936539741	0.0027682490536018334	0.397,0.22,0.065	0.18,0.0,0.0	0.167
589	ENSDARG00000105532	znf16l	chr7	-	18462241	18465484	18462241	18462730	18464802	18465484	589	11,17,8	0,0,0	0,7,2	0,2,0	298	149	1	1	1.0,1.0,1.0	NA,0.636,1.0	0.182
590	ENSDARG00000057688	ical1	chr6	-	12897762	12898062	12897762	12897934	12898024	12898062	590	0,0,1	0,12,6	0,0,0	0,5,1	239	149	1	1	NA,0.0,0.094	NA,0.0,0.0	0.047
591	ENSDARG00000078068	abcg4b	chr15	-	23492678	23493091	23492678	23492779	23492922	23493091	591	0,0,5	6,11,7	0,0,1	18,7,3	292	149	0.132376	0.5801679044858025	0.0,0.0,0.267	0.0,0.0,0.145	0.041
595	ENSDARG00000042530	nup205	chr18	-	12237913	12238158	12237913	12237972	12238053	12238158	595	0,0,3	58160133	3,16,9	41,25,31	230	149	2.46869191756e-12	4.381928153669e-10	0.0,0.0,0.014	0.045,0.293,0.158	-0.161
598	ENSDARG00000038475	acy1	chr22	-	36767838	36768110	36767838	36767933	36768005	36768110	598	0,3,1	3,0,0	5,4,0	21,28,31	221	149	0.0240952837138	0.14816889184835344	0.0,1.0,1.0	0.138,0.088,0.0	0.591
615	ENSDARG00000001452	adam8a	chr13	+	24676228	24676561	24676228	24676397	24676483	24676561	615	0,1,0	9,12,14	1,0,0	6,0,2	235	149	1	1	0.0,0.05,0.0	0.096,NA,0.0	-0.031
620	ENSDARG00000089079	NA	chr3	-	60285114	60286399	60285114	60286202	60286352	60286399	620	4,5,2	3,2,1	1,0,0	14,29,37	298	149	7.64931340491e-10	5.4310125174860997e-08	0.4,0.556,0.5	0.034,0.0,0.0	0.474
624	ENSDARG00000078822	ccdc18	chr2	-	10480829	10481255	10480829	10481042	10481117	10481255	624	0,0,1	0,11,1	1,0,0	0,3,1	224	149	1	1	NA,0.0,0.399	1.0,0.0,0.0	-0.134
632	ENSDARG00000059794	kdm6al	chr6	+	59883075	59884289	59883075	59883731	59884159	59884289	632	0,0,5	0,0,0	0,0,0	0,2,0	298	149	1	1	NA,NA,1.0	NA,0.0,NA	1
633	ENSDARG00000059794	kdm6al	chr6	+	59893110	59893479	59893110	59893237	59893305	59893479	633	1,0,1	5,15,15	4,1,0	6,16,10	217	149	0.103014	0.4738338325637821	0.121,0.0,0.044	0.314,0.041,0.0	-0.063
635	ENSDARG00000078784	mgaa	chr17	+	10586105	10590378	10586105	10586492	10586576	10590378	635	4,9,13	0,1,1	4,0,4	1,0,2	233	149	1	1	1.0,0.852,0.893	0.719,NA,0.561	0.275
637	ENSDARG00000088560	TMEM104	chr3	+	18840809	18841494	18840809	18841149	18841433	18841494	637	1,0,0	0,1,4	0,0,0	0,7,0	298	149	1	1	1.0,0.0,0.0	NA,0.0,NA	0.333
655	ENSDARG00000025338	hagh	chr3	-	18774510	18775418	18774510	18775139	18775304	18775418	655	82219240	4,24,5	256249227	4,10,8	298	149	0.0222900422432	0.14130294636314286	0.911,0.82,0.96	0.97,0.926,0.934	-0.046
657	ENSDARG00000117577	NA	chr4	-	12873981	12874632	12873981	12874485	12874603	12874632	657	2,2,11	0,4,4	6,3,0	4,5,10	267	149	0.0761701196325	0.3918897459353261	1.0,0.218,0.605	0.456,0.251,0.0	0.372
658	ENSDARG00000042187	smek1	chr20	-	33474501	33474892	33474501	33474644	33474722	33474892	658	4,3,14	21,19,23	0,0,0	0,12,1	227	149	1	1	0.111,0.094,0.285	NA,0.0,0.0	0.163
663	ENSDARG00000062651	zc3hc1	chr4	+	15007354	15007845	15007354	15007457	15007694	15007845	663	0,4,0	12,40,50	0,0,0	0,17,2	298	149	1	1	0.0,0.048,0.0	NA,0.0,0.0	0.016
666	ENSDARG00000051953	ythdc1	chr5	+	69900449	69900994	69900449	69900515	69900835	69900994	666	3,1,3	0,0,5	0,4,0	0,6,0	298	149	1	1	1.0,1.0,0.231	NA,0.25,NA	0.494
667	ENSDARG00000040822	fundc1	chr9	-	33784382	33784702	33784382	33784458	33784545	33784702	667	3,2,3	44,102,97	0,0,0	39,18,21	236	149	0.819911	1	0.041,0.012,0.019	0.0,0.0,0.0	0.024
675	ENSDARG00000005456	katnb1	chr7	+	52178108	52178547	52178108	52178258	52178470	52178547	675	0,4,3	12,26,13	4,0,2	39,28,30	298	149	0.276465	0.9664934542955289	0.0,0.071,0.103	0.049,0.0,0.032	0.031
678	ENSDARG00000056141	coq10b	chr9	+	32184016	32184209	32184016	32184084	32184189	32184209	678	6,21,20	0,0,4	24,18,3	0,0,0	254	149	0.248669	0.9007897091195408	1.0,1.0,0.746	1.0,1.0,1.0	-0.085
679	ENSDARG00000104114	kmt5ab	chr5	+	69787968	69788376	69787968	69788134	69788285	69788376	679	0,2,0	51179120	0,0,0	9,33,0	298	149	1	1	0.0,0.006,0.0	0.0,0.0,NA	0.002
680	ENSDARG00000037955	pih1d1	chr3	-	32175887	32176942	32175887	32175949	32176753	32176942	680	0,0,0	0,1,0	1,0,4	0,5,0	298	149	1	1	NA,0.0,NA	1.0,0.0,1.0	-0.667
684	ENSDARG00000093659	NA	chr20	-	54368801	54369061	54368801	54368903	54368999	54369061	684	1,0,0	1,0,5	0,0,1	6,4,5	245	149	1	1	0.378,NA,0.0	0.0,0.0,0.108	0.153
686	ENSDARG00000038094	CLEC16A	chr3	-	26903673	26904051	26903673	26903822	26903917	26904051	686	0,0,1	3,0,0	0,0,0	11,0,4	244	149	1	1	0.0,NA,1.0	0.0,NA,0.0	0.5
690	ENSDARG00000033965	nup58	chr24	-	25023424	25023709	25023424	25023507	25023590	25023709	690	0,0,0	23,48,59	0,1,0	18,30,18	232	149	1	1	0.0,0.0,0.0	0.0,0.021,0.0	-0.007
706	ENSDARG00000035860	rps28	chr2	+	24508094	24509326	24508094	24508142	24509203	24509326	706	0,1,0	76419332108	0,0,0	495709565	298	149	1	1	0.0,0.0,0.0	0.0,0.0,0.0	0
711	ENSDARG00000036064	cnep1r1	chr7	+	38263346	38263608	38263346	38263456	38263553	38263608	711	8,22,7	40,69,93	0,0,0	14,40,22	246	149	1.36789987892e-07	4.856044570165999e-06	0.108,0.162,0.044	0.0,0.0,0.0	0.105
714	ENSDARG00000002538	smu1a	chr14	+	6241839	6242248	6241839	6242007	6242095	6242248	714	1,0,0	72,116,91	0,0,0	12,24,6	237	149	1	1	0.009,0.0,0.0	0.0,0.0,0.0	0.003
716	ENSDARG00000070673	ptgr2	chr17	-	37294802	37295237	37294802	37294973	37295045	37295237	716	0,0,0	0,1,0	0,1,0	1,1,3	221	149	1	1	NA,0.0,NA	0.0,0.403,0.0	-0.134
723	ENSDARG00000077291	rps2	chr3	+	18398875	18399454	18398875	18398903	18399316	18399454	723	32,54,45	90521902212	19,19,19	8181039867	298	149	0.283142	0.9664934542955289	0.017,0.012,0.01	0.011,0.009,0.011	0.003
744	ENSDARG00000071733	NA	chr12	-	9516534	9516981	9516534	9516697	9516791	9516981	744	0,0,0	1,1,0	5,4,0	0,0,0	243	149	1	1	0.0,0.0,NA	1.0,1.0,NA	-1
749	ENSDARG00000038068	ddx5	chr3	-	25270949	25272079	25270949	25271171	25272019	25272079	749	13,53,84	74202196	19,37,27	203242252	298	149	5.45707198318e-08	2.1525117266987777e-06	0.081,0.116,0.176	0.045,0.071,0.051	0.069
754	ENSDARG00000101458	NA	chr22	+	12386892	12387230	12386892	12387017	12387145	12387230	754	0,0,0	9,14,13	0,8,0	12,29,9	277	149	0.00750165107285	0.05221737511493628	0.0,0.0,0.0	0.0,0.129,0.0	-0.043
760	ENSDARG00000055996	rps8a	chr2	+	26499496	26499925	26499496	26499603	26499825	26499925	760	4,6,7	167842093691	3,4,1	188326812017	298	149	1	1	0.001,0.001,0.001	0.001,0.001,0.0	0
779	ENSDARG00000034982	zcchc8	chr5	-	67263170	67263471	67263170	67263236	67263367	67263471	779	0,4,0	0,0,6	0,0,0	0,0,1	280	149	1	1	NA,1.0,0.0	NA,NA,0.0	0.5
781	ENSDARG00000013082	uap1l1	chr5	+	31815039	31815446	31815039	31815180	31815260	31815446	781	0,0,0	4,15,17	2,0,8	4,19,3	229	149	0.00016734157573	0.0021216521208625	0.0,0.0,0.0	0.245,0.0,0.634	-0.293
784	ENSDARG00000003193	rassf7b	chr7	+	49689114	49692001	49689114	49689222	49690381	49692001	784	0,2,4	0,3,0	0,2,0	0,0,0	298	149	1	1	NA,0.25,1.0	NA,1.0,NA	-0.375
790	ENSDARG00000039302	terfa	chr4	+	77984443	77984743	77984443	77984539	77984618	77984743	790	0,0,1	0,0,4	0,1,0	1,1,3	228	149	1	1	NA,NA,0.14	0.0,0.395,0.0	0.008
796	ENSDARG00000054196	SLC38A8	chr7	+	29171399	29171745	29171399	29171556	29171640	29171745	796	0,0,4	1,3,3	0,0,0	0,0,4	233	149	1	1	0.0,0.0,0.46	NA,NA,0.0	0.153
807	ENSDARG00000015278	PLXNC1	chr4	-	18304294	18304932	18304294	18304419	18304671	18304932	807	0,0,4	1,1,8	0,0,0	0,1,0	298	149	1	1	0.0,0.0,0.2	NA,0.0,NA	0.067
822	ENSDARG00000008238	manba	chr13	-	11739877	11740270	11739877	11740047	11740146	11740270	822	0,0,0	4,2,3	2,0,0	3,1,2	248	149	1	1	0.0,0.0,0.0	0.286,0.0,0.0	-0.095
823	ENSDARG00000069920	cox17	chr9	-	21237800	21238616	21237800	21237937	21238180	21238616	823	2,2,3	12,37,50	0,0,0	0,6,5	298	149	1	1	0.077,0.026,0.029	NA,0.0,0.0	0.044
827	ENSDARG00000008105	mettl2a	chr3	+	19676742	19677031	19676742	19676803	19676891	19677031	827	0,6,2	13,25,13	0,0,0	8,0,7	237	149	1	1	0.0,0.131,0.088	0.0,NA,0.0	0.073
832	ENSDARG00000026183	polr2eb	chr22	+	17609188	17609472	17609188	17609247	17609393	17609472	832	0,33,32	59511821193	0,0,0	15,20,20	295	149	0.501349	1	0.0,0.014,0.013	0.0,0.0,0.0	0.009
834	ENSDARG00000011247	rnpc3	chr24	+	28963401	28968355	28963401	28963474	28966871	28968355	834	0,19,3	5,10,0	3,5,0	5,3,0	298	149	1	1	0.0,0.487,1.0	0.231,0.455,NA	0.153
836	ENSDARG00000035505	nelfb	chr5	-	29552819	29553136	29552819	29552962	29553040	29553136	836	6,9,8	8,14,16	0,0,0	5,7,11	227	149	2.08818458081e-08	1.2355092103125833e-06	0.33,0.297,0.247	0.0,0.0,0.0	0.291
837	ENSDARG00000104734	kat2a	chr3	+	17678136	17678357	17678136	17678200	17678272	17678357	837	3,22,2	0,12,4	0,0,0	8,16,8	221	149	2.724074466e-08	1.3192114246843124e-06	1.0,0.553,0.252	0.0,0.0,0.0	0.602
838	ENSDARG00000020607	emc3	chr6	-	42375136	42375465	42375136	42375194	42375273	42375465	838	0,2,0	0,7,7	1,0,0	0,1,8	228	149	1	1	NA,0.157,0.0	1.0,0.0,0.0	-0.255
840	ENSDARG00000015050	calm2b	chr12	+	24957389	24958792	24957389	24957525	24957614	24958792	840	1,3,17	124272303	0,1,0	52,58,36	238	149	0.10411	0.4738338325637821	0.005,0.007,0.034	0.0,0.011,0.0	0.012
855	ENSDARG00000004470	prkcsh	chr3	+	46791822	46795783	46791822	46791996	46794908	46795783	855	2,1,2	58,87,110	0,0,0	10,5,17	298	149	1	1	0.017,0.006,0.009	0.0,0.0,0.0	0.011
860	ENSDARG00000045680	tnpo3	chr4	+	13595731	13596178	13595731	13595923	13596086	13596178	860	0,1,0	0,3,3	0,0,0	5,4,2	298	149	1	1	NA,0.143,0.0	0.0,0.0,0.0	0.071
864	ENSDARG00000092903	C18H15orf48	chr18	-	5526246	5526822	5526246	5526307	5526733	5526822	864	0,2,2	0,0,1	2,0,0	0,0,0	298	149	1	1	NA,1.0,0.5	1.0,NA,NA	-0.25
867	ENSDARG00000045681	irf5	chr4	-	13607832	13609214	13607832	13608222	13608770	13609214	867	0,0,1	6,25,24	0,0,0	10,1,5	298	149	1	1	0.0,0.0,0.02	0.0,0.0,0.0	0.007
871	ENSDARG00000062664	oxnad1	chr19	+	20274828	20275212	20274828	20274966	20275148	20275212	871	0,6,0	3,6,3	0,0,0	1,1,0	298	149	1	1	0.0,0.333,0.0	0.0,0.0,NA	0.111
886	ENSDARG00000019732	mtch2	chr7	+	38671655	38671838	38671655	38671707	38671778	38671838	886	6,12,3	48119151	1,0,0	16,32,25	220	149	0.00249317811097	0.020583214637077907	0.078,0.064,0.013	0.041,0.0,0.0	0.038
887	ENSDARG00000021107	sf3a2	chr2	-	57830324	57830606	57830324	57830465	57830556	57830606	887	0,6,4	250419399	0,0,0	11,23,12	240	149	1	1	0.0,0.009,0.006	0.0,0.0,0.0	0.005
894	ENSDARG00000098623	NA	chr11	+	11308100	11308345	11308100	11308143	11308212	11308345	894	17,56,39	0,0,0	9,21,11	0,1,0	218	149	1	1	1.0,1.0,1.0	1.0,0.935,1.0	0.022
900	ENSDARG00000105010	lztfl1	chr24	+	12157625	12157820	12157625	12157656	12157767	12157820	900	15,31,19	0,0,0	37,56,44	0,0,4	260	149	0.762345	1	1.0,1.0,1.0	1.0,1.0,0.863	0.046
907	ENSDARG00000095332	NA	chr4	-	5370272	5370553	5370272	5370368	5370463	5370553	907	0,1,1	0,1,0	0,0,0	0,9,0	244	149	1	1	NA,0.379,1.0	NA,0.0,NA	0.69
908	ENSDARG00000037229	denr	chr10	+	44443034	44444714	44443034	44443130	44443205	44444714	908	46,93,85	0,2,4	18,13,7	0,1,1	224	149	0.245255	0.9007897091195408	1.0,0.969,0.934	1.0,0.896,0.823	0.061
911	ENSDARG00000043180	gpd1b	chr22	-	6998834	6999257	6998834	6999071	6999144	6999257	911	8,37,34	15,37,32	4,0,0	0,4,0	222	149	1	1	0.264,0.402,0.416	1.0,0.0,NA	-0.139
921	ENSDARG00000012747	rer1	chr8	+	48958020	48959607	48958020	48958149	48959129	48959607	921	24,61,47	26,50,60	2,0,4	0,3,5	298	149	0.337109	1	0.316,0.379,0.281	1.0,0.0,0.286	-0.103
926	ENSDARG00000062983	fbxo18	chr4	-	9851809	9854565	9851809	9854253	9854401	9854565	926	7,32,26	2,0,0	7,19,28	3,0,1	297	149	0.448609	1	0.637,1.0,1.0	0.539,1.0,0.934	0.055
931	ENSDARG00000040556	ift20	chr15	+	23788425	23788684	23788425	23788511	23788580	23788684	931	0,6,0	2,51,65	0,0,3	15,17,15	218	149	0.379626	1	0.0,0.074,0.0	0.0,0.0,0.12	-0.015
932	ENSDARG00000035043	pfdn5	chr6	-	39665014	39665253	39665014	39665089	39665221	39665253	932	0,0,5	12,27,42	0,0,0	5,0,0	281	149	1	1	0.0,0.0,0.059	0.0,NA,NA	0.02
933	ENSDARG00000035043	pfdn5	chr6	-	39665221	39665432	39665221	39665253	39665329	39665432	933	1,0,0	5,22,33	0,0,0	5,0,0	225	149	1	1	0.117,0.0,0.0	0.0,NA,NA	0.039
934	ENSDARG00000003495	MADD	chr7	-	34382495	34383256	34382495	34382754	34382978	34383256	934	0,0,0	3,0,0	0,0,2	0,0,0	298	149	1	1	0.0,NA,NA	NA,NA,1.0	-1
946	ENSDARG00000052649	ube2ia	chr3	+	45369956	45370251	45369956	45370029	45370141	45370251	946	2,7,7	12,33,34	0,2,0	10,17,15	261	149	0.000406617176119	0.004656422500717581	0.087,0.108,0.105	0.0,0.063,0.0	0.079
951	ENSDARG00000058839	NA	chr5	+	9277832	9278521	9277832	9277926	9278225	9278521	951	14,61,69	151284205	21,28,25	143,180,96	298	149	0.229782	0.886658988542663	0.044,0.097,0.144	0.068,0.072,0.115	0.01
952	ENSDARG00000019230	rpl7a	chr5	-	33285035	33285362	33285035	33285115	33285221	33285362	952	8,3,10	496199029242	0,5,0	404572964865	255	149	1	1	0.001,0.0,0.001	0.0,0.0,0.0	0.001
959	ENSDARG00000027744	gadd45ba	chr11	+	6456452	6456877	6456452	6456554	6456657	6456877	959	9,13,15	13,22,29	2,4,3	15,36,23	252	149	9.76147983145e-06	0.00017326626700823748	0.29,0.259,0.234	0.073,0.062,0.072	0.192
961	ENSDARG00000070704	thap7	chr19	-	24134153	24135098	24134153	24134309	24135018	24135098	961	0,7,0	0,2,1	1,0,0	0,0,2	298	149	1	1	NA,0.636,0.0	1.0,NA,0.0	-0.182
963	ENSDARG00000061527	nxt2	chr14	-	28463151	28463495	28463151	28463296	28463408	28463495	963	1,0,2	20,27,29	0,2,4	8,14,12	261	149	0.0511222	0.2815983567577045	0.028,0.0,0.038	0.0,0.075,0.16	-0.056
964	ENSDARG00000044521	eef1b2	chr6	-	13204818	13205264	13204818	13204948	13205141	13205264	964	17,39,37	78917521578	14,18,12	584902620	298	149	0.679816	1	0.011,0.011,0.012	0.012,0.01,0.01	0.001
974	ENSDARG00000017525	ccnt1	chr23	+	35659155	35659381	35659155	35659218	35659335	35659381	974	6,6,20	2,0,0	7,1,10	0,0,4	266	149	0.345334	1	0.627,1.0,1.0	1.0,1.0,0.583	0.015
987	ENSDARG00000044628	dtd1	chr6	+	6805243	6805649	6805243	6805341	6805482	6805649	987	2,3,0	6,23,18	3,2,0	9,5,13	290	149	0.629547	1	0.146,0.063,0.0	0.146,0.17,0.0	-0.036
1020	ENSDARG00000008904	smarca2	chr5	+	45226837	45227110	45226837	45226945	45227023	45227110	1020	0,1,0	0,1,0	0,0,0	0,5,1	227	149	1	1	NA,0.396,NA	NA,0.0,0.0	0.396
1021	ENSDARG00000036180	ccnb2	chr7	+	30626742	30627211	30626742	30626859	30626944	30627211	1021	1,4,8	7,9,25	5,2,5	1,0,1	234	149	1.58378690607e-07	5.111312287771363e-06	0.083,0.221,0.169	0.761,1.0,0.761	-0.683
1022	ENSDARG00000036180	ccnb2	chr7	+	30626742	30627211	30626742	30626859	30626947	30627211	1022	2,5,8	0,0,3	5,2,5	0,0,0	237	149	0.462635	1	1.0,1.0,0.626	1.0,1.0,1.0	-0.125
1023	ENSDARG00000005840	got2b	chr7	+	51792957	51793364	51792957	51793123	51793213	51793364	1023	0,3,0	16,28,32	0,1,0	1,5,0	239	149	1	1	0.0,0.063,0.0	0.0,0.111,NA	-0.035
1033	ENSDARG00000077732	alyref	chr3	+	59889545	59891841	59889545	59889732	59890212	59891841	1033	10,25,46	237409432	4,0,2	217296271	298	149	1.9786017269e-10	1.75600903262375e-08	0.021,0.03,0.051	0.009,0.0,0.004	0.03
1036	ENSDARG00000105159	PHKA1	chr7	-	51749264	51749895	51749264	51749400	51749568	51749895	1036	0,1,0	0,0,0	0,0,0	1,0,0	298	149	1	1	NA,1.0,NA	0.0,NA,NA	1
1039	ENSDARG00000076939	NA	chr13	-	1422078	1423008	1422078	1422226	1422896	1423008	1039	0,0,0	0,5,4	10,5,4	3,4,1	298	149	1	1	NA,0.0,0.0	0.625,0.385,0.667	-0.559
1040	ENSDARG00000020623	baxa	chr3	-	37781304	37781592	37781304	37781463	37781543	37781592	1040	0,0,2	11,36,41	0,0,0	10,6,9	229	149	1	1	0.0,0.0,0.031	0.0,0.0,0.0	0.01
1045	ENSDARG00000089698	NA	chr3	-	27060363	27060564	27060363	27060419	27060511	27060564	1045	5,5,3	12,29,33	0,8,0	13,5,10	241	149	0.812381	1	0.205,0.096,0.053	0.0,0.497,0.0	-0.048
1065	ENSDARG00000035676	ptp4a2b	chr19	-	35472434	35473097	35472434	35472543	35472822	35473097	1065	53108114	2,3,3	18,36,20	0,4,3	298	149	0.154687	0.6510603079821177	0.93,0.947,0.95	1.0,0.818,0.769	0.08
1067	ENSDARG00000052244	kiaa0232	chr7	+	39668519	39669653	39668519	39669067	39669512	39669653	1067	2,2,3	38127136	0,0,0	7,9,18	298	149	1	1	0.026,0.008,0.011	0.0,0.0,0.0	0.015
1072	ENSDARG00000035622	xbp1	chr5	-	15946427	15946787	15946427	15946544	15946690	15946787	1072	1,0,0	15,35,27	0,0,0	43,22,40	295	149	1	1	0.033,0.0,0.0	0.0,0.0,0.0	0.011
1081	ENSDARG00000102417	psmd7	chr7	-	67313231	67313494	67313231	67313323	67313413	67313494	1081	0,2,7	94262216	0,0,0	33,29,17	239	149	1	1	0.0,0.005,0.02	0.0,0.0,0.0	0.008
1107	ENSDARG00000113599	hbbe1.1	chr3	+	55114096	55114569	55114096	55114245	55114346	55114569	1107	36197113	5.02931e+16	46,27,15	7927410931886120	250	149	1	1	0.0,0.001,0.001	0.0,0.0,0.0	0.001
1109	ENSDARG00000011613	rbm39a	chr11	+	24339384	24339634	24339384	24339412	24339504	24339634	1109	6,7,5	0,1,1	3,1,9	0,2,0	241	149	0.524647	1	1.0,0.812,0.756	1.0,0.236,1.0	0.111
1110	ENSDARG00000011613	rbm39a	chr11	+	24340387	24341851	24340387	24340448	24341801	24341851	1110	4,12,12	0,1,3	2,2,6	3,3,7	298	149	5.41739606157e-05	0.0008361633051553695	1.0,0.857,0.667	0.25,0.25,0.3	0.575
1111	ENSDARG00000011613	rbm39a	chr11	+	24341933	24342653	24341933	24342116	24342587	24342653	1111	2,10,9	11,20,31	2,3,14	10,16,16	298	149	0.696803	1	0.083,0.2,0.127	0.091,0.086,0.304	-0.024
1112	ENSDARG00000011613	rbm39a	chr11	+	24342889	24343241	24342889	24343007	24343088	24343241	1112	1,10,13	53,93,116	1,0,13	44,42,44	230	149	0.864748	1	0.012,0.065,0.068	0.015,0.0,0.161	-0.01
1113	ENSDARG00000011613	rbm39a	chr11	+	24343320	24343597	24343320	24343458	24343531	24343597	1113	17,27,33	78192177	9,4,12	55,70,95	222	149	0.0523534973127	0.2815983567577045	0.128,0.086,0.111	0.099,0.037,0.078	0.037
1114	ENSDARG00000011613	rbm39a	chr11	+	24344010	24344304	24344010	24344091	24344183	24344304	1114	6,16,37	106307294	0,0,10	81,87,89	241	149	0.00459727035031	0.03547893422521848	0.034,0.031,0.072	0.0,0.0,0.065	0.024
1124	ENSDARG00000093760	si:ch211-197h24.9	chr16	+	27607182	27609172	27607182	27607284	27607361	27609172	1124	17,28,43	3,0,0	49,101,73	0,0,0	226	149	0.753405	1	0.789,1.0,1.0	1.0,1.0,1.0	-0.07
1131	ENSDARG00000057026	ran	chr14	+	21689470	21689857	21689470	21689596	21689669	21689857	1131	0,2,6	337782715	0,0,0	136182161	222	149	1	1	0.0,0.002,0.006	0.0,0.0,0.0	0.003
1138	ENSDARG00000062326	hmgn7	chr5	+	22970962	22971303	22970962	22970992	22971255	22971303	1138	0,0,0	15,56,37	0,0,1	23,22,24	298	149	1	1	0.0,0.0,0.0	0.0,0.0,0.02	-0.007
1147	ENSDARG00000051923	ccnb1	chr5	-	54712717	54713131	54712717	54712876	54712948	54713131	1147	4,3,9	379815743	0,0,0	47,72,101	221	149	1	1	0.007,0.002,0.008	0.0,0.0,0.0	0.006
1148	ENSDARG00000037958	nosip	chr3	+	32535593	32535893	32535593	32535664	32535784	32535893	1148	0,4,0	17,48,47	0,3,0	19,66,44	269	149	0.778504	1	0.0,0.044,0.0	0.0,0.025,0.0	0.006
1150	ENSDARG00000035565	atp6v0a2b	chr5	+	24560863	24561175	24560863	24560983	24561057	24561175	1150	0,0,0	3,5,28	0,0,6	6,5,2	223	149	0.0433484420904	0.24820478938858065	0.0,0.0,0.0	0.0,0.0,0.667	-0.222
1158	ENSDARG00000035559	tp53	chr5	+	24093559	24093867	24093559	24093699	24093772	24093867	1158	11,9,20	120368287	0,0,0	7,4,7	222	149	0.00588831480627	0.04447556928140106	0.058,0.016,0.045	0.0,0.0,0.0	0.04
1159	ENSDARG00000035559	tp53	chr5	+	24093559	24093867	24093559	24093699	24093784	24093867	1159	27,49,67	92206255	2,2,0	0,5,0	234	149	1	1	0.157,0.132,0.143	1.0,0.203,NA	-0.458
1161	ENSDARG00000029064	uqcrq	chr14	-	38875081	38875894	38875081	38875245	38875722	38875894	1161	1,12,6	83117841704	0,0,2	127,181,91	298	149	1	1	0.001,0.003,0.002	0.0,0.0,0.011	-0.002
1167	ENSDARG00000090219	wdr45	chr10	-	42775656	42776344	42775656	42775765	42775872	42776344	1167	0,1,0	0,1,2	0,0,0	2,9,10	256	149	1	1	NA,0.368,0.0	0.0,0.0,0.0	0.184
1172	ENSDARG00000055124	ccnl1a	chr18	+	41514763	41516513	41514763	41514918	41516392	41516513	1172	0,9,8	1,12,4	6,9,1	2,7,10	298	149	0.888689	1	0.0,0.273,0.5	0.6,0.391,0.048	-0.089
1173	ENSDARG00000098228	thrap3b	chr19	-	3872650	3873241	3872650	3873062	3873149	3873241	1173	1,1,7	0,18,17	3,0,0	10,4,7	236	149	0.198176	0.7994585933286363	1.0,0.034,0.206	0.159,0.0,0.0	0.36
1177	ENSDARG00000101936	tmem106ba	chr15	+	33970596	33970918	33970596	33970660	33970758	33970918	1177	0,4,2	10,38,9	0,1,0	16,16,18	247	149	0.0921421	0.4404949095068684	0.0,0.06,0.118	0.0,0.036,0.0	0.047
1178	ENSDARG00000061742	clasrp	chr18	+	36629945	36630184	36629945	36629992	36630095	36630184	1178	3,19,23	30,57,55	8,2,12	69,40,31	252	149	0.0324307793808	0.1918821113364	0.056,0.165,0.198	0.064,0.029,0.186	0.047
1179	ENSDARG00000011770	dhrs12	chr9	+	23808816	23809273	23808816	23808950	23809190	23809273	1179	0,3,0	18,40,62	0,1,2	6,25,21	298	149	0.63179	1	0.0,0.036,0.0	0.0,0.02,0.045	-0.01
1184	ENSDARG00000054533	araf	chr5	+	26861545	26861985	26861545	26861592	26861866	26861985	1184	0,0,0	2,0,10	2,0,2	4,5,5	298	149	1	1	0.0,NA,0.0	0.2,0.0,0.167	-0.122
1202	ENSDARG00000087893	RNF216	chr3	-	40655686	40656053	40655686	40655848	40655950	40656053	1202	0,1,1	2,1,21	1,0,0	10,14,35	251	149	1	1	0.0,0.372,0.027	0.056,0.0,0.0	0.114
1204	ENSDARG00000079632	pold4	chr1	-	44709529	44709862	44709529	44709619	44709760	44709862	1204	0,0,11	48115102	0,4,0	26,63,34	290	149	0.289349	0.9782751625393811	0.0,0.0,0.053	0.0,0.032,0.0	0.007
1207	ENSDARG00000041363	dctn3	chr16	-	5150727	5150997	5150727	5150814	5150912	5150997	1207	1,0,1	19130131	0,0,0	34,53,40	247	149	1	1	0.031,0.0,0.005	0.0,0.0,0.0	0.012
1212	ENSDARG00000021112	c1d	chr13	-	4663362	4664403	4663362	4663510	4664301	4664403	1212	0,0,1	0,3,0	0,1,1	0,0,0	298	149	1	1	NA,0.0,1.0	NA,1.0,1.0	-0.5
1215	ENSDARG00000074691	mms22l	chr16	-	32288411	32288763	32288411	32288542	32288612	32288763	1215	0,2,0	4,1,3	0,0,0	0,0,4	219	149	1	1	0.0,0.576,0.0	NA,NA,0.0	0.192
1225	ENSDARG00000035692	rps3a	chr1	+	24356109	24356893	24356109	24356213	24356705	24356893	1225	5,7,10	260673756463	0,0,0	262435073119	298	149	1	1	0.001,0.0,0.001	0.0,0.0,0.0	0.001
1226	ENSDARG00000060383	mmaa	chr1	+	35959293	35959935	35959293	35959717	35959812	35959935	1226	1,7,0	2,3,1	0,1,0	2,2,3	244	149	0.00133498432696	0.012151780412071794	0.234,0.588,0.0	0.0,0.234,0.0	0.196
1228	ENSDARG00000012141	papolg	chr13	-	25826313	25826613	25826313	25826373	25826532	25826613	1228	2,18,30	1,30,19	5,9,2	21,20,16	298	149	0.00121921	0.011485000877876317	0.5,0.231,0.441	0.106,0.184,0.059	0.274
1235	ENSDARG00000030765	hadh	chr1	-	49912642	49912880	49912642	49912715	49912790	49912880	1235	2,0,1	28106128	0,0,0	28,48,41	224	149	1	1	0.045,0.0,0.005	0.0,0.0,0.0	0.017
1237	ENSDARG00000020494	znf330	chr1	-	53266503	53267398	53266503	53266657	53267117	53267398	1237	68136105	2,2,3	88,69,55	2,1,0	298	149	0.139901	0.6056692391284146	0.944,0.971,0.946	0.957,0.972,1.0	-0.023
1240	ENSDARG00000027078	cnppd1	chr1	+	6166424	6166714	6166424	6166553	6166652	6166714	1240	0,0,0	18,25,22	4,0,0	15,20,21	248	149	0.947852	1	0.0,0.0,0.0	0.138,0.0,0.0	-0.046
1244	ENSDARG00000000767	spi1b	chr7	-	32657968	32658242	32657968	32658047	32658149	32658242	1244	0,1,0	1,1,0	0,0,0	1,0,0	251	149	1	1	0.0,0.372,NA	0.0,NA,NA	0.186
1246	ENSDARG00000074656	ctss2.1	chr16	+	29510017	29510455	29510017	29510143	29510332	29510455	1246	0,1,0	9,22,21	0,0,0	3,3,0	298	149	1	1	0.0,0.022,0.0	0.0,0.0,NA	0.007
1251	ENSDARG00000102634	parn	chr1	+	59318608	59318918	59318608	59318669	59318755	59318918	1251	1,1,0	0,0,5	0,0,0	1,0,0	235	149	1	1	1.0,1.0,0.0	0.0,NA,NA	0.667
1252	ENSDARG00000104437	aip	chr1	+	40001705	40002203	40001705	40001894	40002026	40002203	1252	0,3,1	22,40,71	0,0,0	10,34,14	281	149	1	1	0.0,0.038,0.007	0.0,0.0,0.0	0.015
1253	ENSDARG00000006242	ptp4a1	chr11	+	11271470	11272063	11271470	11271676	11271930	11272063	1253	29175157	0,0,1	35,32,51	0,1,0	298	149	1	1	1.0,1.0,0.987	1.0,0.941,1.0	0.015
1254	ENSDARG00000006242	ptp4a1	chr11	+	11273982	11274267	11273982	11274096	11274210	11274267	1254	185483526	23,102,69	99118140	9,7,24	263	149	0.0648709	0.3437191485163433	0.82,0.728,0.812	0.862,0.905,0.768	-0.058
1255	ENSDARG00000096667	NA	chr1	+	26668959	26669529	26668959	26669038	26669206	26669529	1255	190776695	52414391301	580651802	240524302699	298	149	1.3423573364e-10	1.588456181406667e-08	0.153,0.212,0.211	0.108,0.118,0.129	0.074
1256	ENSDARG00000096667	NA	chr1	+	26668959	26669529	26668959	26669050	26669206	26669529	1256	109497451	56619441692	281326427	204721232508	298	149	2.2385218712e-06	5.297835095173333e-05	0.088,0.113,0.118	0.064,0.071,0.078	0.035
1257	ENSDARG00000102960	vps54	chr1	-	55013752	55014040	55013752	55013860	55013959	55014040	1257	0,1,0	5,4,0	0,0,0	0,0,3	248	149	1	1	0.0,0.131,NA	NA,NA,0.0	0.066
1258	ENSDARG00000037713	pcnp	chr1	+	7560225	7560467	7560225	7560300	7560411	7560467	1258	6,5,6	38,39,83	0,0,1	26,21,16	260	149	0.000815048450754	0.008510064706402058	0.083,0.068,0.04	0.0,0.0,0.035	0.052
1265	ENSDARG00000030440	rsrp1	chr13	-	45470495	45472000	45470495	45470579	45471940	45472000	1265	270316386	13,13,10	588709590	2,5,18	298	149	0.000185566053482	0.0022715844477968965	0.912,0.924,0.951	0.993,0.986,0.942	-0.045
1271	ENSDARG00000069910	gtf2f2a	chr1	+	34702954	34703281	34702954	34703054	34703137	34703281	1271	10,9,18	23,43,56	0,2,0	29,35,12	232	149	2.97287081619e-08	1.3192114246843124e-06	0.218,0.118,0.171	0.0,0.035,0.0	0.157
1272	ENSDARG00000039616	cenpk	chr1	-	31509376	31509665	31509376	31509433	31509529	31509665	1272	6,22,17	40,90,94	0,0,0	5,0,9	245	149	1	1	0.084,0.129,0.099	0.0,NA,0.0	0.104
1277	ENSDARG00000016979	pmpcb	chr4	+	1765321	1765609	1765321	1765401	1765502	1765609	1277	3,1,0	15,39,41	9,3,0	98107112	250	149	0.362252	1	0.107,0.015,0.0	0.052,0.016,0.0	0.018
1279	ENSDARG00000061451	n4bp2	chr1	+	23390299	23390718	23390299	23390468	23390594	23390718	1279	2,3,0	6,21,13	0,0,0	16,1,3	275	149	0.244467	0.9007897091195408	0.153,0.072,0.0	0.0,0.0,0.0	0.075
1280	ENSDARG00000037503	thoc2	chr14	+	12473061	12474396	12473061	12473120	12474360	12474396	1280	6,35,32	1,7,6	42,34,25	0,0,3	298	149	5.71561428073e-05	0.0008454346123579793	0.75,0.714,0.727	1.0,1.0,0.806	-0.205
1281	ENSDARG00000037503	thoc2	chr14	+	12485023	12485278	12485023	12485094	12485232	12485278	1281	1,5,5	14,27,33	7,18,19	30,18,18	287	149	8.7279909241e-05	0.0011917064530982692	0.036,0.088,0.073	0.108,0.342,0.354	-0.202
1283	ENSDARG00000043587	srd5a2a	chr1	+	51069809	51070695	51069809	51069973	51070593	51070695	1283	0,7,2	2,0,6	0,0,0	0,0,1	298	149	1	1	0.0,1.0,0.143	NA,NA,0.0	0.381
1287	ENSDARG00000041332	tmem33	chr14	+	46342881	46343857	46342881	46343106	46343771	46343857	1287	0,0,2	20,39,29	0,0,1	5,5,2	298	149	1	1	0.0,0.0,0.033	0.0,0.0,0.2	-0.056
1289	ENSDARG00000057255	EMC1	chr23	+	21268737	21269641	21268737	21268854	21269441	21269641	1289	0,0,0	0,5,4	0,2,0	0,1,0	298	149	1	1	NA,0.0,0.0	NA,0.5,NA	-0.5
1302	ENSDARG00000075156	TBC1D4	chr9	+	30633183	30633652	30633183	30633343	30633482	30633652	1302	0,2,2	9,5,6	0,0,0	13,16,40	288	149	0.417627	1	0.0,0.171,0.147	0.0,0.0,0.0	0.106
1308	ENSDARG00000009267	zgc:136439	chr9	+	41082186	41082455	41082186	41082266	41082339	41082455	1308	0,0,0	1,0,0	0,2,0	3,4,0	222	149	1	1	0.0,NA,NA	0.0,0.251,NA	-0.126
1310	ENSDARG00000061951	NA	chr4	-	22333874	22334666	22333874	22333994	22334510	22334666	1310	0,3,3	7,5,4	0,0,0	1,4,3	298	149	0.00694656188044	0.049320589351123996	0.0,0.231,0.273	0.0,0.0,0.0	0.168
1311	ENSDARG00000061951	NA	chr4	-	22334842	22335247	22334842	22334965	22335073	22335247	1311	0,3,0	0,14,4	0,0,0	0,6,9	257	149	1	1	NA,0.111,0.0	NA,0.0,0.0	0.056
1312	ENSDARG00000103682	si:dkey-23i12.5	chr7	+	25044623	25044892	25044623	25044669	25044849	25044892	1312	3,25,3	9,11,10	1,0,5	3,3,6	298	149	0.210595	0.8306809908623335	0.143,0.532,0.13	0.143,0.0,0.294	0.123
1313	ENSDARG00000103682	si:dkey-23i12.5	chr7	+	25045549	25045805	25045549	25045573	25045773	25045805	1313	6,10,12	12,8,20	2,0,0	15,5,1	298	149	5.05492368552e-06	0.00010555870049174119	0.2,0.385,0.231	0.062,0.0,0.0	0.251
1334	ENSDARG00000039980	ppt1	chr19	-	43743218	43743460	43743218	43743290	43743361	43743460	1334	3,25,23	137244260	10,7,7	89,96,84	220	149	0.7972	1	0.015,0.065,0.057	0.071,0.047,0.053	-0.011
1339	ENSDARG00000019223	arglu1a	chr9	+	26089860	26094084	26089860	26090086	26094000	26094084	1339	6,18,25	25,46,39	8,6,5	3,4,12	298	149	0.0930846565019	0.4404949095068684	0.107,0.164,0.243	0.571,0.429,0.172	-0.219
1362	ENSDARG00000095294	NA	chr10	-	17738162	17738293	17738162	17738183	17738263	17738293	1362	0,4,0	0,0,0	0,0,0	0,1,0	229	149	1	1	NA,1.0,NA	NA,0.0,NA	1
1369	ENSDARG00000099039	pcbp2	chr9	-	250723	254561	250723	253633	254391	254561	1369	2,3,0	67226261	3,1,0	176224181	298	149	1	1	0.015,0.007,0.0	0.008,0.002,0.0	0.004
1370	ENSDARG00000076779	fam13b	chr14	-	24325777	24326945	24325777	24325998	24326863	24326945	1370	0,2,0	3,4,1	0,0,0	0,0,4	298	149	1	1	0.0,0.2,0.0	NA,NA,0.0	0.067
1389	ENSDARG00000060215	CEP85	chr16	-	41691021	41691337	41691021	41691072	41691219	41691337	1389	0,0,0	2,2,10	2,0,0	0,3,3	296	149	0.411355	1	0.0,0.0,0.0	1.0,0.0,0.0	-0.333
1390	ENSDARG00000016173	cct3	chr16	-	30420010	30420263	30420010	30420107	30420200	30420263	1390	0,2,7	49179203	0,0,3	51,18,46	242	149	1	1	0.0,0.007,0.021	0.0,0.0,0.039	-0.004
1391	ENSDARG00000092578	NA	chr10	+	28429884	28430550	28429884	28429995	28430286	28430550	1391	15,53,36	0,9,2	2,4,6	0,0,0	298	149	5.26318339238e-05	0.0008361633051553695	1.0,0.746,0.9	1.0,1.0,1.0	-0.118
1399	ENSDARG00000011405	rps9	chr16	+	31921811	31922902	31921811	31922094	31922789	31922902	1399	3,13,3	123319471787	7,6,2	482801522	298	149	1	1	0.001,0.003,0.001	0.007,0.004,0.002	-0.003
1404	ENSDARG00000103127	gpn2	chr16	+	33943057	33943421	33943057	33943218	33943290	33943421	1404	13,17,13	206357394	0,0,0	7,30,29	221	149	0.00336951228197	0.027185837729530683	0.041,0.031,0.022	0.0,0.0,0.0	0.031
1405	ENSDARG00000077326	SLC45A4	chr16	-	30905550	30910426	30905550	30909824	30910214	30910426	1405	0,0,1	10,17,22	0,0,0	25,34,17	298	149	1	1	0.0,0.0,0.022	0.0,0.0,0.0	0.007
1409	ENSDARG00000070656	cdca3	chr16	-	12052305	12052751	12052305	12052567	12052671	12052751	1409	1,10,30	5541010997	0,4,8	225364203	253	149	0.841126	1	0.001,0.006,0.017	0.0,0.006,0.023	-0.002
1434	ENSDARG00000102320	mob1a	chr5	-	69710411	69710784	69710411	69710575	69710650	69710784	1434	48,65,104	115337268	5,12,18	93,102,71	224	149	4.3772855315e-05	0.0007399696969916667	0.217,0.114,0.205	0.035,0.073,0.144	0.095
1437	ENSDARG00000101602	preb	chr16	+	2578613	2583278	2578613	2578773	2579966	2583278	1437	0,1,0	20,63,43	0,0,1	41,44,35	298	149	1	1	0.0,0.008,0.0	0.0,0.0,0.014	-0.002
1438	ENSDARG00000028327	gmfb	chr13	+	36589362	36589611	36589362	36589412	36589528	36589611	1438	0,0,1	3,34,42	0,0,0	0,1,3	265	149	1	1	0.0,0.0,0.013	NA,0.0,0.0	0.004
1442	ENSDARG00000028259	aldh3a2a	chr15	-	20830145	20832910	20830145	20831123	20832671	20832910	1442	0,1,3	2,14,5	0,0,0	2,1,0	298	149	1	1	0.0,0.034,0.231	0.0,0.0,NA	0.088
1446	ENSDARG00000056318	kansl2	chr23	+	24600493	24601014	24600493	24600700	24600835	24601014	1446	2,11,16	1,0,4	4,2,4	0,0,1	284	149	0.0247301946364	0.14880032365969492	0.512,1.0,0.677	1.0,1.0,0.677	-0.163
1447	ENSDARG00000056318	kansl2	chr23	+	24600493	24601014	24600493	24600746	24600835	24601014	1447	0,1,7	17,13,36	0,2,0	16,16,17	238	149	0.0198570644278	0.12816832494307273	0.0,0.046,0.109	0.0,0.073,0.0	0.027
1448	ENSDARG00000016058	fibpa	chr14	-	30719859	30720173	30719859	30719960	30720046	30720173	1448	1,3,4	1,22,17	0,0,0	7,15,17	235	149	0.00171047079413	0.01518042829790375	0.388,0.08,0.13	0.0,0.0,0.0	0.199
1458	ENSDARG00000038059	grb2b	chr3	-	25490795	25491096	25490795	25490946	25491031	25491096	1458	27,77,55	1,6,3	33,23,16	4,0,0	234	149	0.243189	0.9007897091195408	0.945,0.891,0.921	0.84,1.0,1.0	-0.028
1462	ENSDARG00000024844	max	chr20	-	28834221	28835833	28834221	28834345	28835725	28835833	1462	7,13,7	21,44,31	11,3,13	16,25,16	298	149	0.20235	0.8071252805364606	0.143,0.129,0.101	0.256,0.057,0.289	-0.076
1463	ENSDARG00000024844	max	chr20	-	28834221	28835833	28834221	28834360	28835725	28835833	1463	5,5,3	7,24,31	7,3,9	19,22,22	298	149	0.402055	1	0.263,0.094,0.046	0.156,0.064,0.17	0.004
1464	ENSDARG00000097102	si:ch73-281n10.2	chr15	-	5899806	5900086	5899806	5899842	5899928	5900086	1464	10,27,38	160371308	16,0,1	38,50,53	235	149	1	1	0.038,0.044,0.073	0.211,0.0,0.012	-0.023
1465	ENSDARG00000097102	si:ch73-281n10.2	chr15	-	5899806	5900086	5899806	5899842	5900059	5900086	1465	11,51,46	0,1,0	10,2,2	0,0,0	298	149	1	1	1.0,0.962,1.0	1.0,1.0,1.0	-0.013
1466	ENSDARG00000097102	si:ch73-281n10.2	chr15	-	5899928	5900086	5899928	5899958	5900059	5900086	1466	4,53,50	153338280	1,4,1	38,42,41	250	149	0.00057796082913	0.006217457404277273	0.015,0.085,0.096	0.015,0.054,0.014	0.038
1469	ENSDARG00000009178	zfand1	chr24	+	11083440	11083640	11083440	11083483	11083600	11083640	1469	4,10,7	1,14,8	0,0,0	0,1,0	266	149	1	1	0.691,0.286,0.329	NA,0.0,NA	0.435
1470	ENSDARG00000044551	atg9a	chr6	+	11264208	11267002	11264208	11264351	11265216	11267002	1470	0,0,0	0,4,5	0,1,0	3,5,4	298	149	1	1	NA,0.0,0.0	0.0,0.091,0.0	-0.03
1479	ENSDARG00000060089	BTAF1	chr13	-	42486254	42486627	42486254	42486407	42486501	42486627	1479	0,0,2	3,9,9	1,0,0	4,13,1	243	149	1	1	0.0,0.0,0.12	0.133,0.0,0.0	-0.004
1486	ENSDARG00000022650	cyp2ad3	chr20	-	25549244	25549748	25549244	25549432	25549606	25549748	1486	0,1,0	0,0,7	20,12,5	65,63,90	298	149	1	1	NA,1.0,0.0	0.133,0.087,0.027	0.418
1495	ENSDARG00000043250	ppm1ab	chr20	-	20609398	20610812	20609398	20610271	20610714	20610812	1495	0,9,0	1,3,5	2,0,0	14,0,9	298	149	1	1	0.0,0.6,0.0	0.067,NA,0.0	0.166
1501	ENSDARG00000021753	ccdc25	chr20	-	39343192	39343406	39343192	39343268	39343354	39343406	1501	6,0,0	26,47,53	0,1,0	15,36,28	235	149	0.483021	1	0.128,0.0,0.0	0.0,0.017,0.0	0.037
1521	ENSDARG00000079687	rnf10	chr8	-	41268341	41268704	41268341	41268526	41268613	41268704	1521	2,2,0	27,34,32	0,2,0	127160114	236	149	0.442927	1	0.045,0.036,0.0	0.0,0.008,0.0	0.024
1522	ENSDARG00000054400	si:ch211-198n5.11	chr8	+	16680284	16680850	16680284	16680581	16680653	16680850	1522	0,0,4	0,0,0	0,4,0	2,0,3	221	149	1	1	NA,NA,1.0	0.0,1.0,0.0	0.667
1541	ENSDARG00000004866	mindy1	chr19	+	7455940	7456943	7455940	7456197	7456316	7456943	1541	4,21,9	4,3,3	12,17,20	1,0,5	268	149	0.0661094144079	0.3451300311000662	0.357,0.796,0.625	0.87,1.0,0.69	-0.261
1543	ENSDARG00000004757	ybx1	chr8	-	47149390	47149700	47149390	47149424	47149636	47149700	1543	2,4,5	189592586	0,5,0	258230247	298	149	1	1	0.005,0.003,0.004	0.0,0.011,0.0	0
1548	ENSDARG00000092746	si:ch211-150o23.2	chr8	-	17788173	17788436	17788173	17788212	17788404	17788436	1548	6,7,5	1,0,0	3,0,0	0,0,0	298	149	1	1	0.75,1.0,1.0	1.0,NA,NA	-0.083
1549	ENSDARG00000092609	aup1	chr14	+	5852429	5852786	5852429	5852535	5852642	5852786	1549	7,16,24	32,58,72	7,5,2	39,32,24	256	149	0.0165353887385	0.10870487041050926	0.113,0.138,0.162	0.095,0.083,0.046	0.063
1554	ENSDARG00000042905	rpl10a	chr8	+	23739917	23740535	23739917	23739998	23740386	23740535	1554	12,69,76	400996538839	54,13,20	354446514055	298	149	1	1	0.001,0.004,0.004	0.008,0.001,0.002	-0.001
1555	ENSDARG00000042905	rpl10a	chr8	+	23739917	23740535	23739917	23740299	23740386	23740535	1555	2,36,44	13,64,21	18,5,11	28,20,26	236	149	0.33993	1	0.089,0.262,0.569	0.289,0.136,0.211	0.095
1559	ENSDARG00000092337	NA	chr8	-	16611232	16611598	16611232	16611263	16611553	16611598	1559	0,8,2	0,5,4	0,0,0	0,0,2	298	149	1	1	NA,0.444,0.2	NA,NA,0.0	0.322
1563	ENSDARG00000093549	selenop	chr8	+	31437466	31437873	31437466	31437676	31437755	31437873	1563	1,0,0	0,0,1	0,0,0	0,1,1	228	149	1	1	1.0,NA,0.0	NA,0.0,0.0	0.5
1573	ENSDARG00000100020	pim1	chr8	+	10305519	10305821	10305519	10305626	10305770	10305821	1573	3,12,25	25,37,23	0,0,0	55,75,34	293	149	1.35425004544e-12	4.381928153669e-10	0.058,0.142,0.356	0.0,0.0,0.0	0.185
1597	ENSDARG00000055133	CENPF	chr17	-	32731386	32733396	32731386	32733102	32733201	32733396	1597	0,0,1	0,4,2	0,0,5	0,0,0	248	149	1	1	NA,0.0,0.231	NA,NA,1.0	-0.884
1609	ENSDARG00000005926	ak2	chr19	-	35424285	35424619	35424285	35424396	35424493	35424619	1609	8,10,15	394796665	10,5,2	255444211	246	149	1	1	0.012,0.008,0.013	0.023,0.007,0.006	-0.001
1610	ENSDARG00000012946	syap1	chr23	+	45862918	45863400	45862918	45862992	45863260	45863400	1610	0,3,1	5,22,21	1,0,0	14,7,18	298	149	0.768584	1	0.0,0.064,0.023	0.034,0.0,0.0	0.018
1618	ENSDARG00000044093	rpl13a	chr17	+	24615180	24615945	24615180	24615214	24615872	24615945	1618	17,43,41	109720631884	7,19,14	96413561108	298	149	1	1	0.008,0.01,0.011	0.004,0.007,0.006	0.004
1622	ENSDARG00000102512	kdm8	chr3	-	44088974	44089238	44088974	44089022	44089105	44089238	1622	0,2,4	0,4,3	0,0,0	0,2,0	232	149	1	1	NA,0.243,0.461	NA,0.0,NA	0.352
1626	ENSDARG00000075884	SHPRH	chr17	+	7542761	7543149	7542761	7542980	7543070	7543149	1626	0,0,0	0,0,1	0,2,0	0,0,0	239	149	1	1	NA,NA,0.0	NA,1.0,NA	-1
1629	ENSDARG00000007693	nfkbiab	chr17	+	12943604	12944010	12943604	12943710	12943802	12944010	1629	2,12,4	17,34,25	0,2,9	80,74,51	241	149	0.000531865326096	0.0059003809613774995	0.068,0.179,0.09	0.0,0.016,0.098	0.074
1630	ENSDARG00000053858	crip1	chr17	-	37385810	37386166	37385810	37386006	37386113	37386166	1630	3,2,12	96151146	2,0,0	20,25,21	256	149	0.0810367960919	0.4109723230374928	0.018,0.008,0.046	0.055,0.0,0.0	0.006
1631	ENSDARG00000031317	ppdpfb	chr23	-	17428829	17429072	17428829	17428907	17428979	17429072	1631	1,3,7	49151110	0,1,0	89,145,91	221	149	0.186647	0.7616059439126437	0.014,0.013,0.041	0.0,0.005,0.0	0.021
1634	ENSDARG00000091287	NA	chr17	-	20227203	20227468	20227203	20227272	20227394	20227468	1634	0,0,0	0,2,0	2,0,0	0,0,0	271	149	1	1	NA,0.0,NA	1.0,NA,NA	-1
1639	ENSDARG00000003902	ctsl.1	chr17	+	27460737	27461321	27460737	27460840	27461002	27461321	1639	2,1,1	8,18,7	0,0,3	7,11,17	298	149	0.537524	1	0.111,0.027,0.067	0.0,0.0,0.081	0.041
1640	ENSDARG00000055120	ctsba	chr17	+	32624379	32624737	32624379	32624465	32624622	32624737	1640	3,18,4	135359418	4,10,7	96,90,87	298	149	0.00372485069863	0.029384933289192224	0.011,0.024,0.005	0.02,0.053,0.039	-0.024
1641	ENSDARG00000055120	ctsba	chr17	+	32624622	32624942	32624622	32624737	32624826	32624942	1641	8,10,12	184506527	6,24,6	134,99,162	238	149	4.96299345198e-06	0.00010555870049174119	0.026,0.012,0.014	0.027,0.132,0.023	-0.043
1645	ENSDARG00000077850	lgals3a	chr13	-	36572532	36572866	36572532	36572689	36572777	36572866	1645	0,4,3	203410345	0,0,0	67,142,85	237	149	1	1	0.0,0.006,0.005	0.0,0.0,0.0	0.004
1646	ENSDARG00000077850	lgals3a	chr13	-	36578881	36579571	36578881	36579093	36579201	36579571	1646	171314303	0,9,0	236232249	0,6,0	257	149	0.489912	1	1.0,0.953,1.0	1.0,0.957,1.0	-0.001
1651	ENSDARG00000015427	hdac1	chr19	+	29813764	29814052	29813764	29813857	29813943	29814052	1651	0,0,0	27,60,65	0,1,0	10,12,14	235	149	1	1	0.0,0.0,0.0	0.0,0.05,0.0	-0.017
1662	ENSDARG00000037091	asah1a	chr14	+	30273105	30273359	30273105	30273149	30273268	30273359	1662	1,0,0	0,1,0	0,0,1	0,0,1	268	149	1	1	1.0,0.0,NA	NA,NA,0.357	0.143
1663	ENSDARG00000090309	ubxn1	chr14	+	45472291	45472481	45472291	45472354	45472427	45472481	1663	1,6,7	4,18,8	0,0,0	0,3,7	222	149	1	1	0.144,0.183,0.37	NA,0.0,0.0	0.232
1668	ENSDARG00000015239	prpf19	chr14	+	16288726	16289038	16288726	16288876	16288961	16289038	1668	0,6,9	25,65,80	0,2,1	11,16,1	234	149	0.155888	0.6510603079821177	0.0,0.056,0.067	0.0,0.074,0.389	-0.113
1671	ENSDARG00000037307	gnpda1	chr14	+	23713257	23715349	23713257	23713432	23713517	23715349	1671	1,0,1	21,14,29	0,0,0	23,15,14	234	149	1	1	0.029,0.0,0.021	0.0,0.0,0.0	0.017
1674	ENSDARG00000090788	cstf2	chr14	-	41361857	41362303	41361857	41362010	41362169	41362303	1674	13,22,41	122209187	7,13,21	41,82,62	298	149	0.106897	0.4803595480782279	0.051,0.05,0.099	0.079,0.073,0.145	-0.032
1684	ENSDARG00000100366	si:dkey-102m7.3	chr14	+	14836985	14837389	14836985	14837043	14837335	14837389	1684	4,0,0	5,5,9	5,1,4	2,5,1	298	149	0.00673702425562	0.04913145777568062	0.286,0.0,0.0	0.556,0.091,0.667	-0.343
1685	ENSDARG00000100366	si:dkey-102m7.3	chr14	+	14837335	14837744	14837335	14837389	14837669	14837744	1685	3,2,8	0,0,0	0,0,0	0,0,2	298	149	1	1	1.0,1.0,1.0	NA,NA,0.0	1
1686	ENSDARG00000100366	si:dkey-102m7.3	chr14	+	14837335	14837744	14837335	14837389	14837684	14837744	1686	3,2,6	1,3,13	0,0,0	2,5,0	298	149	1	1	0.6,0.25,0.188	0.0,0.0,NA	0.346
1689	ENSDARG00000039130	cdkn3	chr13	-	36621256	36621433	36621256	36621301	36621377	36621433	1689	0,3,5	25,73,51	0,0,5	9,15,23	225	149	0.828909	1	0.0,0.026,0.061	0.0,0.0,0.126	-0.013
1691	ENSDARG00000087238	NA	chr24	-	20906702	20906912	20906702	20906773	20906868	20906912	1691	0,1,0	0,0,4	0,0,0	0,0,4	244	149	1	1	NA,1.0,0.0	NA,NA,0.0	0.5
1698	ENSDARG00000037350	rpl9	chr1	-	23271477	23271797	23271477	23271610	23271701	23271797	1698	254473338	138392355020335	137108117	8284135729213	240	149	0.247125	0.9007897091195408	0.011,0.012,0.01	0.01,0.005,0.008	0.003
1713	ENSDARG00000035136	selenow1	chr5	+	62001531	62001795	62001531	62001585	62001720	62001795	1713	47,66,86	348678560	38,56,51	269372270	284	149	0.116748	0.5180683241999375	0.066,0.049,0.075	0.069,0.073,0.09	-0.014
1714	ENSDARG00000029818	srsf5a	chr13	-	36532505	36533751	36532505	36532579	36533681	36533751	1714	15,19,24	72142118	2,29,8	51,81,59	298	149	0.802246	1	0.094,0.063,0.092	0.019,0.152,0.063	0.005
1715	ENSDARG00000029818	srsf5a	chr13	-	36534090	36534380	36534090	36534161	36534254	36534380	1715	0,2,0	51,79,72	0,0,0	40,49,45	242	149	1	1	0.0,0.015,0.0	0.0,0.0,0.0	0.005
1720	ENSDARG00000043003	pcyt2	chr22	-	11609429	11609755	11609429	11609591	11609666	11609755	1720	0,1,0	1,0,3	0,0,0	0,2,1	224	149	1	1	0.0,1.0,0.0	NA,0.0,0.0	0.333
1721	ENSDARG00000038686	shld2	chr13	+	22712610	22714633	22712610	22712848	22714517	22714633	1721	0,0,0	0,5,3	2,9,0	1,4,0	298	149	1	1	NA,0.0,0.0	0.5,0.529,NA	-0.514
1733	ENSDARG00000086309	erlec1	chr13	-	35759865	35760431	35759865	35759946	35760326	35760431	1733	0,1,1	2,6,9	0,0,0	0,2,4	298	149	1	1	0.0,0.077,0.053	NA,0.0,0.0	0.043
1734	ENSDARG00000077492	ATP8A2	chr24	-	21445334	21445560	21445334	21445384	21445477	21445560	1734	0,0,3	1,0,6	0,0,0	5,1,0	242	149	1	1	0.0,NA,0.235	0.0,0.0,NA	0.117
1737	ENSDARG00000061551	rap1gap2a	chr15	+	29296822	29297281	29296822	29296876	29297197	29297281	1737	4,12,9	21,47,31	9,0,9	38,28,48	298	149	0.160001	0.6604675066674419	0.087,0.113,0.127	0.106,0.0,0.086	0.045
1745	ENSDARG00000103690	vipas39	chr20	-	18373569	18373826	18373569	18373603	18373733	18373826	1745	1,3,1	0,0,0	0,0,0	1,0,0	279	149	1	1	1.0,1.0,1.0	0.0,NA,NA	1
1755	ENSDARG00000020504	h3f3a	chr3	-	45776845	45777226	45776845	45776999	45777085	45777226	1755	8,11,12	51116491527	0,0,0	159268204	235	149	1	1	0.01,0.004,0.005	0.0,0.0,0.0	0.006
1764	ENSDARG00000040286	ubl7b	chr18	+	50528247	50528525	50528247	50528367	50528442	50528525	1764	17,18,13	60126112	5,14,11	26,81,22	224	149	0.243878	0.9007897091195408	0.159,0.087,0.072	0.113,0.103,0.25	-0.049
1765	ENSDARG00000040286	ubl7b	chr18	+	50530060	50530318	50530060	50530191	50530268	50530318	1765	20,14,21	91155178	7,15,3	35,105,40	226	149	0.945032	1	0.127,0.056,0.072	0.116,0.086,0.047	0.002
1767	ENSDARG00000060841	PIK3C2A	chr18	+	27066279	27066612	27066279	27066404	27066494	27066612	1767	0,1,0	2,0,0	0,0,0	1,8,3	239	149	1	1	0.0,1.0,NA	0.0,0.0,0.0	0.5
1768	ENSDARG00000062381	dennd11	chr18	-	20544682	20544989	20544682	20544751	20544838	20544989	1768	0,1,2	0,6,4	4,0,5	1,1,0	236	149	1	1	NA,0.095,0.24	0.716,0.0,1.0	-0.404
1770	ENSDARG00000103007	rps3	chr18	+	3049270	3052284	3049270	3049474	3049735	3052284	1770	4,0,6	82218751792	0,0,0	7881101801	298	149	1	1	0.002,0.0,0.002	0.0,0.0,0.0	0.001
1771	ENSDARG00000005561	gfm2	chr5	+	34588926	34589255	34588926	34589104	34589178	34589255	1771	0,0,3	1,2,17	0,0,0	10,9,18	223	149	0.447812	1	0.0,0.0,0.105	0.0,0.0,0.0	0.035

## Sheet: SE
ID	GeneID	geneSymbol	chr	strand	exonStart_0base	exonEnd	upstreamES	upstreamEE	downstreamES	downstreamEE	ID	IJC_SAMPLE_1	SJC_SAMPLE_1	IJC_SAMPLE_2	SJC_SAMPLE_2	IncFormLen	SkipFormLen	PValue	FDR	IncLevel1	IncLevel2	IncLevelDifference
0	ENSDARG00000098241	fanca	chrKN150550.1	+	12909	13006	12753	12816	13081	13157	0	0,1,2	0,4,0	0,1,0	0,0,0	246	149	1	1	NA,0.132,1.0	NA,1.0,NA	-0.434
12	ENSDARG00000099322	NA	chrKN149790.1	-	41301	41403	40058	40106	44422	44564	12	6,28,10	0,0,0	0,0,7	0,0,2	251	149	1	1	1.0,1.0,1.0	NA,NA,0.675	0.325
18	ENSDARG00000098332	zgc:112970	chrKN149696.2	-	167013	167113	166591	166748	167231	167437	18	19,54,79	0,0,2	0,2,0	0,0,0	249	149	1	1	1.0,1.0,0.959	NA,1.0,NA	-0.014
21	ENSDARG00000099194	NA	chr25	+	3670530	3670623	3670375	3670453	3672389	3672560	21	148461426	5,7,1	37,42,38	0,0,0	242	149	0.189886	1	0.948,0.976,0.996	1.0,1.0,1.0	-0.027
22	ENSDARG00000051762	NA	chr25	-	34663892	34663993	34662357	34662582	34666008	34666288	22	64411921189	3,2,8	10781601954	0,1,0	250	149	1	1	0.992,0.997,0.989	1.0,0.999,1.0	-0.007
23	ENSDARG00000051762	NA	chr25	-	34669463	34669638	34668718	34668825	34670278	34670413	23	87220210	0,0,0	238307164	0,2,0	298	149	1	1	1.0,1.0,1.0	1.0,0.987,1.0	0.004
27	ENSDARG00000101560	psma1	chr25	-	37487742	37487847	37483307	37485211	37487936	37488016	27	200533213075	0,0,4	405788377	0,0,0	254	149	1	1	1.0,1.0,0.998	1.0,1.0,1.0	-0.001
28	ENSDARG00000101560	psma1	chr25	-	37488128	37488258	37487936	37488016	37488818	37488922	28	101616961489	2,0,0	241376225	0,0,0	279	149	1	1	0.996,1.0,1.0	1.0,1.0,1.0	-0.001
29	ENSDARG00000101560	psma1	chr25	-	37488128	37488258	37487936	37488016	37489188	37489290	29	101716961490	0,4,0	241376225	0,0,0	279	149	1	1	1.0,0.996,1.0	1.0,1.0,1.0	-0.001
30	ENSDARG00000101560	psma1	chr25	-	37488633	37488722	37487936	37488016	37488818	37488922	30	322416482	2,0,0	108,151,55	0,0,0	238	149	1	1	0.99,1.0,1.0	1.0,1.0,1.0	-0.003
31	ENSDARG00000101560	psma1	chr25	-	37488818	37488922	37487936	37488016	37489188	37489290	31	234361391	0,4,0	63,100,43	0,0,0	253	149	1	1	1.0,0.982,1.0	1.0,1.0,1.0	-0.006
32	ENSDARG00000101560	psma1	chr25	-	37488818	37488922	37488128	37488258	37489188	37489290	32	234361392	3,0,2	63,100,43	0,0,0	253	149	1	1	0.979,1.0,0.991	1.0,1.0,1.0	-0.01
33	ENSDARG00000101560	psma1	chr25	-	37489188	37489290	37488128	37488258	37489418	37489463	33	47,70,92	0,5,0	13,22,11	0,0,0	251	149	0.571575	1	1.0,0.893,1.0	1.0,1.0,1.0	-0.036
34	ENSDARG00000101560	psma1	chr25	-	37489418	37489463	37489188	37489290	37489914	37489917	34	169261293	0,0,3	47,65,32	0,0,0	194	149	1	1	1.0,1.0,0.987	1.0,1.0,1.0	-0.004
35	ENSDARG00000017562	banp	chr25	+	30528401	30528542	30502134	30502185	30549433	30550350	35	10,26,12	1,0,0	22,39,60	0,0,0	290	149	1	1	0.837,1.0,1.0	1.0,1.0,1.0	-0.054
36	ENSDARG00000073909	NA	chr25	+	19322560	19322668	19318808	19318905	19340138	19340276	36	0,0,8	0,0,5	0,4,0	0,0,0	257	149	1	1	NA,NA,0.481	NA,1.0,NA	-0.519
52	ENSDARG00000045605	ticrr	chr25	+	30332846	30332960	30330702	30332725	30337461	30337989	52	32,102,62	0,0,5	8,3,7	0,0,0	263	149	0.447909	1	1.0,1.0,0.875	1.0,1.0,1.0	-0.042
53	ENSDARG00000051936	ergic2	chr25	+	20724543	20724641	20722949	20723048	20724798	20724961	53	23,27,31	0,0,0	10,10,20	0,0,2	247	149	1	1	1.0,1.0,1.0	1.0,1.0,0.858	0.047
54	ENSDARG00000045814	samm50	chr25	+	19018781	19018849	19018626	19018697	19018923	19019070	54	21,63,34	1,0,0	15,13,5	0,0,1	217	149	1	1	0.935,1.0,1.0	1.0,1.0,0.774	0.054
55	ENSDARG00000026701	gtf2h1	chr25	-	3199566	3199657	3198584	3198700	3202646	3202764	55	5,0,10	0,0,0	0,1,0	0,0,2	240	149	1	1	1.0,NA,1.0	NA,1.0,0.0	0.5
56	ENSDARG00000070560	nap1l4a	chr25	-	23560092	23560125	23555618	23556554	23561548	23561599	56	0,29,17	2,28,11	4,22,10	5,8,10	182	149	0.442741	1	0.0,0.459,0.559	0.396,0.692,0.45	-0.173
57	ENSDARG00000045733	ciapin1	chr25	+	14403261	14403430	14401361	14401441	14403890	14403964	57	65614141195	0,0,1	323443304	0,0,2	298	149	1	1	1.0,1.0,0.998	1.0,1.0,0.987	0.004
60	ENSDARG00000033596	polr2c	chr25	-	14374026	14374095	14373888	14373941	14377132	14377182	60	156398419	3,1,20	77,101,80	9,6,0	218	149	0.0527485393037	0.4564156347961353	0.973,0.996,0.935	0.854,0.92,1.0	0.043
65	ENSDARG00000033597	api5	chr25	+	30144601	30144706	30140538	30140745	30144908	30144998	65	37,130,85	0,0,0	20,12,7	0,1,0	254	149	1	1	1.0,1.0,1.0	1.0,0.876,1.0	0.041
68	ENSDARG00000102060	cstpp1	chr25	+	13793233	13793364	13792077	13792180	13793482	13793567	68	12,20,12	0,0,2	0,6,4	0,0,0	280	149	1	1	1.0,1.0,0.761	NA,1.0,1.0	-0.08
69	ENSDARG00000045928	psma4	chr25	-	6213638	6213762	6211676	6211950	6216246	6216377	69	223144883949	1,7,22	454826498	2,0,1	273	149	1	1	0.999,0.997,0.99	0.992,1.0,0.996	-0.001
70	ENSDARG00000045928	psma4	chr25	-	6213638	6213762	6211676	6211950	6222531	6222694	70	115524972085	0,0,1	253438290	0,0,0	273	149	1	1	1.0,1.0,0.999	1.0,1.0,1.0	0
71	ENSDARG00000045928	psma4	chr25	-	6216246	6216377	6211676	6211950	6222531	6222694	71	1,12,20	0,0,1	2,0,1	0,0,0	280	149	1	1	1.0,1.0,0.914	1.0,NA,1.0	-0.029
72	ENSDARG00000045928	psma4	chr25	-	6216246	6216377	6213638	6213762	6222531	6222694	72	99918261713	0,0,1	189359201	0,0,0	280	149	1	1	1.0,1.0,0.999	1.0,1.0,1.0	0
73	ENSDARG00000045928	psma4	chr25	-	6216474	6216563	6216246	6216377	6219205	6219283	73	134426362351	1,1,3	248502350	0,0,0	238	149	1	1	0.999,0.999,0.998	1.0,1.0,1.0	-0.001
74	ENSDARG00000045928	psma4	chr25	-	6219205	6219283	6216246	6216377	6222531	6222694	74	410853769	0,6,0	82,165,97	0,0,0	227	149	1	1	1.0,0.989,1.0	1.0,1.0,1.0	-0.004
75	ENSDARG00000045928	psma4	chr25	-	6222911	6222936	6222783	6222826	6223503	6223567	75	146376310	1,0,0	22,35,37	0,0,0	174	149	1	1	0.992,1.0,1.0	1.0,1.0,1.0	-0.003
77	ENSDARG00000079651	NA	chr25	-	37146826	37147027	37144628	37144823	37148054	37148170	77	0,0,2	0,0,1	5,0,0	0,0,0	298	149	1	1	NA,NA,0.5	1.0,NA,NA	-0.5
78	ENSDARG00000023104	scaper	chr25	+	32737065	32737114	32732559	32732751	32738908	32739724	78	5,14,8	0,2,0	29,21,7	2,0,1	198	149	0.884307	1	1.0,0.84,1.0	0.916,1.0,0.84	0.028
79	ENSDARG00000061946	commd4	chr25	-	26840382	26840559	26833878	26834147	26840646	26840727	79	33100122	0,1,0	24,26,22	0,0,0	298	149	1	1	1.0,0.98,1.0	1.0,1.0,1.0	-0.007
80	ENSDARG00000018681	saal1	chr25	-	8180904	8180997	8180538	8180825	8183651	8183824	80	5,11,14	0,0,0	17,34,3	1,0,6	242	149	0.0052908832665	0.07301920413292891	1.0,1.0,1.0	0.913,1.0,0.235	0.284
81	ENSDARG00000018681	saal1	chr25	-	8188464	8188547	8186533	8186704	8188653	8188816	81	6,10,3	0,0,0	4,17,17	0,1,0	232	149	1	1	1.0,1.0,1.0	1.0,0.916,1.0	0.028
83	ENSDARG00000091833	NA	chr25	+	6055965	6056129	6052585	6052707	6056885	6056966	83	8,38,56	2,0,0	17,23,43	0,0,0	298	149	1	1	0.667,1.0,1.0	1.0,1.0,1.0	-0.111
84	ENSDARG00000091833	NA	chr25	+	6059273	6059401	6057352	6057441	6059943	6060103	84	17,39,36	0,0,0	7,15,14	0,0,2	277	149	1	1	1.0,1.0,1.0	1.0,1.0,0.79	0.07
85	ENSDARG00000091833	NA	chr25	+	6059480	6059576	6059273	6059401	6059943	6060103	85	17,69,72	0,2,0	24,41,41	0,0,0	245	149	1	1	1.0,0.955,1.0	1.0,1.0,1.0	-0.015
86	ENSDARG00000039882	ap3s2	chr25	+	10797553	10797625	10795411	10795523	10799587	10799695	86	46,83,100	0,0,0	33,44,16	7,1,0	221	149	0.00111055052195	0.020664045494686263	1.0,1.0,1.0	0.761,0.967,1.0	0.091
88	ENSDARG00000018061	neil1	chr25	-	26829621	26829743	26829504	26829532	26830063	26830166	88	28,73,57	0,0,1	26,45,42	0,0,0	271	149	1	1	1.0,1.0,0.969	1.0,1.0,1.0	-0.01
89	ENSDARG00000018061	neil1	chr25	-	26829881	26829975	26829621	26829743	26830063	26830166	89	9,15,24	1,5,0	28,39,37	0,0,0	243	149	0.00430603955741	0.06116676678623376	0.847,0.648,1.0	1.0,1.0,1.0	-0.168
90	ENSDARG00000018061	neil1	chr25	-	26830496	26830616	26829609	26830166	26831697	26832174	90	19,118,92	0,6,3	50,64,61	0,0,0	269	149	0.00321662925383	0.048034996857194666	1.0,0.916,0.944	1.0,1.0,1.0	-0.047
91	ENSDARG00000018061	neil1	chr25	-	26831697	26832174	26830496	26830616	26833053	26833100	91	6,68,48	0,1,0	25,34,27	0,0,0	298	149	1	1	1.0,0.971,1.0	1.0,1.0,1.0	-0.01
92	ENSDARG00000017034	sqor	chr25	+	32473792	32473934	32473432	32473488	32476402	32476627	92	0,1,8	10,18,26	0,0,0	0,4,0	291	149	1	1	0.0,0.028,0.136	NA,0.0,NA	0.055
93	ENSDARG00000017034	sqor	chr25	+	32488844	32488912	32488381	32488565	32494819	32495001	93	3701066958	0,0,4	90,104,93	0,0,0	217	149	1	1	1.0,1.0,0.994	1.0,1.0,1.0	-0.002
94	ENSDARG00000053609	gatd1	chr25	-	3805844	3805952	3804531	3804623	3807503	3807609	94	0,3,12	0,0,1	1,5,7	0,0,0	257	149	1	1	NA,1.0,0.874	1.0,1.0,1.0	-0.063
95	ENSDARG00000092798	ppib	chr25	+	5986857	5987042	5984361	5984455	5989820	5990182	95	88517311515	0,2,0	235191201	0,0,0	298	149	1	1	1.0,0.998,1.0	1.0,1.0,1.0	-0.001
96	ENSDARG00000079835	MAN2C1	chr25	+	26823143	26823283	26822980	26823060	26823367	26823471	96	7,6,6	0,1,0	41,49,15	0,0,0	289	149	1	1	1.0,0.756,1.0	1.0,1.0,1.0	-0.081
100	ENSDARG00000077299	yars2	chr25	+	2271451	2271619	2264697	2264985	2273797	2273953	100	2,6,8	0,0,0	31,5,24	0,3,0	298	149	0.3011	1	1.0,1.0,1.0	1.0,0.455,1.0	0.182
102	ENSDARG00000045641	usp3	chr25	-	26739521	26739589	26738449	26739316	26740502	26740616	102	55224172	0,0,1	89,71,114	5,0,6	217	149	0.0012002586679	0.021982095854872954	1.0,1.0,0.992	0.924,1.0,0.929	0.046
103	ENSDARG00000045641	usp3	chr25	-	26740691	26740810	26740502	26740616	26740888	26740969	103	74213195	1,0,0	114,92,183	0,1,0	268	149	1	1	0.976,1.0,1.0	1.0,0.981,1.0	-0.002
104	ENSDARG00000045641	usp3	chr25	-	26743329	26743476	26741043	26741150	26744941	26745055	104	25145145	0,0,0	75,91,122	0,0,1	296	149	1	1	1.0,1.0,1.0	1.0,1.0,0.984	0.005
105	ENSDARG00000045641	usp3	chr25	-	26744941	26745055	26743329	26743476	26745359	26745473	105	15,93,100	2,0,10	54,83,70	0,1,4	263	149	0.0487159	0.43053329189224887	0.809,1.0,0.85	1.0,0.979,0.908	-0.076
106	ENSDARG00000086458	hdac10	chr25	+	5024508	5024615	5024340	5024430	5024819	5024887	106	29,52,98	0,0,1	53,85,93	0,0,0	256	149	1	1	1.0,1.0,0.983	1.0,1.0,1.0	-0.006
107	ENSDARG00000086458	hdac10	chr25	+	5024819	5024887	5024508	5024615	5025120	5025379	107	34,77,87	8,3,0	53,73,89	0,0,0	217	149	0.000251989702561	0.006140535680817004	0.745,0.946,1.0	1.0,1.0,1.0	-0.103
108	ENSDARG00000086458	hdac10	chr25	+	5026962	5027048	5026787	5026881	5027133	5027187	108	28,81,82	2,0,0	71,86,100	0,0,0	235	149	1	1	0.899,1.0,1.0	1.0,1.0,1.0	-0.034
109	ENSDARG00000086458	hdac10	chr25	+	5027133	5027187	5026787	5026881	5028919	5028998	109	14,17,28	4,6,12	12,15,14	0,0,0	203	149	3.32826688432e-09	3.7276589104384e-07	0.72,0.675,0.631	1.0,1.0,1.0	-0.325
112	ENSDARG00000061986	TBC1D2B	chr25	-	25593699	25593817	25592691	25592877	25593919	25594414	112	0,6,14	0,0,0	5,9,2	2,0,0	267	149	1	1	NA,1.0,1.0	0.582,1.0,1.0	0.139
113	ENSDARG00000090002	CLN6	chr25	-	1328968	1329157	1328680	1328736	1331941	1332040	113	0,1,0	0,0,0	0,0,0	0,2,0	298	149	1	1	NA,1.0,NA	NA,0.0,NA	1
115	ENSDARG00000016239	psmd13	chr25	+	10493994	10494075	10491688	10491846	10494224	10494341	115	401899870	0,3,0	141160130	0,0,2	230	149	1	1	1.0,0.995,1.0	1.0,1.0,0.977	0.006
116	ENSDARG00000075252	NA	chr25	+	25542642	25542719	25538127	25541067	25544392	25544515	116	10,52,67	0,2,0	8,14,55	0,2,4	226	149	0.0186920136933	0.20310128311525974	1.0,0.945,1.0	1.0,0.822,0.901	0.074
120	ENSDARG00000097988	EIF3J	chr25	-	31905464	31905556	31904937	31905055	31906800	31906858	120	38121101	0,1,0	73,52,58	2,2,0	241	149	0.386672	1	1.0,0.987,1.0	0.958,0.941,1.0	0.029
121	ENSDARG00000032037	bet1l	chr25	-	7670065	7670151	7668323	7668850	7670382	7670616	121	9,29,30	0,4,0	30,41,41	0,0,0	235	149	0.386549	1	1.0,0.821,1.0	1.0,1.0,1.0	-0.06
123	ENSDARG00000062195	FBXO31	chr25	-	21868534	21868702	21866520	21866595	21877487	21877564	123	7,13,18	0,1,0	11,9,28	0,0,0	298	149	1	1	1.0,0.867,1.0	1.0,1.0,1.0	-0.044
124	ENSDARG00000051763	SNTB2	chr25	+	34929533	34929676	34929120	34929322	34931408	34931605	124	0,10,0	2,0,0	8,0,6	0,0,0	292	149	1	1	0.0,1.0,NA	1.0,NA,1.0	-0.5
129	ENSDARG00000004174	cnot1	chr25	+	17343642	17343760	17343318	17343482	17344025	17344127	129	13,24,11	0,0,0	7,17,14	0,1,0	267	149	1	1	1.0,1.0,1.0	1.0,0.905,1.0	0.032
131	ENSDARG00000117608	NA	chr22	-	13231941	13232022	13218864	13219146	13238033	13238671	131	0,2,0	2,8,2	0,0,0	2,2,9	230	149	1	1	0.0,0.139,0.0	0.0,0.0,0.0	0.046
134	ENSDARG00000098740	NA	chr22	-	8854211	8854274	8847830	8848463	8859950	8860262	134	0,2,0	1,2,2	0,2,3	0,0,0	212	149	1	1	0.0,0.413,0.0	NA,1.0,1.0	-0.862
135	ENSDARG00000074332	NA	chr22	-	132771	132930	130966	131098	133154	133349	135	98153158	0,0,0	61,84,43	3,0,0	298	149	0.87587	1	1.0,1.0,1.0	0.91,1.0,1.0	0.03
136	ENSDARG00000074332	NA	chr22	-	133803	140779	133622	133715	140867	140968	136	39,60,26	2,3,4	8,24,19	0,0,0	298	149	0.000137901703023	0.0036506341745725095	0.907,0.909,0.765	1.0,1.0,1.0	-0.14
137	ENSDARG00000040401	slc25a20	chr22	+	108314	108424	108124	108197	108558	108683	137	27,47,40	0,2,0	13,11,21	0,0,0	259	149	1	1	1.0,0.931,1.0	1.0,1.0,1.0	-0.023
138	ENSDARG00000040401	slc25a20	chr22	+	108558	108683	108314	108424	109265	109686	138	27,84,76	0,1,0	12,18,19	0,0,3	274	149	0.731619	1	1.0,0.979,1.0	1.0,1.0,0.775	0.068
139	ENSDARG00000076721	zgc:171686	chr22	+	9941359	9941473	9940982	9941279	9942569	9942637	139	6,4,31	3,0,0	3,3,16	0,0,0	263	149	0.389609	1	0.531,1.0,1.0	1.0,1.0,1.0	-0.156
140	ENSDARG00000076721	zgc:171686	chr22	+	9942569	9942637	9941359	9941473	9945158	9945633	140	11,4,21	0,3,2	3,1,14	0,0,0	217	149	0.0217058213886	0.22695638019247108	1.0,0.478,0.878	1.0,1.0,1.0	-0.215
144	ENSDARG00000002215	rtca	chr22	-	16287223	16287365	16285527	16285649	16287454	16287513	144	18,46,49	0,0,2	2,8,3	0,0,0	291	149	1	1	1.0,1.0,0.926	1.0,1.0,1.0	-0.025
145	ENSDARG00000002215	rtca	chr22	-	16287454	16287513	16285527	16285649	16287592	16287716	145	5,4,4	0,1,0	0,4,2	0,0,0	208	149	1	1	1.0,0.741,1.0	NA,1.0,1.0	-0.086
152	ENSDARG00000071413	mier2	chr22	+	21541375	21541500	21536549	21536680	21544212	21545240	152	9,28,18	0,0,0	26,43,34	4,0,0	274	149	0.460489	1	1.0,1.0,1.0	0.779,1.0,1.0	0.074
153	ENSDARG00000071413	mier2	chr22	+	21541746	21541867	21541375	21541500	21544212	21545240	153	16,35,32	0,0,0	37,42,23	0,0,1	270	149	1	1	1.0,1.0,1.0	1.0,1.0,0.927	0.024
154	ENSDARG00000063051	bap1	chr22	-	10593130	10593203	10591957	10592774	10593273	10593366	154	18,68,42	0,0,2	16,28,26	0,0,0	222	149	1	1	1.0,1.0,0.934	1.0,1.0,1.0	-0.022
158	ENSDARG00000040439	rsl24d1	chr25	+	472562	472676	469854	470001	473845	473931	158	4631076989	0,0,2	416663480	0,0,0	263	149	1	1	1.0,1.0,0.996	1.0,1.0,1.0	-0.001
159	ENSDARG00000040439	rsl24d1	chr25	+	472804	472877	472562	472676	473845	473931	159	45011411012	0,6,1	475683450	0,0,0	222	149	1	1	1.0,0.992,0.999	1.0,1.0,1.0	-0.003
160	ENSDARG00000040439	rsl24d1	chr25	+	473174	473238	472804	472877	473845	473931	160	143830932825	2,3,0	123718711448	0,0,0	213	149	1	1	0.998,0.999,1.0	1.0,1.0,1.0	-0.001
164	ENSDARG00000071410	cks2	chr22	-	21313740	21313817	21313331	21313664	21314258	21314386	164	22,45,35	2,13,16	8,13,3	0,0,0	226	149	3.37807070094e-07	2.2934769371865304e-05	0.879,0.695,0.591	1.0,1.0,1.0	-0.278
166	ENSDARG00000042670	EPS15L1	chr22	-	15925630	15925721	15915033	15917880	15925907	15925990	166	10,4,9	0,0,0	3,1,5	0,1,0	240	149	1	1	1.0,1.0,1.0	1.0,0.383,1.0	0.206
167	ENSDARG00000042670	EPS15L1	chr22	-	15927914	15927975	15925907	15925990	15929099	15929236	167	0,2,7	0,0,1	3,2,2	0,0,0	210	149	1	1	NA,1.0,0.832	1.0,1.0,1.0	-0.084
173	ENSDARG00000003189	psmd1	chr22	+	37712495	37712672	37709995	37710262	37714724	37714888	173	57012031254	0,1,3	195325205	0,0,0	298	149	1	1	1.0,0.998,0.995	1.0,1.0,1.0	-0.002
177	ENSDARG00000041600	wdr83	chr22	-	26269819	26269940	26269637	26269743	26273919	26274177	177	18,18,16	1,0,0	5,18,1	0,0,0	270	149	1	1	0.909,1.0,1.0	1.0,1.0,1.0	-0.03
180	ENSDARG00000022968	fxr1	chr22	-	37545773	37545859	37542740	37543670	37550856	37551057	180	16,22,21	0,0,1	7,4,0	0,0,0	235	149	1	1	1.0,1.0,0.93	1.0,1.0,NA	-0.023
184	ENSDARG00000096917	NA	chr22	-	13300632	13300671	13290906	13290951	13345769	13345861	184	3,37,16	0,1,0	15,20,24	0,0,0	188	149	1	1	1.0,0.967,1.0	1.0,1.0,1.0	-0.011
185	ENSDARG00000096917	NA	chr22	-	13345630	13345681	13300632	13300671	13345769	13345861	185	13,50,54	0,14,1	91,125,63	0,0,0	200	149	1.87595111589e-06	9.842828197246271e-05	1.0,0.727,0.976	1.0,1.0,1.0	-0.099
190	ENSDARG00000020467	safb	chr22	-	15696732	15696787	15695745	15696208	15696864	15696923	190	130237309	0,0,4	16,23,30	0,0,0	204	149	1	1	1.0,1.0,0.983	1.0,1.0,1.0	-0.006
191	ENSDARG00000020467	safb	chr22	-	15700011	15700453	15699617	15699664	15701219	15701265	191	14,29,48	0,9,9	0,20,2	0,0,0	298	149	1	1	1.0,0.617,0.727	NA,1.0,1.0	-0.219
193	ENSDARG00000061992	DOT1L	chr22	-	20812444	20812500	20812247	20812327	20812583	20812646	193	0,0,0	1,0,0	3,3,3	0,0,0	205	149	1	1	0.0,NA,NA	1.0,1.0,1.0	-1
194	ENSDARG00000101094	ATP11B	chr22	-	36957882	36958016	36944526	36948824	36970927	36971093	194	0,2,2	2,0,0	0,2,1	0,0,0	283	149	1	1	0.0,1.0,1.0	NA,1.0,1.0	-0.333
195	ENSDARG00000071403	oaz1a	chr22	-	20715504	20715680	20715330	20715416	20720246	20720427	195	4031071898	0,0,0	443553500	0,1,0	298	149	1	1	1.0,1.0,1.0	1.0,0.996,1.0	0.001
196	ENSDARG00000058861	ncln	chr22	-	5235276	5235355	5233395	5234196	5237396	5237450	196	92198235	2,0,1	47,62,24	0,0,0	228	149	1	1	0.968,1.0,0.994	1.0,1.0,1.0	-0.013
200	ENSDARG00000032087	sgsh	chr22	+	11527981	11528063	11526251	11526583	11528149	11528353	200	1,11,18	0,0,0	15,16,23	0,6,6	231	149	3.11711373058e-06	0.0001525552131672094	1.0,1.0,1.0	1.0,0.632,0.712	0.219
201	ENSDARG00000071339	borcs8	chr22	+	18168730	18168804	18168486	18168594	18174956	18175165	201	6,26,13	2,0,1	27,14,15	0,0,0	223	149	0.705288	1	0.667,1.0,0.897	1.0,1.0,1.0	-0.145
202	ENSDARG00000005274	rad52	chr25	+	21109570	21109645	21105957	21106127	21110550	21110745	202	0,3,6	0,2,8	0,0,0	0,1,3	224	149	1	1	NA,0.499,0.333	NA,0.0,0.0	0.416
203	ENSDARG00000006266	stat1a	chr22	+	12819923	12820059	12813469	12813568	12820817	12820873	203	4,30,34	0,0,1	30,23,25	0,0,0	285	149	1	1	1.0,1.0,0.947	1.0,1.0,1.0	-0.018
204	ENSDARG00000006266	stat1a	chr22	+	12820964	12821056	12820817	12820873	12821255	12821395	204	0,9,35	0,2,0	7,11,20	0,0,0	241	149	1	1	NA,0.736,1.0	1.0,1.0,1.0	-0.132
210	ENSDARG00000062187	kif14	chr22	+	22468374	22468562	22465472	22465703	22469657	22469810	210	76,116,87	0,1,0	5,8,27	0,0,0	298	149	1	1	1.0,0.983,1.0	1.0,1.0,1.0	-0.006
211	ENSDARG00000062187	kif14	chr22	+	22474304	22474370	22465472	22465703	22475218	22475360	211	13,25,24	0,0,1	2,2,1	0,0,0	215	149	1	1	1.0,1.0,0.943	1.0,1.0,1.0	-0.019
212	ENSDARG00000054807	sec13	chr22	+	31073299	31073433	31066824	31066958	31077677	31077798	212	127213196	0,0,0	54,54,27	0,2,0	283	149	1	1	1.0,1.0,1.0	1.0,0.934,1.0	0.022
214	ENSDARG00000008735	atp6ap2	chr22	-	11124398	11124434	11123930	11124125	11124520	11124640	214	7,8,4	262580542	0,0,0	105151124	185	149	0.877214	1	0.021,0.011,0.006	0.0,0.0,0.0	0.013
215	ENSDARG00000008735	atp6ap2	chr22	-	11126829	11126979	11124520	11124640	11129649	11129703	215	374846887	0,2,0	188224211	0,0,0	298	149	1	1	1.0,0.995,1.0	1.0,1.0,1.0	-0.002
216	ENSDARG00000008735	atp6ap2	chr22	-	11129649	11129703	11126829	11126979	11129949	11130087	216	232534571	0,0,0	115116144	0,1,0	203	149	1	1	1.0,1.0,1.0	1.0,0.988,1.0	0.004
217	ENSDARG00000008735	atp6ap2	chr22	-	11134671	11134767	11129949	11130087	11135397	11135526	217	152303357	0,1,0	40,65,62	0,0,0	245	149	1	1	1.0,0.995,1.0	1.0,1.0,1.0	-0.002
218	ENSDARG00000008735	atp6ap2	chr22	-	11135397	11135526	11134671	11134767	11135626	11135741	218	135297347	1,1,6	31,65,54	0,0,0	278	149	0.779428	1	0.986,0.994,0.969	1.0,1.0,1.0	-0.017
220	ENSDARG00000101362	mibp	chr22	+	5119829	5119878	5119252	5119343	5120074	5120249	220	188608536	21,53,57	157260204	129202141	198	149	0	0	0.871,0.896,0.876	0.478,0.492,0.521	0.384
221	ENSDARG00000101362	mibp	chr22	+	5120530	5120602	5119732	5120249	5121406	5121460	221	373996925	5,21,42	510777657	22,43,27	221	149	0.00834201054744	0.10724915988585113	0.981,0.97,0.937	0.94,0.924,0.943	0.027
222	ENSDARG00000012572	polr3f	chr22	-	25038275	25038467	25034739	25035068	25038540	25038648	222	40,116,95	0,4,0	30,50,78	0,0,0	298	149	0.401505	1	1.0,0.935,1.0	1.0,1.0,1.0	-0.022
223	ENSDARG00000091131	cry3b	chr22	+	794865	794974	789794	789985	796874	797017	223	0,3,3	0,0,0	2,5,1	3,0,0	258	149	1	1	NA,1.0,1.0	0.278,1.0,1.0	0.241
224	ENSDARG00000091131	cry3b	chr22	+	806327	806390	806132	806246	807447	807525	224	11,32,46	0,6,17	47,35,26	1,5,0	212	149	0.00393862568495	0.056919493769599996	1.0,0.789,0.655	0.971,0.831,1.0	-0.119
225	ENSDARG00000091131	cry3b	chr22	+	806330	806390	806132	806246	807447	807514	225	13,52,58	0,6,17	63,57,33	1,5,0	209	149	0.0012168265658	0.022077252084795017	1.0,0.861,0.709	0.978,0.89,1.0	-0.099
226	ENSDARG00000054818	rpl32	chr22	+	31040947	31041048	31039090	31039134	31043219	31043401	226	320488277912	0,1,0	206629472521	0,0,0	250	149	1	1	1.0,1.0,1.0	1.0,1.0,1.0	0
227	ENSDARG00000054818	rpl32	chr22	+	31043219	31043401	31040947	31041048	31043880	31044066	227	70692005817726	1,5,9	514669515702	0,0,0	298	149	1	1	1.0,1.0,0.999	1.0,1.0,1.0	0
228	ENSDARG00000042147	rbbp5	chr22	-	775705	775775	774880	775122	776828	776946	228	44,65,56	0,0,0	24,30,15	0,2,1	219	149	0.420788	1	1.0,1.0,1.0	1.0,0.911,0.911	0.059
229	ENSDARG00000042147	rbbp5	chr22	-	783628	783654	781224	781397	783950	784110	229	0,1,6	0,1,0	5,4,0	0,0,0	175	149	1	1	NA,0.46,1.0	1.0,1.0,NA	-0.27
230	ENSDARG00000101624	lmnb2	chr22	-	3147253	3147390	3144853	3145010	3151946	3152357	230	3,3,13	0,0,0	0,0,0	1,0,0	286	149	1	1	1.0,1.0,1.0	0.0,NA,NA	1
231	ENSDARG00000057042	tm2d1	chr22	+	16770441	16770561	16767765	16767839	16775091	16775513	231	20,69,29	4,0,3	36,33,18	0,1,0	269	149	0.00603944749573	0.08085917750604947	0.735,1.0,0.843	1.0,0.948,1.0	-0.123
232	ENSDARG00000071500	slx9	chr22	-	12700855	12700924	12699120	12699510	12704204	12704367	232	7,14,12	0,0,0	31,13,9	3,0,0	218	149	0.669113	1	1.0,1.0,1.0	0.876,1.0,1.0	0.041
237	ENSDARG00000018476	pak2b	chr22	-	2919455	2919562	2919000	2919148	2921869	2922029	237	2,6,7	0,0,0	6,0,0	0,2,0	256	149	1	1	1.0,1.0,1.0	1.0,0.0,NA	0.5
238	ENSDARG00000103477	NA	chr22	+	1520414	1520474	1519115	1519210	1522718	1522778	238	2,3,0	0,0,0	1,0,0	0,4,0	209	149	1	1	1.0,1.0,NA	1.0,0.0,NA	0.5
239	ENSDARG00000042094	eef2a.1	chr22	+	20139379	20139485	20139126	20139299	20139678	20139931	239	0,0,0	2,0,0	0,4,0	0,0,0	255	149	1	1	0.0,NA,NA	NA,1.0,NA	-1
240	ENSDARG00000021812	cherp	chr22	-	4968940	4969087	4967336	4967453	4970308	4970395	240	36,95,78	0,4,2	9,9,19	0,0,0	296	149	0.100693	0.7637524761381668	1.0,0.923,0.952	1.0,1.0,1.0	-0.042
242	ENSDARG00000013928	plekhb2	chr22	-	16439865	16439905	16438053	16438140	16441395	16441548	242	3,7,8	0,0,0	5,16,8	0,1,0	189	149	1	1	1.0,1.0,1.0	1.0,0.927,1.0	0.024
243	ENSDARG00000013928	plekhb2	chr22	-	16439988	16440091	16439865	16439905	16441395	16441548	243	19,28,19	0,0,0	12,28,12	0,2,2	252	149	0.281046	1	1.0,1.0,1.0	1.0,0.892,0.78	0.109
244	ENSDARG00000029011	xpnpep1	chr22	-	27094450	27094527	27094086	27094185	27094691	27094865	244	43,85,46	0,0,2	32,59,28	0,0,0	226	149	1	1	1.0,1.0,0.938	1.0,1.0,1.0	-0.021
245	ENSDARG00000029011	xpnpep1	chr22	-	27094691	27094865	27094086	27094185	27095126	27095196	245	28,35,36	0,0,1	14,27,12	0,0,0	298	149	1	1	1.0,1.0,0.947	1.0,1.0,1.0	-0.018
246	ENSDARG00000029011	xpnpep1	chr22	-	27095126	27095196	27094691	27094865	27095779	27095840	246	30,43,53	0,0,0	23,40,19	7,0,0	219	149	0.00677576832204	0.08928071200805647	1.0,1.0,1.0	0.691,1.0,1.0	0.103
247	ENSDARG00000040884	mxi1	chr22	+	30339858	30339888	30336501	30336604	30354764	30354879	247	9,15,10	0,0,0	35,11,30	0,1,2	179	149	0.56879	1	1.0,1.0,1.0	1.0,0.902,0.926	0.057
253	ENSDARG00000105147	OSBPL1A	chr22	+	16346027	16346048	16345603	16345694	16348340	16348536	253	3,7,7	0,0,1	3,2,1	6,0,2	170	149	0.000108359682247	0.0030214607941778373	1.0,1.0,0.86	0.305,1.0,0.305	0.417
254	ENSDARG00000094309	NA	chr22	+	2576618	2577149	2574764	2574949	2580434	2580575	254	4,10,6	1,3,0	3,0,5	0,0,0	298	149	1	1	0.667,0.625,1.0	1.0,NA,1.0	-0.236
258	ENSDARG00000061414	NA	chr22	+	26811843	26814332	26811591	26811761	26814477	26814577	258	7,11,10	0,0,1	2,0,1	0,0,0	298	149	1	1	1.0,1.0,0.833	1.0,NA,1.0	-0.056
259	ENSDARG00000061256	mcrip2	chr22	-	26827145	26827247	26822331	26822710	26832048	26832182	259	20,23,0	0,0,2	55,67,44	0,0,0	251	149	0.243437	1	1.0,1.0,0.0	1.0,1.0,1.0	-0.333
260	ENSDARG00000041708	kat14	chr22	-	25069344	25069478	25067465	25067641	25069559	25070128	260	8,5,14	0,1,0	0,8,22	0,0,0	283	149	1	1	1.0,0.725,1.0	NA,1.0,1.0	-0.092
262	ENSDARG00000004840	rassf1	chr22	+	10654070	10654181	10651725	10652014	10654519	10654817	262	77140143	0,0,0	96,199,98	1,1,0	260	149	1	1	1.0,1.0,1.0	0.982,0.991,1.0	0.009
263	ENSDARG00000004840	rassf1	chr22	+	10654519	10654817	10654070	10654181	10657902	10658513	263	58,89,99	0,0,3	67,145,70	0,0,0	298	149	1	1	1.0,1.0,0.943	1.0,1.0,1.0	-0.019
264	ENSDARG00000004840	rassf1	chr22	+	10656307	10656423	10654519	10654817	10657902	10658513	264	201372345	0,2,2	178323144	1,0,0	265	149	1	1	1.0,0.991,0.99	0.99,1.0,1.0	-0.003
265	ENSDARG00000070958	NA	chr22	-	38016846	38016979	38014705	38014911	38018927	38019004	265	0,0,0	0,1,0	0,1,0	0,0,0	282	149	1	1	NA,0.0,NA	NA,1.0,NA	-1
267	ENSDARG00000036510	ccnt2b	chr22	+	12167525	12167588	12167388	12167449	12168522	12168568	267	0,3,19	0,0,1	4,4,3	0,0,0	212	149	1	1	NA,1.0,0.93	1.0,1.0,1.0	-0.035
269	ENSDARG00000036510	ccnt2b	chr22	+	12171600	12171671	12171247	12171411	12174419	12176697	269	2,11,11	0,0,0	4,10,7	1,0,0	220	149	1	1	1.0,1.0,1.0	0.73,1.0,1.0	0.09
271	ENSDARG00000099154	NA	chrKN149764.1	-	12189	12292	8387	8572	15009	15123	271	12,40,44	0,3,0	21,8,31	0,0,1	252	149	0.832237	1	1.0,0.887,1.0	1.0,1.0,0.948	-0.02
278	ENSDARG00000101332	uba2	chr25	-	12818642	12818736	12816840	12816953	12818896	12819045	278	72146144	3,0,2	23,35,37	0,0,0	243	149	0.503223	1	0.936,1.0,0.978	1.0,1.0,1.0	-0.029
279	ENSDARG00000101332	uba2	chr25	-	12820030	12820098	12819304	12819456	12822164	12822239	279	41,107,66	0,0,0	35,26,32	0,0,5	217	149	0.166927	1	1.0,1.0,1.0	1.0,1.0,0.815	0.062
284	ENSDARG00000042747	coasy	chr24	-	36284327	36284517	36280426	36280491	36287326	36287458	284	3,1,0	0,0,0	0,4,4	0,2,0	298	149	1	1	1.0,1.0,NA	NA,0.5,1.0	0.25
291	ENSDARG00000009626	nrbp2b	chr24	-	33229903	33229954	33229688	33229824	33234259	33234362	291	1,17,19	0,6,0	50,21,22	0,0,0	200	149	0.00847680559586	0.10850311162700801	1.0,0.679,1.0	1.0,1.0,1.0	-0.107
292	ENSDARG00000026801	stau2	chr24	+	13137866	13138171	13118281	13118339	13165285	13165399	292	14,48,64	0,4,0	45,79,86	0,0,0	298	149	0.637157	1	1.0,0.857,1.0	1.0,1.0,1.0	-0.048
293	ENSDARG00000026801	stau2	chr24	+	13137866	13138171	13118281	13118339	13229384	13229473	293	5,26,38	1,0,0	28,36,31	0,0,0	298	149	1	1	0.714,1.0,1.0	1.0,1.0,1.0	-0.095
294	ENSDARG00000026801	stau2	chr24	+	13165285	13165399	13118281	13118339	13229384	13229473	294	13,51,26	1,0,0	30,33,42	0,0,0	263	149	1	1	0.88,1.0,1.0	1.0,1.0,1.0	-0.04
295	ENSDARG00000026801	stau2	chr24	+	13165285	13165399	13137866	13138171	13229384	13229473	295	22,73,52	0,4,0	47,76,97	0,0,0	263	149	0.62044	1	1.0,0.912,1.0	1.0,1.0,1.0	-0.029
296	ENSDARG00000042751	riok3	chr24	+	36242032	36242148	36239616	36239927	36244313	36244462	296	21,36,48	0,2,4	96103131	4,4,5	265	149	0.788716	1	1.0,0.91,0.871	0.931,0.935,0.936	-0.007
297	ENSDARG00000042751	riok3	chr24	+	36250394	36250484	36249877	36249958	36253084	36253217	297	72162199	1,2,3	224248227	8,4,7	239	149	0.0439336192111	0.39669674152782386	0.978,0.981,0.976	0.946,0.975,0.953	0.02
298	ENSDARG00000042751	riok3	chr24	+	36250577	36250685	36250394	36250484	36253084	36253217	298	274675620	0,0,1	6521011933	0,0,0	257	149	1	1	1.0,1.0,0.997	1.0,1.0,1.0	-0.001
301	ENSDARG00000008292	eif2s3	chr24	+	16998940	16999113	16994858	16995028	17002589	17002640	301	121431203111	2,2,3	178521652379	0,0,0	298	149	1	1	0.997,0.999,0.998	1.0,1.0,1.0	-0.002
303	ENSDARG00000077532	pign	chr24	-	23697428	23697537	23694120	23694223	23698675	23698781	303	0,3,2	0,0,0	0,0,2	0,0,1	258	149	1	1	NA,1.0,1.0	NA,NA,0.536	0.464
310	ENSDARG00000063474	ARFGEF1	chr24	-	18806627	18806818	18797022	18797156	18809339	18809433	310	0,0,1	2,0,0	1,0,1	0,0,0	298	149	1	1	0.0,NA,1.0	1.0,NA,1.0	-0.5
311	ENSDARG00000063474	ARFGEF1	chr24	-	18806627	18806836	18797022	18797156	18809339	18809456	311	0,0,1	2,0,0	1,0,1	0,0,0	298	149	1	1	0.0,NA,1.0	1.0,NA,1.0	-0.5
313	ENSDARG00000063474	ARFGEF1	chr24	-	18840769	18840800	18830879	18831036	18876753	18876877	313	0,0,1	0,0,0	0,0,0	1,0,0	180	149	1	1	NA,NA,1.0	0.0,NA,NA	1
314	ENSDARG00000009868	dcaf11	chr24	-	12971287	12971345	12970636	12970822	12971941	12972010	314	49143124	0,2,0	177174248	0,0,0	207	149	1	1	1.0,0.981,1.0	1.0,1.0,1.0	-0.006
315	ENSDARG00000045355	eloca	chr24	+	12983654	12983797	12983457	12983512	12983960	12983991	315	0,0,7	0,4,3	0,0,0	0,2,0	292	149	1	1	NA,0.0,0.544	NA,0.0,NA	0.272
317	ENSDARG00000076318	ATP6V1A	chr24	-	21163718	21163827	21161581	21161704	21163915	21164078	317	10,14,21	0,2,0	4,1,0	0,0,0	258	149	1	1	1.0,0.802,1.0	1.0,1.0,NA	-0.066
321	ENSDARG00000002165	psme1	chr24	+	12947201	12947247	12946630	12946732	12947485	12947583	321	224485462	1,0,0	73110106	0,0,0	195	149	1	1	0.994,1.0,1.0	1.0,1.0,1.0	-0.002
322	ENSDARG00000002165	psme1	chr24	+	12949839	12949907	12947917	12947986	12953866	12953921	322	271689629	0,4,0	80104105	0,0,0	217	149	1	1	1.0,0.992,1.0	1.0,1.0,1.0	-0.003
328	ENSDARG00000089207	ANKRD27	chr25	+	36416416	36416574	36414543	36414700	36417585	36417645	328	1,2,3	0,2,0	0,0,2	0,0,0	298	149	1	1	1.0,0.333,1.0	NA,NA,1.0	-0.222
329	ENSDARG00000089207	ANKRD27	chr25	+	36433532	36433730	36433168	36433288	36434829	36434949	329	12,9,25	0,0,6	2,9,3	0,0,0	298	149	0.00555981285616	0.07565502353802767	1.0,1.0,0.676	1.0,1.0,1.0	-0.108
330	ENSDARG00000023583	coq9	chr25	-	14383817	14383871	14381404	14381811	14383950	14384106	330	20,50,57	0,0,0	35,29,35	0,4,0	203	149	0.652555	1	1.0,1.0,1.0	1.0,0.842,1.0	0.053
332	ENSDARG00000071594	timm21	chr24	+	16146941	16147015	16144859	16144957	16147101	16147207	332	0,11,6	0,4,0	0,8,2	0,0,0	223	149	1	1	NA,0.648,1.0	NA,1.0,1.0	-0.176
334	ENSDARG00000071424	ap3d1	chr22	-	22183864	22183918	22181250	22181358	22187917	22188049	334	0,4,0	1,0,6	0,1,1	0,1,0	203	149	1	1	0.0,1.0,0.0	NA,0.423,1.0	-0.378
335	ENSDARG00000007271	mynn	chr24	+	26333068	26334360	26331165	26331455	26337203	26337363	335	21,17,28	0,1,0	4,15,10	0,0,0	298	149	1	1	1.0,0.895,1.0	1.0,1.0,1.0	-0.035
339	ENSDARG00000057912	eif1axb	chr24	-	24167285	24167336	24165516	24165598	24167519	24167623	339	60515011341	0,5,7	324491366	0,0,0	200	149	1	1	1.0,0.996,0.993	1.0,1.0,1.0	-0.004
341	ENSDARG00000059097	NKTR	chr24	-	20651003	20651091	20649932	20649962	20652194	20652239	341	0,2,2	0,1,0	1,0,3	0,0,0	237	149	1	1	NA,0.557,1.0	1.0,NA,1.0	-0.222
344	ENSDARG00000038876	zgc:101569	chr24	+	7851954	7852104	7837651	7837796	7853747	7853917	344	2,3,2	0,0,0	2,19,5	0,0,1	298	149	1	1	1.0,1.0,1.0	1.0,1.0,0.714	0.095
346	ENSDARG00000104085	abcd3a	chr24	-	31313215	31313272	31310639	31311376	31313368	31313473	346	76134122	0,2,3	80,95,60	5,0,0	206	149	0.790862	1	1.0,0.98,0.967	0.92,1.0,1.0	0.009
347	ENSDARG00000104085	abcd3a	chr24	-	31315436	31315556	31313368	31313473	31315645	31315735	347	87142160	0,0,0	69,95,67	0,0,4	269	149	0.646704	1	1.0,1.0,1.0	1.0,1.0,0.903	0.032
348	ENSDARG00000104085	abcd3a	chr24	-	31315645	31315735	31315436	31315556	31315810	31315876	348	64105116	0,0,3	57,77,57	0,0,0	239	149	1	1	1.0,1.0,0.96	1.0,1.0,1.0	-0.013
349	ENSDARG00000104085	abcd3a	chr24	-	31315645	31315735	31315436	31315556	31315969	31316047	349	33,49,61	0,0,1	28,34,25	0,0,0	239	149	1	1	1.0,1.0,0.974	1.0,1.0,1.0	-0.009
350	ENSDARG00000104085	abcd3a	chr24	-	31315810	31315876	31315436	31315556	31315969	31316047	350	6,30,32	0,0,1	30,28,22	0,0,0	215	149	1	1	1.0,1.0,0.957	1.0,1.0,1.0	-0.014
351	ENSDARG00000104085	abcd3a	chr24	-	31315810	31315876	31315645	31315735	31315969	31316047	351	37,88,84	0,4,0	59,73,54	0,0,0	215	149	0.439024	1	1.0,0.938,1.0	1.0,1.0,1.0	-0.021
352	ENSDARG00000104085	abcd3a	chr24	-	31319325	31319417	31319175	31319242	31319538	31319630	352	31,73,66	0,0,1	54,61,33	0,0,0	241	149	1	1	1.0,1.0,0.976	1.0,1.0,1.0	-0.008
353	ENSDARG00000104085	abcd3a	chr24	-	31323262	31323386	31323120	31323177	31325178	31325276	353	24,84,48	0,0,0	52,57,58	1,0,0	273	149	1	1	1.0,1.0,1.0	0.966,1.0,1.0	0.011
354	ENSDARG00000104085	abcd3a	chr24	-	31327961	31328031	31325178	31325276	31329796	31329885	354	9,37,42	0,4,0	35,24,38	0,3,2	219	149	0.616338	1	1.0,0.863,1.0	1.0,0.845,0.928	0.03
356	ENSDARG00000001829	zgc:112982	chr24	-	24111116	24111286	24110893	24111035	24114174	24114217	356	50105102	0,1,2	33,51,71	0,0,0	298	149	1	1	1.0,0.981,0.962	1.0,1.0,1.0	-0.019
360	ENSDARG00000059070	gars1	chr24	+	20552513	20552607	20552331	20552441	20554516	20554969	360	12,41,41	0,2,0	29,12,23	0,0,0	243	149	1	1	1.0,0.926,1.0	1.0,1.0,1.0	-0.025
361	ENSDARG00000059070	gars1	chr24	+	20552686	20552877	20552513	20552607	20554516	20554969	361	63169169	0,1,0	100,91,69	0,0,0	298	149	1	1	1.0,0.988,1.0	1.0,1.0,1.0	-0.004
362	ENSDARG00000075853	NA	chr24	+	25898056	25898206	25895662	25895772	25900241	25900456	362	23,19,49	0,0,1	7,0,4	0,0,1	298	149	1	1	1.0,1.0,0.961	1.0,NA,0.667	0.153
366	ENSDARG00000074611	wdr37	chr24	+	3483227	3483328	3478870	3479120	3485320	3485499	366	0,3,0	0,2,4	3,0,13	3,0,0	250	149	1	1	NA,0.472,0.0	0.373,NA,1.0	-0.451
367	ENSDARG00000074611	wdr37	chr24	+	3508545	3508780	3507267	3507344	3509396	3509538	367	12,19,17	0,0,1	19,15,19	0,0,0	298	149	1	1	1.0,1.0,0.895	1.0,1.0,1.0	-0.035
371	ENSDARG00000045401	NA	chr24	+	17200283	17200356	17197222	17197337	17201858	17202028	371	0,3,2	0,0,0	0,0,4	1,0,0	222	149	1	1	NA,1.0,1.0	0.0,NA,1.0	0.5
372	ENSDARG00000045401	NA	chr24	+	17207211	17207282	17206768	17206960	17209412	17209579	372	2,0,2	0,0,0	5,1,0	5,4,0	220	149	1	1	1.0,NA,1.0	0.404,0.145,NA	0.726
373	ENSDARG00000045401	NA	chr24	+	17211572	17211596	17209356	17209756	17211801	17211883	373	0,2,1	5,7,1	5,4,0	3,7,8	173	149	0.0394091223187	0.36781847497453335	0.0,0.197,0.463	0.589,0.33,0.0	-0.086
374	ENSDARG00000045401	NA	chr24	+	17211801	17211883	17209374	17209756	17213567	17213775	374	11,14,3	0,0,0	10,10,11	1,0,1	231	149	1	1	1.0,1.0,1.0	0.866,1.0,0.876	0.086
377	ENSDARG00000105185	snx7	chr24	-	30255419	30255521	30245054	30245207	30258196	30258283	377	15,54,40	2,2,2	43,31,76	1,2,6	251	149	0.612327	1	0.817,0.941,0.922	0.962,0.902,0.883	-0.022
378	ENSDARG00000105185	snx7	chr24	-	30258196	30258283	30245054	30245207	30260988	30261188	378	2,9,11	0,0,0	8,7,18	0,0,2	236	149	1	1	1.0,1.0,1.0	1.0,1.0,0.85	0.05
379	ENSDARG00000002396	cry-dash	chr24	-	20196120	20196297	20194021	20194481	20197673	20197793	379	18,53,20	0,8,3	19,18,30	0,0,0	298	149	9.54402389297e-06	0.0004148089190496812	1.0,0.768,0.769	1.0,1.0,1.0	-0.154
380	ENSDARG00000002396	cry-dash	chr24	-	20199090	20199150	20197874	20198032	20199577	20199657	380	6,41,19	0,1,0	8,33,12	0,0,0	209	149	1	1	1.0,0.967,1.0	1.0,1.0,1.0	-0.011
381	ENSDARG00000019137	tram1	chr24	+	14217327	14217449	14216840	14216904	14218434	14218551	381	9,34,21	0,2,0	0,1,2	0,0,0	271	149	1	1	1.0,0.903,1.0	NA,1.0,1.0	-0.032
390	ENSDARG00000004687	acaa1	chr24	+	20326926	20326969	20326759	20326839	20328342	20328441	390	4,0,6	0,2,0	3,0,0	0,0,0	192	149	1	1	1.0,0.0,1.0	1.0,NA,NA	-0.333
391	ENSDARG00000004687	acaa1	chr24	+	20328533	20328614	20328342	20328441	20328702	20328893	391	12,12,9	2,0,2	1,0,0	0,0,0	230	149	1	1	0.795,1.0,0.745	1.0,NA,NA	-0.153
393	ENSDARG00000045308	pola1	chr24	+	23910455	23910572	23895528	23895660	23931635	23932525	393	8,7,10	0,0,4	0,1,0	0,0,0	266	149	1	1	1.0,1.0,0.583	NA,1.0,NA	-0.139
394	ENSDARG00000045308	pola1	chr24	+	23918683	23918780	23910455	23910572	23931635	23932525	394	8,34,24	0,1,0	0,1,0	0,0,0	246	149	1	1	1.0,0.954,1.0	NA,1.0,NA	-0.015
395	ENSDARG00000062146	larp4b	chr24	+	27011180	27011226	27010812	27011058	27013379	27013562	395	10,15,31	0,1,1	2,8,1	1,1,1	195	149	1	1	1.0,0.92,0.959	0.604,0.859,0.433	0.328
396	ENSDARG00000062146	larp4b	chr24	+	27016778	27016878	27013889	27014020	27019181	27019540	396	21,59,77	0,0,1	7,38,15	0,0,0	249	149	1	1	1.0,1.0,0.979	1.0,1.0,1.0	-0.007
397	ENSDARG00000101947	ptbp2a	chr24	-	30840045	30840138	30837607	30837824	30845793	30845909	397	2,8,7	0,0,2	7,4,7	0,0,0	242	149	1	1	1.0,1.0,0.683	1.0,1.0,1.0	-0.106
398	ENSDARG00000101947	ptbp2a	chr24	-	30843216	30843250	30840045	30840138	30845793	30845909	398	5,16,11	0,0,1	0,10,19	0,0,0	183	149	1	1	1.0,1.0,0.9	NA,1.0,1.0	-0.033
399	ENSDARG00000101947	ptbp2a	chr24	-	30845793	30845909	30840045	30840138	30852268	30852473	399	3,5,5	0,0,1	7,7,5	0,0,0	265	149	1	1	1.0,1.0,0.738	1.0,1.0,1.0	-0.087
401	ENSDARG00000063076	atrip	chr22	+	10558011	10558114	10557853	10557945	10558865	10558972	401	4,1,0	0,1,0	0,0,1	0,0,0	252	149	1	1	1.0,0.372,NA	NA,NA,1.0	-0.314
402	ENSDARG00000063076	atrip	chr22	+	10558027	10558114	10557853	10557945	10558865	10559124	402	5,1,0	0,1,0	0,0,1	0,0,0	236	149	1	1	1.0,0.387,NA	NA,NA,1.0	-0.306
403	ENSDARG00000008243	cct8	chr10	-	25330313	25330446	25325807	25329828	25330580	25330700	403	86115109	57911901101	12,15,24	254364221	282	149	0.000236084222884	0.005777119807043765	0.073,0.049,0.05	0.024,0.021,0.054	0.024
404	ENSDARG00000008243	cct8	chr10	-	25330580	25330700	25328661	25329828	25333705	25333870	404	112922742067	3,7,0	444701451	0,0,0	269	149	1	1	0.995,0.994,1.0	1.0,1.0,1.0	-0.004
405	ENSDARG00000008243	cct8	chr10	-	25333951	25334023	25333705	25333870	25334117	25334233	405	73413771399	0,3,0	302459348	0,0,0	221	149	1	1	1.0,0.997,1.0	1.0,1.0,1.0	-0.001
406	ENSDARG00000008243	cct8	chr10	-	25340936	25341027	25339561	25339641	25342825	25343521	406	444750725	2,0,0	200311216	0,0,0	240	149	1	1	0.993,1.0,1.0	1.0,1.0,1.0	-0.002
407	ENSDARG00000098686	tmprss2	chr10	+	38724077	38724247	38723399	38723562	38726358	38726454	407	4,4,0	1,0,0	0,3,0	0,0,0	298	149	1	1	0.667,1.0,NA	NA,1.0,NA	-0.166
410	ENSDARG00000043371	mdh2	chr10	+	33389969	33390121	33389421	33389521	33391670	33394568	410	75144183	0,0,0	83,49,58	1,0,0	298	149	1	1	1.0,1.0,1.0	0.976,1.0,1.0	0.008
412	ENSDARG00000069157	tmem135	chr10	-	25316381	25316449	25312336	25313428	25317218	25317317	412	16,30,43	0,3,0	5,10,3	0,0,2	217	149	0.469732	1	1.0,0.873,1.0	1.0,1.0,0.507	0.122
413	ENSDARG00000105231	kmt5aa	chr10	+	44364481	44364614	44363194	44363383	44366176	44366339	413	20,39,59	3,1,0	36,45,17	0,0,0	282	149	0.529128	1	0.779,0.954,1.0	1.0,1.0,1.0	-0.089
414	ENSDARG00000105231	kmt5aa	chr10	+	44367955	44368015	44367704	44367792	44368100	44368291	414	50,90,141	1,0,0	45,80,46	0,0,0	209	149	1	1	0.973,1.0,1.0	1.0,1.0,1.0	-0.009
415	ENSDARG00000116680	zgc:56235	chr10	+	3314548	3314606	3312396	3312547	3317485	3322338	415	0,2,4	0,0,0	2,15,6	2,0,0	207	149	1	1	NA,1.0,1.0	0.419,1.0,1.0	0.194
416	ENSDARG00000043357	tbl2	chr10	-	33257012	33257165	33253951	33255251	33258804	33258931	416	60211188	0,2,1	14,47,33	0,0,0	298	149	1	1	1.0,0.981,0.989	1.0,1.0,1.0	-0.01
421	ENSDARG00000078658	SUPT20H	chr10	-	35020278	35020367	35012093	35012243	35022162	35022262	421	0,4,3	5,10,6	4,16,1	6,5,6	238	149	0.0851372442603	0.6674546994900932	0.0,0.2,0.238	0.294,0.667,0.094	-0.206
422	ENSDARG00000068755	exosc8	chr10	+	35009746	35009853	35009089	35009210	35011272	35011502	422	16,58,29	2,0,0	23,20,15	0,0,0	256	149	1	1	0.823,1.0,1.0	1.0,1.0,1.0	-0.059
426	ENSDARG00000061235	alg5	chr10	-	34991547	34991607	34989077	34989229	34991759	34991873	426	20,74,76	0,2,0	20,17,16	0,0,0	209	149	1	1	1.0,0.963,1.0	1.0,1.0,1.0	-0.012
430	ENSDARG00000074303	PHF12	chr10	-	36815268	36815361	36815111	36815194	36815438	36815582	430	24,41,49	0,2,0	13,10,21	0,0,0	242	149	1	1	1.0,0.927,1.0	1.0,1.0,1.0	-0.024
431	ENSDARG00000069543	galt	chr10	-	14326826	14326910	14274945	14275100	14337824	14337957	431	0,13,15	7,0,0	4,6,5	0,0,0	233	149	0.0166399208015	0.18600940258720922	0.0,1.0,1.0	1.0,1.0,1.0	-0.333
437	ENSDARG00000003429	hnrnpdl	chr10	-	5018237	5018341	5017215	5017514	5018694	5018783	437	33,109,66	113449330	3,21,29	198209236	253	149	6.59108101431e-10	7.9971782973628e-08	0.147,0.125,0.105	0.009,0.056,0.067	0.082
440	ENSDARG00000063665	mat2al	chr10	-	4972897	4973031	4969633	4970112	4975366	4975549	440	19,48,37	2,0,0	0,5,0	0,0,0	283	149	1	1	0.833,1.0,1.0	NA,1.0,NA	-0.056
443	ENSDARG00000104094	grk3	chr10	+	44194190	44194304	44189212	44189349	44198049	44198211	443	0,1,0	0,0,0	0,0,0	2,0,0	263	149	1	1	NA,1.0,NA	0.0,NA,NA	1
444	ENSDARG00000035167	mrpl48	chr10	-	36690002	36690034	36689838	36689912	36691337	36691390	444	1,1,0	0,0,0	1,0,0	0,0,1	181	149	1	1	1.0,1.0,NA	1.0,NA,0.0	0.5
445	ENSDARG00000076560	NA	chr10	+	15984342	15984399	15980653	15980844	15985247	15985324	445	2,0,19	0,0,2	0,0,0	0,2,0	206	149	1	1	1.0,NA,0.873	NA,0.0,NA	0.936
446	ENSDARG00000043154	ucp2	chr10	+	36662924	36663065	36662639	36662795	36665677	36665901	446	230635615	0,2,0	621658706	0,0,0	290	149	1	1	1.0,0.994,1.0	1.0,1.0,1.0	-0.002
447	ENSDARG00000043154	ucp2	chr10	+	36665677	36665901	36662924	36663065	36668438	36668723	447	279825772	0,0,0	794872894	0,0,3	298	149	1	1	1.0,1.0,1.0	1.0,1.0,0.993	0.002
448	ENSDARG00000043154	ucp2	chr10	+	36668549	36668763	36665677	36665901	36668839	36669034	448	56011811121	0,4,10	120817351497	0,0,0	298	149	1	1	1.0,0.993,0.982	1.0,1.0,1.0	-0.008
449	ENSDARG00000043154	ucp2	chr10	+	36668839	36669034	36668549	36668763	36670062	36670164	449	96620101950	0,0,1	204428502376	0,0,0	298	149	1	1	1.0,1.0,0.999	1.0,1.0,1.0	0
450	ENSDARG00000043154	ucp2	chr10	+	36670062	36670164	36668839	36669034	36670244	36670425	450	100620382019	16,28,42	205527182357	121210115	251	149	0	0	0.974,0.977,0.966	0.91,0.885,0.924	0.066
451	ENSDARG00000043154	ucp2	chr10	+	36670244	36670425	36668839	36669034	36673083	36673388	451	58712091194	3,0,0	146720101497	0,0,4	298	149	1	1	0.99,1.0,1.0	1.0,1.0,0.995	-0.002
452	ENSDARG00000030781	acads	chr10	-	43999816	43999873	43999262	43999735	44002811	44002907	452	28,65,54	0,2,0	29,72,32	1,0,0	206	149	1	1	1.0,0.959,1.0	0.954,1.0,1.0	0.002
453	ENSDARG00000030781	acads	chr10	-	44002811	44002907	43999816	43999873	44006097	44006235	453	22,55,57	0,0,0	28,76,24	3,0,0	245	149	0.797828	1	1.0,1.0,1.0	0.85,1.0,1.0	0.05
454	ENSDARG00000030781	acads	chr10	-	44009949	44010101	44008208	44008379	44011038	44011150	454	7,25,20	0,0,0	24,31,27	5,0,0	298	149	0.0885964932431	0.6907442793143432	1.0,1.0,1.0	0.706,1.0,1.0	0.098
455	ENSDARG00000030781	acads	chr10	-	44015578	44015739	44011673	44011827	44017468	44017515	455	1,7,2	0,2,0	5,6,0	0,0,0	298	149	1	1	1.0,0.636,1.0	1.0,1.0,NA	-0.121
458	ENSDARG00000093382	uqcc3	chr10	-	27009040	27009080	27006268	27006732	27009234	27009470	458	0,0,0	76130146	0,2,1	76,126,54	189	149	1	1	0.0,0.0,0.0	0.0,0.012,0.014	-0.009
459	ENSDARG00000093382	uqcc3	chr10	-	27009040	27009091	27006570	27006732	27009234	27009413	459	0,0,0	76130146	0,2,1	76,126,54	200	149	1	1	0.0,0.0,0.0	0.0,0.012,0.014	-0.009
461	ENSDARG00000030278	idh3a	chr25	+	25815911	25815976	25806886	25806989	25823191	25823276	461	11,34,28	0,0,0	5,5,0	1,1,0	214	149	1	1	1.0,1.0,1.0	0.777,0.777,NA	0.223
462	ENSDARG00000059059	emsy	chr10	-	287869	288034	287575	287731	288129	288343	462	0,2,0	0,0,0	0,0,0	0,1,2	298	149	1	1	NA,1.0,NA	NA,0.0,0.0	1
463	ENSDARG00000059059	emsy	chr10	-	292473	292695	292116	292266	293970	294208	463	0,2,0	0,0,2	0,0,1	0,0,0	298	149	1	1	NA,1.0,0.0	NA,NA,1.0	-0.5
464	ENSDARG00000021455	STRBP	chr10	-	9844017	9844068	9834895	9837415	9846208	9846341	464	0,5,0	0,0,0	0,0,5	0,0,1	200	149	1	1	NA,1.0,NA	NA,NA,0.788	0.212
469	ENSDARG00000059048	mpzl1l	chr10	+	217316	217446	216065	216279	223764	223885	469	3,2,0	0,0,0	0,6,0	0,1,0	279	149	1	1	1.0,1.0,NA	NA,0.762,NA	0.238
470	ENSDARG00000059048	mpzl1l	chr10	+	220299	220405	217316	217446	223764	223866	470	1,1,0	2,1,0	0,0,0	0,5,0	255	149	1	1	0.226,0.369,NA	NA,0.0,NA	0.297
472	ENSDARG00000060951	POLG	chr25	-	8482735	8482944	8482106	8482267	8486558	8486736	472	7,9,17	0,0,0	4,3,0	2,0,0	298	149	1	1	1.0,1.0,1.0	0.5,1.0,NA	0.25
476	ENSDARG00000040620	psmg1	chr10	-	207669	207791	206995	207302	207924	208123	476	138190184	7,10,7	28,68,35	0,0,0	271	149	2.41262468941e-05	0.00087819538694524	0.916,0.913,0.935	1.0,1.0,1.0	-0.079
477	ENSDARG00000040620	psmg1	chr10	-	208335	208398	207924	208123	208628	208786	477	100119101	0,0,3	19,42,12	0,0,0	212	149	1	1	1.0,1.0,0.959	1.0,1.0,1.0	-0.014
479	ENSDARG00000062016	vps51	chr10	+	26965487	26966391	26963819	26964039	26969008	26969224	479	4,6,15	0,0,1	8,2,10	0,0,0	298	149	1	1	1.0,1.0,0.882	1.0,1.0,1.0	-0.039
481	ENSDARG00000100742	reep5	chr10	+	6496629	6496723	6496184	6496432	6510722	6510861	481	215600544	0,1,0	103111112	0,0,0	243	149	1	1	1.0,0.997,1.0	1.0,1.0,1.0	-0.001
483	ENSDARG00000019000	smc3	chr22	-	29905511	29905579	29902942	29903014	29905693	29905732	483	1,13,1	0,0,0	3,4,0	0,0,1	217	149	1	1	1.0,1.0,1.0	1.0,1.0,0.0	0.333
484	ENSDARG00000104242	dcp2	chr10	-	6476099	6476151	6473091	6474090	6476229	6476310	484	17,80,67	0,2,0	21,14,17	3,0,3	201	149	0.00732640672482	0.09545635965403061	1.0,0.967,1.0	0.838,1.0,0.808	0.107
485	ENSDARG00000075747	NA	chr10	+	3013963	3014046	3012754	3012979	3016031	3016136	485	1,7,0	0,0,0	15,20,3	0,1,0	232	149	1	1	1.0,1.0,NA	1.0,0.928,1.0	0.024
488	ENSDARG00000062460	sgk3	chr24	-	23760267	23760357	23758509	23759819	23761026	23761182	488	1,0,8	0,1,0	26,7,4	0,0,0	239	149	1	1	1.0,0.0,1.0	1.0,1.0,1.0	-0.333
489	ENSDARG00000062460	sgk3	chr24	-	23769353	23769411	23768946	23769030	23769575	23769625	489	0,0,4	1,2,0	3,0,0	0,0,0	207	149	1	1	0.0,0.0,1.0	1.0,NA,NA	-0.667
490	ENSDARG00000003984	LTN1	chr10	+	23129346	23129427	23126532	23126770	23131399	23131586	490	0,7,1	0,0,0	0,8,9	0,0,1	230	149	1	1	NA,1.0,1.0	NA,1.0,0.854	0.073
491	ENSDARG00000077515	LETM2	chr10	+	20592201	20592646	20591777	20591847	20596132	20596276	491	10,24,47	0,0,1	74,62,49	0,0,0	298	149	1	1	1.0,1.0,0.959	1.0,1.0,1.0	-0.014
493	ENSDARG00000019521	mpx	chr10	-	7780239	7780277	7779865	7779919	7780512	7780709	493	35,60,92	127272253	37,46,32	30,12,27	187	149	5.09313258235e-10	6.591645368801422e-08	0.18,0.149,0.225	0.496,0.753,0.486	-0.394
494	ENSDARG00000019521	mpx	chr10	-	7782239	7782400	7781889	7782148	7783222	7783580	494	44,105,77	1,0,0	44,12,16	0,0,0	298	149	1	1	0.957,1.0,1.0	1.0,1.0,1.0	-0.014
499	ENSDARG00000104846	atg10	chr10	+	43057592	43057725	43047653	43047773	43063811	43063909	499	0,8,9	0,0,0	10,23,23	3,0,0	282	149	1	1	NA,1.0,1.0	0.638,1.0,1.0	0.121
500	ENSDARG00000062873	slc2a11l	chr10	-	17497642	17497791	17493480	17493673	17498873	17499003	500	0,0,1	1,0,0	4,3,0	0,0,0	298	149	1	1	0.0,NA,1.0	1.0,1.0,NA	-0.5
503	ENSDARG00000063570	dyrk1aa	chr10	-	74920	74990	73599	73799	75109	75225	503	0,0,3	0,0,0	0,0,1	0,2,0	219	149	1	1	NA,NA,1.0	NA,0.0,1.0	0.5
505	ENSDARG00000034852	nt5c2l1	chr10	-	17461244	17461328	17460357	17460938	17462545	17462722	505	158151344821	4,4,5	300033193672	7,18,18	233	149	1	1	0.996,0.999,0.998	0.996,0.992,0.992	0.004
507	ENSDARG00000034852	nt5c2l1	chr10	-	17463619	17463671	17462987	17463048	17464610	17464781	507	203557696164	5,0,3	358438604594	0,0,0	201	149	1	1	0.997,1.0,0.999	1.0,1.0,1.0	-0.001
508	ENSDARG00000034852	nt5c2l1	chr10	-	17464610	17464781	17463619	17463671	17464876	17464943	508	263374467865	0,0,6	484451596173	0,0,0	298	149	1	1	1.0,1.0,0.998	1.0,1.0,1.0	-0.001
509	ENSDARG00000034852	nt5c2l1	chr10	-	17466963	17467005	17466774	17466876	17469535	17469589	509	3368511044	0,4,6	552702805	7,4,0	191	149	1	1	1.0,0.994,0.993	0.984,0.993,1.0	0.003
510	ENSDARG00000034852	nt5c2l1	chr10	-	17467136	17467220	17466963	17467005	17469535	17469589	510	119531833600	0,5,7	165824853208	0,1,0	233	149	1	1	1.0,0.998,0.997	1.0,0.999,1.0	-0.001
511	ENSDARG00000034852	nt5c2l1	chr10	-	17469535	17469589	17461244	17461328	17473620	17473714	511	3138741003	0,4,0	531641874	0,0,0	203	149	1	1	1.0,0.994,1.0	1.0,1.0,1.0	-0.002
512	ENSDARG00000034852	nt5c2l1	chr10	-	17469535	17469589	17466774	17466876	17478184	17478280	512	0,1,2	0,0,0	6,3,0	0,2,0	203	149	1	1	NA,1.0,1.0	1.0,0.524,NA	0.238
513	ENSDARG00000034852	nt5c2l1	chr10	-	17469535	17469589	17467136	17467220	17478184	17478280	513	275759800	0,0,0	418578706	0,0,1	203	149	1	1	1.0,1.0,1.0	1.0,1.0,0.998	0.001
514	ENSDARG00000034852	nt5c2l1	chr10	-	17473620	17473714	17469535	17469589	17475996	17476054	514	130633493856	4,1,0	262227263518	7,1,0	243	149	1	1	0.995,1.0,1.0	0.996,0.999,1.0	0
515	ENSDARG00000034852	nt5c2l1	chr10	-	17473620	17473714	17469535	17469589	17478184	17478280	515	46811881423	0,0,0	8929451196	6,8,0	243	149	1	1	1.0,1.0,1.0	0.989,0.986,1.0	0.008
516	ENSDARG00000034852	nt5c2l1	chr10	-	17473653	17473714	17469535	17469589	17475996	17476054	516	308772899	4,1,0	802731964	7,1,0	210	149	1	1	0.982,0.998,1.0	0.988,0.998,1.0	-0.002
518	ENSDARG00000034852	nt5c2l1	chr10	-	17475996	17476054	17473620	17473714	17476136	17476228	518	109328253244	2,0,0	237925413152	1,2,1	207	149	1	1	0.997,1.0,1.0	0.999,0.999,1.0	0
519	ENSDARG00000034852	nt5c2l1	chr10	-	17476136	17476228	17473620	17473714	17478184	17478280	519	49813291482	0,0,4	118111981431	0,9,0	241	149	1	1	1.0,1.0,0.996	1.0,0.988,1.0	0.003
521	ENSDARG00000043732	cops4	chr10	+	11362207	11362378	11361506	11361657	11363583	11363699	521	198495408	0,3,0	88102109	0,0,0	298	149	1	1	1.0,0.988,1.0	1.0,1.0,1.0	-0.004
522	ENSDARG00000043732	cops4	chr10	+	11362207	11362381	11361506	11361657	11363583	11363699	522	119333292	0,3,0	52,76,95	0,0,0	298	149	1	1	1.0,0.982,1.0	1.0,1.0,1.0	-0.006
523	ENSDARG00000043732	cops4	chr10	+	11365103	11365188	11363583	11363699	11367842	11368476	523	265768664	0,1,4	103165163	0,0,0	234	149	1	1	1.0,0.998,0.991	1.0,1.0,1.0	-0.004
526	ENSDARG00000068992	hspa8	chr10	+	29850747	29850953	29850327	29850537	29852309	29852512	526	114528193016	0,0,2	212824382558	0,0,0	298	149	1	1	1.0,1.0,0.999	1.0,1.0,1.0	0
527	ENSDARG00000068992	hspa8	chr10	+	29852876	29853109	29852601	29852800	29853221	29853416	527	204264416442503	1,0,0	209842968824796	0,0,0	298	149	1	1	1.0,1.0,1.0	1.0,1.0,1.0	0
528	ENSDARG00000063194	lin54	chr10	-	11331865	11332068	11324514	11328452	11332187	11332325	528	26,26,46	1,0,1	33,34,29	0,0,0	298	149	1	1	0.929,1.0,0.958	1.0,1.0,1.0	-0.038
529	ENSDARG00000063194	lin54	chr10	-	11332876	11332979	11332187	11332325	11334355	11334427	529	15,22,33	4,0,0	12,19,19	8,3,3	252	149	0.00251011685247	0.03940409851424604	0.689,1.0,1.0	0.47,0.789,0.789	0.214
531	ENSDARG00000063194	lin54	chr10	-	11335043	11335114	11334701	11334899	11339146	11339345	531	4,7,4	0,0,1	10,4,4	0,0,1	220	149	1	1	1.0,1.0,0.73	1.0,1.0,0.73	0
533	ENSDARG00000019498	cry5	chr10	-	39272859	39273011	39270490	39270702	39274818	39274959	533	18,49,41	0,0,0	23,50,19	2,0,0	298	149	1	1	1.0,1.0,1.0	0.852,1.0,1.0	0.049
534	ENSDARG00000019498	cry5	chr10	-	39272859	39273011	39270490	39270702	39277038	39277206	534	9,31,22	0,2,0	13,34,12	0,0,4	298	149	0.374348	1	1.0,0.886,1.0	1.0,1.0,0.6	0.095
535	ENSDARG00000019498	cry5	chr10	-	39274818	39274959	39270490	39270702	39277038	39277206	535	4,15,12	0,2,0	2,11,2	0,0,4	290	149	0.118026	0.8657205493011184	1.0,0.794,1.0	1.0,1.0,0.204	0.197
536	ENSDARG00000019498	cry5	chr10	-	39274818	39274959	39272859	39273011	39277038	39277206	536	13,33,31	0,0,0	10,27,11	0,0,2	290	149	1	1	1.0,1.0,1.0	1.0,1.0,0.739	0.087
537	ENSDARG00000076765	DDHD2	chr10	-	20519500	20519590	20519298	20519413	20521898	20522092	537	22,14,24	0,0,0	11,18,17	0,0,1	239	149	1	1	1.0,1.0,1.0	1.0,1.0,0.914	0.029
538	ENSDARG00000044281	erbin	chr10	+	15521905	15521984	15515011	15515129	15522081	15522171	538	10,16,25	0,2,0	23,4,8	0,0,0	228	149	1	1	1.0,0.839,1.0	1.0,1.0,1.0	-0.054
539	ENSDARG00000044281	erbin	chr10	+	15545786	15545859	15540855	15541000	15551483	15551613	539	3,6,5	0,0,3	1,1,2	0,0,0	222	149	0.35047	1	1.0,1.0,0.528	1.0,1.0,1.0	-0.157
542	ENSDARG00000099532	ubl3a	chr10	-	36371788	36371875	36369003	36369081	36377146	36377255	542	2,8,8	0,0,0	20,1,15	0,0,1	236	149	1	1	1.0,1.0,1.0	1.0,1.0,0.904	0.032
543	ENSDARG00000036338	vps11	chr10	-	29759563	29759697	29759143	29759346	29760863	29761025	543	7,44,36	1,0,0	7,7,26	0,0,2	283	149	1	1	0.787,1.0,1.0	1.0,1.0,0.873	-0.029
544	ENSDARG00000078105	DEPDC5	chr10	-	17172139	17172222	17171603	17172037	17172938	17172999	544	77146201	1,1,0	148166155	1,6,0	232	149	0.75158	1	0.98,0.989,1.0	0.99,0.947,1.0	0.011
545	ENSDARG00000078105	DEPDC5	chr10	-	17174153	17174325	17172938	17172999	17179547	17179680	545	42,76,101	0,4,2	72,87,81	0,1,0	298	149	0.136202	0.9768955077081378	1.0,0.905,0.962	1.0,0.978,1.0	-0.037
546	ENSDARG00000078105	DEPDC5	chr10	-	17179359	17179465	17172938	17172999	17179547	17179680	546	3,13,18	0,4,2	24,28,37	0,1,0	255	149	0.00139947261751	0.02477364293124085	1.0,0.655,0.84	1.0,0.942,1.0	-0.149
547	ENSDARG00000078105	DEPDC5	chr10	-	17183089	17183152	17179940	17180077	17185218	17185330	547	0,3,2	0,5,6	6,2,6	0,5,4	212	149	1	1	NA,0.297,0.19	1.0,0.219,0.513	-0.334
549	ENSDARG00000020913	ddx56	chr10	-	2860720	2860826	2859273	2859368	2860920	2861010	549	7,32,40	0,0,2	3,2,1	0,0,0	255	149	1	1	1.0,1.0,0.921	1.0,1.0,1.0	-0.026
550	ENSDARG00000057456	ppp3ccb	chr10	+	20229815	20229842	20226895	20226993	20233799	20234383	550	3,42,38	2,8,8	6,26,15	0,0,0	176	149	7.46893035863e-07	4.3499050408661116e-05	0.559,0.816,0.801	1.0,1.0,1.0	-0.275
551	ENSDARG00000103025	hmgcs1	chr10	+	6021932	6022058	6016202	6016660	6022224	6022389	551	5,6,7	0,0,1	0,2,0	0,0,0	275	149	1	1	1.0,1.0,0.791	NA,1.0,NA	-0.07
553	ENSDARG00000038159	tcf7l1a	chr10	-	42204667	42204811	42202279	42202439	42211578	42211662	553	0,0,2	0,0,0	5,5,2	4,0,0	293	149	1	1	NA,NA,1.0	0.389,1.0,1.0	0.204
554	ENSDARG00000038159	tcf7l1a	chr10	-	42211578	42211662	42204667	42204811	42211826	42211929	554	0,0,3	1,0,0	7,5,1	0,0,0	233	149	1	1	0.0,NA,1.0	1.0,1.0,1.0	-0.5
557	ENSDARG00000035333	MIS18A	chr10	+	33590438	33590561	33589272	33589339	33590670	33590773	557	24,55,71	0,3,0	0,6,2	0,0,0	272	149	1	1	1.0,0.909,1.0	NA,1.0,1.0	-0.03
558	ENSDARG00000103754	aspm	chr22	+	23572755	23572965	23570103	23570263	23575183	23575333	558	69124169	0,0,0	14,29,28	0,0,1	298	149	1	1	1.0,1.0,1.0	1.0,1.0,0.933	0.022
561	ENSDARG00000055339	NA	chr10	+	39111943	39112021	39110342	39110496	39114577	39114782	561	0,0,1	0,1,0	2,0,2	0,0,0	227	149	1	1	NA,0.0,1.0	1.0,NA,1.0	-0.5
563	ENSDARG00000035332	cfap298	chr10	+	33574175	33574335	33573837	33573911	33576390	33576558	563	1,7,34	0,2,0	7,1,3	0,1,0	298	149	1	1	1.0,0.636,1.0	1.0,0.333,1.0	0.101
564	ENSDARG00000035332	cfap298	chr10	+	33577016	33577084	33576390	33576558	33577164	33577323	564	2,26,18	0,0,1	2,7,1	0,0,0	217	149	1	1	1.0,1.0,0.925	1.0,1.0,1.0	-0.025
565	ENSDARG00000035332	cfap298	chr10	+	33577633	33577765	33577164	33577323	33577869	33577965	565	2,45,41	3,2,0	1,2,0	0,0,0	281	149	1	1	0.261,0.923,1.0	1.0,1.0,NA	-0.272
566	ENSDARG00000057299	pbdc1	chr10	-	20105098	20105239	20104301	20104413	20105328	20105388	566	82176164	0,7,6	84,82,51	0,0,0	290	149	0.00085929249839	0.016788612232265812	1.0,0.928,0.934	1.0,1.0,1.0	-0.046
567	ENSDARG00000013110	dmtn	chr10	+	20132788	20132833	20131785	20131941	20134747	20134880	567	26,92,114	0,8,5	141132131	2,12,1	194	149	0.413837	1	1.0,0.898,0.946	0.982,0.894,0.99	-0.007
568	ENSDARG00000013110	dmtn	chr10	+	20136099	20136144	20134747	20134880	20136256	20136400	568	43219280	0,0,0	253233210	0,3,0	194	149	1	1	1.0,1.0,1.0	1.0,0.984,1.0	0.005
569	ENSDARG00000013110	dmtn	chr10	+	20136256	20136400	20134747	20134880	20137764	20137773	569	62229300	2,0,0	213229230	5,11,19	293	149	4.02743827177e-09	4.387385725179022e-07	0.94,1.0,1.0	0.956,0.914,0.86	0.07
570	ENSDARG00000013110	dmtn	chr10	+	20140022	20140087	20138045	20138151	20144441	20144522	570	38141153	0,1,0	78127116	0,0,0	214	149	1	1	1.0,0.99,1.0	1.0,1.0,1.0	-0.003
571	ENSDARG00000013110	dmtn	chr10	+	20140717	20140766	20140022	20140087	20144441	20144522	571	26,87,89	0,4,3	42,71,56	0,0,1	198	149	0.0784905165716	0.6253471525485614	1.0,0.942,0.957	1.0,1.0,0.977	-0.026
573	ENSDARG00000013110	dmtn	chr10	+	20144138	20144204	20140717	20140766	20144441	20144522	573	13,58,49	2,14,13	28,41,42	0,0,0	215	149	2.86968226959e-11	4.398165667918989e-09	0.818,0.742,0.723	1.0,1.0,1.0	-0.239
574	ENSDARG00000013110	dmtn	chr10	+	20144441	20144522	20138045	20138151	20146430	20146544	574	107355392	0,0,0	191260277	2,1,0	230	149	1	1	1.0,1.0,1.0	0.984,0.994,1.0	0.007
575	ENSDARG00000060069	isoc1	chr10	+	16550145	16550265	16547258	16547538	16557262	16557466	575	0,0,1	0,1,0	0,1,1	0,0,0	269	149	1	1	NA,0.0,1.0	NA,1.0,1.0	-0.5
576	ENSDARG00000043182	hhla2a.1	chr10	+	35431552	35431882	35429807	35430086	35434422	35434512	576	19,38,28	0,4,0	5,3,2	3,0,0	298	149	0.810512	1	1.0,0.826,1.0	0.455,1.0,1.0	0.124
587	ENSDARG00000012314	usp25	chr10	-	38180717	38180796	38178345	38178425	38183057	38183236	587	8,29,21	0,1,0	37,37,39	0,0,0	228	149	1	1	1.0,0.95,1.0	1.0,1.0,1.0	-0.017
589	ENSDARG00000012314	usp25	chr10	-	38188873	38189047	38183057	38183236	38194324	38194464	589	3,0,0	3,21,10	0,1,0	7,18,18	298	149	0.589482	1	0.333,0.0,0.0	0.0,0.027,0.0	0.102
590	ENSDARG00000012314	usp25	chr10	-	38194324	38194464	38183057	38183236	38196131	38196374	590	2,23,12	0,0,0	10,18,19	0,0,1	289	149	1	1	1.0,1.0,1.0	1.0,1.0,0.907	0.031
591	ENSDARG00000012314	usp25	chr10	-	38219288	38219365	38218940	38219014	38220736	38220874	591	1,5,2	0,0,0	6,0,1	0,0,3	226	149	1	1	1.0,1.0,1.0	1.0,NA,0.18	0.41
592	ENSDARG00000030914	tmem120aa	chr10	+	35270838	35270900	35270579	35270645	35271009	35271102	592	87321229	0,0,0	122143129	0,2,0	211	149	1	1	1.0,1.0,1.0	1.0,0.981,1.0	0.006
593	ENSDARG00000030914	tmem120aa	chr10	+	35272404	35272469	35271009	35271102	35274726	35274795	593	121314282	1,2,6	90143139	10,9,8	214	149	6.75858136789e-07	3.9759573622819556e-05	0.988,0.991,0.97	0.862,0.917,0.924	0.082
594	ENSDARG00000030914	tmem120aa	chr10	+	35272404	35272469	35271009	35271102	35274969	35275350	594	31,81,56	0,0,0	21,31,29	0,2,0	214	149	1	1	1.0,1.0,1.0	1.0,0.915,1.0	0.028
595	ENSDARG00000030914	tmem120aa	chr10	+	35274726	35274795	35271009	35271102	35274969	35275350	595	53155166	0,0,0	65,87,71	0,2,0	218	149	1	1	1.0,1.0,1.0	1.0,0.967,1.0	0.011
596	ENSDARG00000030914	tmem120aa	chr10	+	35274726	35274795	35272404	35272469	35274969	35275350	596	145399392	0,2,0	126187175	0,0,0	218	149	1	1	1.0,0.993,1.0	1.0,1.0,1.0	-0.002
597	ENSDARG00000028067	bnip3lb	chr10	+	18927853	18927926	18924330	18924550	18928043	18928141	597	62,104,97	0,0,0	317349305	0,0,5	222	149	1	1	1.0,1.0,1.0	1.0,1.0,0.976	0.008
598	ENSDARG00000028067	bnip3lb	chr10	+	18928043	18928141	18924330	18924550	18930363	18930513	598	22,68,59	0,0,0	181188165	11,6,1	247	149	0.000406422308678	0.009174432270312683	1.0,1.0,1.0	0.908,0.95,0.99	0.051
603	ENSDARG00000079110	cluap1	chr24	-	37469036	37469096	37466825	37467284	37469461	37469514	603	0,4,2	2,13,5	0,5,0	2,6,6	209	149	0.759447	1	0.0,0.18,0.222	0.0,0.373,0.0	0.01
604	ENSDARG00000008097	srsf9	chr10	-	1694376	1695011	1688872	1689045	1696986	1697074	604	15,39,27	0,0,0	29,33,23	0,0,2	298	149	1	1	1.0,1.0,1.0	1.0,1.0,0.852	0.049
613	ENSDARG00000013582	NA	chr25	-	13650409	13650460	13649166	13649226	13651351	13651453	613	5,8,3	0,0,1	3,5,5	0,0,0	200	149	1	1	1.0,1.0,0.691	1.0,1.0,1.0	-0.103
614	ENSDARG00000019897	gpat4	chr10	-	41366246	41366326	41362389	41362988	41368338	41368467	614	35108116	0,0,0	14,53,18	2,0,0	229	149	1	1	1.0,1.0,1.0	0.82,1.0,1.0	0.06
615	ENSDARG00000019897	gpat4	chr10	-	41373213	41373303	41371083	41371177	41376835	41376910	615	37,52,70	0,2,0	17,36,12	0,0,0	239	149	1	1	1.0,0.942,1.0	1.0,1.0,1.0	-0.019
616	ENSDARG00000013457	mtrex	chr10	+	8236962	8237031	8236688	8236861	8239300	8239426	616	4,2,5	0,0,0	0,0,2	0,0,1	218	149	1	1	1.0,1.0,1.0	NA,NA,0.578	0.422
617	ENSDARG00000053381	PLPP1	chr10	-	8269205	8269382	8265971	8266490	8274074	8274132	617	235511457	0,0,5	146152153	3,2,7	298	149	0.00132770526434	0.023646958591792538	1.0,1.0,0.979	0.961,0.974,0.916	0.043
618	ENSDARG00000053381	PLPP1	chr10	-	8274074	8274132	8265971	8266490	8278040	8278321	618	31,89,72	0,0,0	29,42,36	0,0,2	207	149	1	1	1.0,1.0,1.0	1.0,1.0,0.928	0.024
619	ENSDARG00000053381	PLPP1	chr10	-	8278040	8278321	8274074	8274132	8294907	8294965	619	97182165	0,0,0	60,65,66	0,1,0	298	149	1	1	1.0,1.0,1.0	1.0,0.97,1.0	0.01
620	ENSDARG00000053381	PLPP1	chr10	-	8282590	8282742	8278040	8278321	8288832	8288987	620	4,5,12	24,82,79	9,0,7	12,26,39	298	149	0.249189	1	0.077,0.03,0.071	0.273,0.0,0.082	-0.059
621	ENSDARG00000053381	PLPP1	chr10	-	8282590	8282742	8278040	8278321	8294907	8294965	621	5,5,15	4,5,6	12,5,8	8,0,5	298	149	0.468018	1	0.385,0.333,0.556	0.429,1.0,0.444	-0.2
622	ENSDARG00000053381	PLPP1	chr10	-	8288832	8288987	8278040	8278321	8294907	8295294	622	53145145	4,5,6	19,46,61	8,0,5	298	149	0.167565	1	0.869,0.935,0.924	0.543,1.0,0.859	0.109
623	ENSDARG00000053381	PLPP1	chr10	-	8288832	8288987	8282590	8282742	8294907	8295294	623	29,63,66	1,0,3	8,20,22	4,5,1	298	149	0.000425217778666	0.0095023571026278	0.935,1.0,0.917	0.5,0.667,0.917	0.256
626	ENSDARG00000101557	scarb1	chr10	+	44718106	44718222	44713678	44713774	44718595	44718762	626	0,7,4	0,0,0	14,3,9	2,0,0	265	149	1	1	NA,1.0,1.0	0.797,1.0,1.0	0.068
628	ENSDARG00000101557	scarb1	chr10	+	44743402	44743475	44738188	44738335	44745630	44745966	628	0,3,0	3,19,27	0,0,0	22,20,8	222	149	0.869505	1	0.0,0.096,0.0	0.0,0.0,0.0	0.032
634	ENSDARG00000007824	CAMTA1	chr11	+	39908837	39908858	39908657	39908729	39909533	39909733	634	2,0,0	0,0,2	0,0,0	1,3,0	170	149	1	1	1.0,NA,0.0	0.0,0.0,NA	0.5
635	ENSDARG00000007824	CAMTA1	chr11	+	39916788	39916819	39916389	39916464	39922198	39926872	635	0,3,0	0,0,2	0,0,2	5,11,4	180	149	1	1	NA,1.0,0.0	0.0,0.0,0.293	0.402
637	ENSDARG00000057940	dido1	chr11	-	18552221	18552335	18550969	18551882	18554693	18554738	637	0,0,1	6,1,0	0,0,0	0,3,1	263	149	1	1	0.0,0.0,1.0	NA,0.0,0.0	0.333
638	ENSDARG00000016649	akr7a3	chr11	+	41842253	41842350	41841806	41841911	41844099	41844199	638	36,86,79	6,9,4	71,48,37	0,0,0	246	149	2.42681220897e-07	1.76671928813016e-05	0.784,0.853,0.923	1.0,1.0,1.0	-0.147
641	ENSDARG00000101616	arfgap1	chr11	-	124203	124263	123763	123840	125750	125807	641	0,0,1	2,0,0	0,0,2	0,0,0	209	149	1	1	0.0,NA,1.0	NA,NA,1.0	-0.5
643	ENSDARG00000074221	ABCA7	chr11	+	5645899	5646023	5643143	5643288	5646104	5646234	643	0,0,0	0,0,2	1,0,0	0,0,0	273	149	1	1	NA,NA,0.0	1.0,NA,NA	-1
646	ENSDARG00000063254	r3hdm4	chr11	+	5669863	5669978	5669654	5669773	5671330	5671416	646	0,0,6	0,0,0	0,0,1	0,0,2	264	149	1	1	NA,NA,1.0	NA,NA,0.22	0.78
647	ENSDARG00000101146	NA	chr11	-	45190743	45190768	45187797	45190639	45192176	45192311	647	134314343	0,0,6	449672570	30,28,19	174	149	1.50554385625e-08	1.4613812364666667e-06	1.0,1.0,0.98	0.928,0.954,0.963	0.045
648	ENSDARG00000101146	NA	chr11	-	45195102	45195372	45190743	45190768	45195889	45196183	648	20,32,58	0,0,0	104140104	0,0,1	298	149	1	1	1.0,1.0,1.0	1.0,1.0,0.981	0.006
649	ENSDARG00000101146	NA	chr11	-	45195102	45195372	45192504	45192798	45195889	45196183	649	105147276	0,0,0	386631409	4,13,0	298	149	0.0319982016116	0.31373320906727004	1.0,1.0,1.0	0.98,0.96,1.0	0.02
650	ENSDARG00000101146	NA	chr11	-	45195102	45195372	45192504	45192798	45198857	45198884	650	86115218	0,0,3	282492305	0,0,0	298	149	1	1	1.0,1.0,0.973	1.0,1.0,1.0	-0.009
651	ENSDARG00000101146	NA	chr11	-	45198857	45198884	45196325	45196586	45198984	45199251	651	0,0,2	0,0,1	0,7,0	0,0,0	176	149	1	1	NA,NA,0.629	NA,1.0,NA	-0.371
652	ENSDARG00000105321	aspscr1	chr11	+	45269127	45269180	45268830	45268893	45269704	45269756	652	99285267	0,0,0	86155105	0,0,2	202	149	1	1	1.0,1.0,1.0	1.0,1.0,0.975	0.008
653	ENSDARG00000105321	aspscr1	chr11	+	45269704	45269756	45269127	45269180	45270104	45270174	653	98300261	0,2,6	88159104	0,0,0	201	149	0.646769	1	1.0,0.991,0.97	1.0,1.0,1.0	-0.013
654	ENSDARG00000105321	aspscr1	chr11	+	45270104	45270174	45269704	45269756	45272522	45272716	654	122356320	1,0,3	111208131	0,0,1	219	149	1	1	0.988,1.0,0.986	1.0,1.0,0.989	-0.005
655	ENSDARG00000105321	aspscr1	chr11	+	45272522	45272716	45270104	45270174	45275198	45275209	655	220541436	0,4,0	146263165	0,0,0	298	149	1	1	1.0,0.985,1.0	1.0,1.0,1.0	-0.005
656	ENSDARG00000100011	strn	chr11	+	44839470	44839581	44838707	44838867	44843617	44843761	656	1,8,11	0,0,2	15,25,17	0,0,1	260	149	1	1	1.0,1.0,0.759	1.0,1.0,0.907	-0.049
657	ENSDARG00000100011	strn	chr11	+	44846914	44847082	44846574	44846696	44848739	44848886	657	35,51,45	0,0,0	55,76,69	3,0,0	298	149	1	1	1.0,1.0,1.0	0.902,1.0,1.0	0.033
659	ENSDARG00000109830	SFMBT1	chr11	-	18312153	18312242	18309419	18309672	18315902	18316146	659	2,0,0	0,0,0	0,0,0	5,0,0	238	149	1	1	1.0,NA,NA	0.0,NA,NA	1
660	ENSDARG00000015990	hcfc1a	chr11	-	25439666	25439730	25436439	25437946	25439813	25440111	660	70141159	0,10,2	18,65,22	0,0,0	213	149	0.0062752708803	0.08325097404753348	1.0,0.908,0.982	1.0,1.0,1.0	-0.037
661	ENSDARG00000013477	gata1a	chr11	-	25412588	25412714	25411913	25412507	25414503	25414649	661	56512821299	0,1,0	416689522	0,0,0	275	149	1	1	1.0,0.999,1.0	1.0,1.0,1.0	0
662	ENSDARG00000013477	gata1a	chr11	-	25414503	25414649	25412588	25412714	25414720	25415212	662	453962980	0,0,2	324613462	0,0,0	295	149	1	1	1.0,1.0,0.996	1.0,1.0,1.0	-0.001
665	ENSDARG00000061737	ece1	chr11	-	27925057	27925125	27923221	27923412	27925225	27925336	665	4,0,0	0,0,0	2,6,15	2,0,0	217	149	1	1	1.0,NA,NA	0.407,1.0,1.0	0.198
666	ENSDARG00000058824	mrpl4	chr11	-	11324227	11324301	11319140	11319332	11324389	11324499	666	27,39,30	0,0,1	10,22,21	0,0,0	223	149	1	1	1.0,1.0,0.952	1.0,1.0,1.0	-0.016
667	ENSDARG00000070545	top1a	chr11	+	25296911	25296936	25296365	25296518	25300694	25300791	667	20,49,62	0,1,0	5,6,0	0,0,0	174	149	1	1	1.0,0.977,1.0	1.0,1.0,NA	-0.008
668	ENSDARG00000070545	top1a	chr11	+	25301030	25301151	25300694	25300791	25301311	25301358	668	40,95,92	0,2,0	5,7,5	0,0,0	270	149	1	1	1.0,0.963,1.0	1.0,1.0,1.0	-0.012
670	ENSDARG00000009724	rpn2	chr11	-	15234632	15234708	15225607	15225792	15234831	15234927	670	173415353	11,22,8	152153199	0,2,0	225	149	2.21459415806e-07	1.6616468035626668e-05	0.912,0.926,0.967	1.0,0.981,1.0	-0.059
671	ENSDARG00000009724	rpn2	chr11	-	15234831	15234927	15225607	15225792	15250209	15250296	671	115326288	0,3,0	112,85,153	0,0,0	245	149	1	1	1.0,0.985,1.0	1.0,1.0,1.0	-0.005
672	ENSDARG00000009724	rpn2	chr11	-	15252774	15252889	15250387	15250582	15252965	15253057	672	205654620	0,0,6	227224246	0,0,0	264	149	1	1	1.0,1.0,0.983	1.0,1.0,1.0	-0.006
673	ENSDARG00000009724	rpn2	chr11	-	15252774	15252889	15250387	15250582	15253449	15253555	673	89307306	0,1,0	121,95,125	0,0,0	264	149	1	1	1.0,0.994,1.0	1.0,1.0,1.0	-0.002
674	ENSDARG00000009724	rpn2	chr11	-	15252965	15253057	15250387	15250582	15253449	15253555	674	61195164	0,1,0	75,64,67	0,0,0	241	149	1	1	1.0,0.992,1.0	1.0,1.0,1.0	-0.003
675	ENSDARG00000009724	rpn2	chr11	-	15252965	15253057	15252774	15252889	15253449	15253555	675	178541485	2,1,13	189193188	2,0,0	241	149	0.0819489517719	0.6484656183689478	0.982,0.997,0.958	0.983,1.0,1.0	-0.015
676	ENSDARG00000090301	USP48	chr11	-	36467892	36468072	36466177	36466312	36470476	36470559	676	1,4,1	0,0,0	6,0,0	2,0,0	298	149	1	1	1.0,1.0,1.0	0.6,NA,NA	0.4
686	ENSDARG00000028721	mapk14b	chr11	+	2739418	2739448	2738188	2738300	2743409	2743457	686	0,0,0	0,0,1	1,1,5	0,0,0	179	149	1	1	NA,NA,0.0	1.0,1.0,1.0	-1
687	ENSDARG00000028721	mapk14b	chr11	+	2746903	2746983	2745066	2745138	2751546	2751626	687	0,1,1	0,0,1	0,0,1	0,0,7	229	149	1	1	NA,1.0,0.394	NA,NA,0.085	0.612
688	ENSDARG00000028721	mapk14b	chr11	+	2751546	2751626	2746903	2746983	2755063	2755142	688	0,0,0	0,1,0	0,1,5	0,3,0	229	149	1	1	NA,0.0,NA	NA,0.178,1.0	-0.589
690	ENSDARG00000028721	mapk14b	chr11	+	2755063	2755142	2746903	2746983	2756122	2756296	690	0,3,0	0,0,0	1,6,5	0,3,0	228	149	1	1	NA,1.0,NA	1.0,0.567,1.0	0.144
691	ENSDARG00000028721	mapk14b	chr11	+	2755063	2755142	2751546	2751626	2756122	2756296	691	0,2,0	0,0,1	1,4,12	0,0,0	228	149	1	1	NA,1.0,0.0	1.0,1.0,1.0	-0.5
697	ENSDARG00000102977	cant1b	chr11	-	45143407	45143505	45141888	45141967	45147113	45147186	697	39,65,74	0,0,0	30,64,23	1,0,0	247	149	1	1	1.0,1.0,1.0	0.948,1.0,1.0	0.017
698	ENSDARG00000055092	pora	chr10	+	35299943	35300033	35298642	35298767	35300392	35300491	698	4,8,21	0,0,0	11,7,18	1,2,4	239	149	8.89430609965e-05	0.0025392371923706664	1.0,1.0,1.0	0.873,0.686,0.737	0.235
699	ENSDARG00000055092	pora	chr10	+	35302409	35302528	35300687	35300804	35303946	35304128	699	8,22,32	0,0,4	17,35,34	0,1,2	268	149	0.461578	1	1.0,1.0,0.816	1.0,0.951,0.904	-0.013
701	ENSDARG00000018691	phf2	chr11	-	27673054	27673144	27671054	27671384	27673219	27673311	701	0,1,1	0,2,0	0,2,0	0,0,0	239	149	1	1	NA,0.238,1.0	NA,1.0,NA	-0.381
702	ENSDARG00000003526	psma5	chr11	-	36343447	36343534	36342996	36343347	36345533	36345636	702	115929002604	0,7,4	130204143	1,0,0	236	149	1	1	1.0,0.996,0.998	0.988,1.0,1.0	0.002
703	ENSDARG00000003526	psma5	chr11	-	36346539	36346598	36345533	36345636	36347064	36347172	703	88822511984	0,1,0	111133115	0,0,0	208	149	1	1	1.0,0.999,1.0	1.0,1.0,1.0	0
704	ENSDARG00000003526	psma5	chr11	-	36347683	36347810	36347253	36347321	36349880	36349947	704	64818941678	0,3,0	113,108,81	0,0,0	276	149	1	1	1.0,0.997,1.0	1.0,1.0,1.0	-0.001
705	ENSDARG00000099106	afmid	chr11	-	45147817	45147866	45147257	45147343	45148694	45148814	705	2,3,5	0,0,0	2,2,1	0,1,0	198	149	1	1	1.0,1.0,1.0	1.0,0.601,1.0	0.133
706	ENSDARG00000099106	afmid	chr11	-	45147817	45148235	45147185	45147343	45148694	45148785	706	7,9,12	0,0,0	4,5,1	0,1,0	298	149	1	1	1.0,1.0,1.0	1.0,0.714,1.0	0.095
712	ENSDARG00000015208	rbb4l	chr11	+	12762354	12762481	12759716	12759877	12765135	12765213	712	316599628	0,0,0	31,77,49	0,0,1	276	149	1	1	1.0,1.0,1.0	1.0,1.0,0.964	0.012
713	ENSDARG00000016773	cishb	chr11	-	17961973	17962124	17959506	17960297	17964126	17964525	713	0,17,5	0,0,2	9,1,5	0,0,0	298	149	1	1	NA,1.0,0.556	1.0,1.0,1.0	-0.222
718	ENSDARG00000077057	NA	chr24	-	36182654	36182744	36182409	36182553	36185719	36185851	718	2,19,9	0,0,0	7,0,7	0,0,1	239	149	1	1	1.0,1.0,1.0	1.0,NA,0.814	0.093
720	ENSDARG00000042004	nfya	chr11	-	36268042	36268081	36265666	36265813	36269660	36269797	720	0,1,0	16,22,9	0,0,0	40,23,41	188	149	1	1	0.0,0.035,0.0	0.0,0.0,0.0	0.012
722	ENSDARG00000057987	uba3	chr11	-	17789017	17789118	17787594	17787658	17789203	17789285	722	29,47,62	1,0,5	7,12,29	1,0,0	250	149	0.0657247383059	0.5402242584547515	0.945,1.0,0.881	0.807,1.0,1.0	0.006
723	ENSDARG00000057987	uba3	chr11	-	17789361	17789398	17789203	17789285	17792947	17793061	723	2,3,4	1,0,0	0,0,3	0,0,0	186	149	1	1	0.616,1.0,1.0	NA,NA,1.0	-0.128
724	ENSDARG00000057987	uba3	chr11	-	17789500	17789554	17789361	17789398	17792947	17793061	724	18,31,38	0,2,0	11,8,22	0,0,0	203	149	1	1	1.0,0.919,1.0	1.0,1.0,1.0	-0.027
727	ENSDARG00000010519	per3	chr11	+	39971704	39971767	39969047	39969577	39974577	39974735	727	1,0,0	0,0,0	1,0,0	0,0,3	212	149	1	1	1.0,NA,NA	1.0,NA,0.0	0.5
728	ENSDARG00000010519	per3	chr11	+	39992237	39992346	39989683	39989840	39993741	39993870	728	0,2,0	0,0,0	4,5,2	5,0,2	258	149	1	1	NA,1.0,NA	0.316,1.0,0.366	0.439
730	ENSDARG00000070161	vamp3	chr11	+	39953537	39953589	39949586	39949745	39953736	39954612	730	70385306	1,0,0	140203182	0,0,0	201	149	1	1	0.981,1.0,1.0	1.0,1.0,1.0	-0.006
731	ENSDARG00000057997	tmf1	chr11	-	17765481	17765638	17765134	17765327	17769186	17769279	731	2,20,48	1,0,0	24,38,39	2,0,0	298	149	1	1	0.5,1.0,1.0	0.857,1.0,1.0	-0.119
732	ENSDARG00000057997	tmf1	chr11	-	17771355	17771482	17771159	17771265	17774887	17774991	732	1,11,13	1,0,0	5,4,7	0,0,0	276	149	1	1	0.351,1.0,1.0	1.0,1.0,1.0	-0.216
733	ENSDARG00000017230	fbxw11b	chr10	+	21463374	21463453	21462539	21462650	21465396	21465561	733	12,54,46	0,18,4	22,13,15	7,5,0	228	149	0.661625	1	1.0,0.662,0.883	0.673,0.63,1.0	0.081
739	ENSDARG00000101271	NA	chr11	-	33862543	33862654	33861176	33861995	33864274	33864353	739	11,24,36	0,0,3	10,3,22	0,0,0	260	149	0.800527	1	1.0,1.0,0.873	1.0,1.0,1.0	-0.042
740	ENSDARG00000101271	NA	chr11	-	33865143	33865204	33864449	33865020	33868729	33868881	740	3,4,1	0,2,2	0,0,0	2,0,3	210	149	1	1	1.0,0.587,0.262	0.0,NA,0.0	0.616
744	ENSDARG00000029510	timm17a	chr11	+	24903117	24903246	24902097	24902161	24904538	24904649	744	285616713	0,1,0	223275242	0,0,0	278	149	1	1	1.0,0.997,1.0	1.0,1.0,1.0	-0.001
747	ENSDARG00000063100	psmd14	chr11	-	10835121	10835247	10832935	10832998	10835337	10835412	747	95021041843	0,0,2	204409277	0,0,0	275	149	1	1	1.0,1.0,0.998	1.0,1.0,1.0	-0.001
748	ENSDARG00000063100	psmd14	chr11	-	10835337	10835412	10835121	10835247	10842443	10842594	748	263571535	0,4,0	49,134,81	0,0,0	224	149	1	1	1.0,0.99,1.0	1.0,1.0,1.0	-0.003
749	ENSDARG00000063100	psmd14	chr11	-	10835564	10835672	10835337	10835412	10842443	10842594	749	66012111099	0,3,0	164259197	0,0,0	257	149	1	1	1.0,0.996,1.0	1.0,1.0,1.0	-0.001
750	ENSDARG00000103566	tomm20b	chr11	-	44640803	44640946	44637515	44638011	44643823	44643905	750	406753712	0,0,0	547795506	0,0,1	292	149	1	1	1.0,1.0,1.0	1.0,1.0,0.996	0.001
754	ENSDARG00000079219	mfn1b	chr11	-	44457110	44457307	44455819	44455954	44458854	44459028	754	9,5,6	0,0,0	19,13,22	0,0,3	298	149	0.748778	1	1.0,1.0,1.0	1.0,1.0,0.786	0.071
756	ENSDARG00000044573	cdc42	chr11	+	39135781	39135891	39135341	39135414	39138871	39139069	756	13,51,38	0,0,0	16,15,30	0,0,3	259	149	0.831293	1	1.0,1.0,1.0	1.0,1.0,0.852	0.049
757	ENSDARG00000034624	nuf2	chr11	-	430136	430272	429775	429990	430347	430523	757	281646490	0,1,0	43,73,52	0,0,0	285	149	1	1	1.0,0.997,1.0	1.0,1.0,1.0	-0.001
759	ENSDARG00000086826	sult6b1	chr11	+	43381125	43381252	43378337	43378427	43381340	43381435	759	56,81,64	0,2,0	8,14,2	0,0,0	276	149	1	1	1.0,0.956,1.0	1.0,1.0,1.0	-0.015
761	ENSDARG00000002552	mapkapk2a	chr11	-	21173869	21174009	21159868	21159933	21217499	21218172	761	19,35,72	2,0,0	32,52,24	0,0,0	289	149	1	1	0.83,1.0,1.0	1.0,1.0,1.0	-0.057
763	ENSDARG00000008890	ctns	chr11	+	6282976	6283064	6282809	6282888	6284114	6284218	763	5,13,2	0,0,0	7,4,13	0,1,0	237	149	1	1	1.0,1.0,1.0	1.0,0.715,1.0	0.095
766	ENSDARG00000057074	rpgrb	chr11	+	29789315	29789425	29788281	29788330	29789542	29790222	766	0,10,3	0,0,0	6,6,4	0,0,1	259	149	1	1	NA,1.0,1.0	1.0,1.0,0.697	0.101
767	ENSDARG00000075536	cpne1	chr11	+	26396402	26396536	26396193	26396253	26396984	26397039	767	6,46,40	0,1,1	15,6,12	0,0,0	283	149	1	1	1.0,0.96,0.955	1.0,1.0,1.0	-0.028
768	ENSDARG00000075536	cpne1	chr11	+	26398251	26398488	26397950	26398084	26400378	26401672	768	36139188	2,2,2	53,53,44	0,0,0	298	149	0.525678	1	0.9,0.972,0.979	1.0,1.0,1.0	-0.05
771	ENSDARG00000070318	arl8bb	chr11	-	35752851	35752925	35751387	35751481	35753021	35753102	771	35,59,43	3,0,1	4,5,9	0,0,0	223	149	0.634165	1	0.886,1.0,0.966	1.0,1.0,1.0	-0.049
772	ENSDARG00000070318	arl8bb	chr11	-	35753021	35753102	35751387	35751481	35756267	35756468	772	12,17,8	0,0,2	2,4,1	0,0,0	230	149	1	1	1.0,1.0,0.722	1.0,1.0,1.0	-0.093
775	ENSDARG00000041022	pdcd4b	chr22	-	29668702	29668810	29666658	29666769	29670263	29670381	775	185648561	0,0,0	185523271932	8,6,3	257	149	1	1	1.0,1.0,1.0	0.993,0.996,0.997	0.005
776	ENSDARG00000041022	pdcd4b	chr22	-	29670263	29670381	29666658	29666769	29677056	29677278	776	0,3,2	0,0,0	7,5,3	1,0,1	267	149	1	1	NA,1.0,1.0	0.796,1.0,0.626	0.193
777	ENSDARG00000041022	pdcd4b	chr22	-	29671472	29671570	29670263	29670381	29677056	29677278	777	97336302	0,4,2	109113351106	0,3,0	247	149	1	1	1.0,0.981,0.989	1.0,0.996,1.0	-0.009
778	ENSDARG00000041022	pdcd4b	chr22	-	29677056	29677278	29671472	29671570	29681344	29681458	778	65204189	0,0,0	568732650	2,14,11	298	149	0.0029616096101	0.045152917196917275	1.0,1.0,1.0	0.993,0.963,0.967	0.026
779	ENSDARG00000041022	pdcd4b	chr22	-	29677056	29677278	29671472	29671570	29687819	29688122	779	47161158	0,0,0	501644583	1,0,4	298	149	1	1	1.0,1.0,1.0	0.996,1.0,0.986	0.006
780	ENSDARG00000041022	pdcd4b	chr22	-	29689397	29689485	29687819	29688122	29689908	29689981	780	0,6,8	0,0,0	61,46,58	4,2,11	237	149	1	1	NA,1.0,1.0	0.906,0.935,0.768	0.13
781	ENSDARG00000058696	tbl1xr1a	chr11	+	8616116	8616179	8565322	8566080	8660112	8660215	781	0,2,0	0,1,2	3,10,8	0,0,0	212	149	1	1	NA,0.584,0.0	1.0,1.0,1.0	-0.708
783	ENSDARG00000058696	tbl1xr1a	chr11	+	8665459	8665592	8662774	8662994	8668060	8668202	783	14,37,60	0,0,0	64,61,60	0,3,0	282	149	0.876816	1	1.0,1.0,1.0	1.0,0.915,1.0	0.028
784	ENSDARG00000018966	cyb5r1	chr11	+	24792571	24792657	24792410	24792494	24796724	24796824	784	56126147	0,0,1	72,87,70	0,0,0	235	149	1	1	1.0,1.0,0.989	1.0,1.0,1.0	-0.004
785	ENSDARG00000013016	pole4	chr11	-	6199797	6199839	6197275	6197511	6204856	6204941	785	40,96,103	0,0,2	0,8,2	0,0,0	191	149	1	1	1.0,1.0,0.976	NA,1.0,1.0	-0.008
788	ENSDARG00000033175	snrpe	chr11	+	37721039	37721066	37720551	37720750	37722427	37722490	788	94125002295	0,5,7	29,24,17	0,0,0	176	149	1	1	1.0,0.998,0.996	1.0,1.0,1.0	-0.002
789	ENSDARG00000033175	snrpe	chr11	+	37721039	37721066	37720551	37720750	37725821	37725900	789	59157122	1,0,0	4,0,0	0,0,0	176	149	1	1	0.98,1.0,1.0	1.0,NA,NA	-0.007
790	ENSDARG00000033175	snrpe	chr11	+	37722427	37722490	37720551	37720750	37725821	37725900	790	44413351110	1,0,0	15,15,6	0,0,0	212	149	1	1	0.997,1.0,1.0	1.0,1.0,1.0	-0.001
791	ENSDARG00000033175	snrpe	chr11	+	37722427	37722490	37721039	37721066	37725821	37725900	791	133336733287	10,3,13	40,39,23	0,0,0	212	149	1	1	0.989,0.999,0.994	1.0,1.0,1.0	-0.006
794	ENSDARG00000098118	TRAPPC10	chr11	-	45373838	45373950	45372032	45372280	45375212	45375408	794	2,2,1	0,0,0	0,0,0	1,0,0	261	149	1	1	1.0,1.0,1.0	0.0,NA,NA	1
795	ENSDARG00000098118	TRAPPC10	chr11	-	45373838	45373953	45372032	45372280	45375212	45375408	795	2,0,1	0,0,0	0,0,0	1,0,0	264	149	1	1	1.0,NA,1.0	0.0,NA,NA	1
797	ENSDARG00000101309	NA	chr11	+	45347009	45347144	45344067	45344144	45348417	45348501	797	8,19,17	2,0,0	15,11,2	0,2,0	284	149	1	1	0.677,1.0,1.0	1.0,0.743,1.0	-0.022
798	ENSDARG00000101309	NA	chr11	+	45347967	45348057	45347009	45347144	45348417	45348501	798	43,59,59	1,3,7	11,20,7	10,4,1	239	149	0.00285856327706	0.04392684043693256	0.964,0.925,0.84	0.407,0.757,0.814	0.25
799	ENSDARG00000101309	NA	chr11	+	45348417	45348501	45344067	45344144	45351590	45351823	799	2,0,0	0,0,0	2,0,0	0,1,0	233	149	1	1	1.0,NA,NA	1.0,0.0,NA	0.5
800	ENSDARG00000101309	NA	chr11	+	45348628	45348745	45348417	45348501	45350725	45350790	800	40,87,102	0,5,0	31,39,17	0,0,0	266	149	0.64437	1	1.0,0.907,1.0	1.0,1.0,1.0	-0.031
801	ENSDARG00000101309	NA	chr11	+	45348628	45348745	45348417	45348501	45351590	45351824	801	19,46,58	0,0,0	13,28,10	2,0,0	266	149	1	1	1.0,1.0,1.0	0.785,1.0,1.0	0.072
802	ENSDARG00000101309	NA	chr11	+	45350725	45350790	45348417	45348501	45351590	45351823	802	20,40,37	0,0,0	8,19,4	2,0,0	214	149	1	1	1.0,1.0,1.0	0.736,1.0,1.0	0.088
803	ENSDARG00000101309	NA	chr11	+	45350725	45350790	45348628	45348745	45351590	45351823	803	41,76,81	0,0,0	26,30,12	0,0,1	214	149	1	1	1.0,1.0,1.0	1.0,1.0,0.893	0.036
806	ENSDARG00000009942	cdc6	chr11	-	11788158	11788229	11786021	11786194	11788316	11788417	806	29,76,79	0,3,0	2,1,0	0,0,0	220	149	1	1	1.0,0.945,1.0	1.0,1.0,NA	-0.018
807	ENSDARG00000030239	dennd6aa	chr11	+	42445724	42445780	42443367	42443427	42447345	42447468	807	0,1,1	4,0,0	2,4,7	0,0,0	205	149	0.0423466437187	0.38595751645963816	0.0,1.0,1.0	1.0,1.0,1.0	-0.333
808	ENSDARG00000070674	psmd6	chr11	+	19509070	19509239	19508808	19508917	19509597	19509675	808	128227312665	1,9,0	209331317	0,0,0	298	149	1	1	0.998,0.993,1.0	1.0,1.0,1.0	-0.003
809	ENSDARG00000070083	atp5f1b	chr11	+	13209285	13209407	13208987	13209162	13210542	13210727	809	142924902492	0,0,1	110112901096	0,3,0	271	149	1	1	1.0,1.0,0.999	1.0,0.996,1.0	0.001
828	ENSDARG00000020334	ptpn11a	chr10	+	3446488	3446601	3445726	3445878	3448942	3449043	828	21,60,69	1,0,0	32,12,29	0,0,0	262	149	1	1	0.923,1.0,1.0	1.0,1.0,1.0	-0.026
830	ENSDARG00000004875	NA	chr11	+	45241830	45241964	45240811	45240887	45242302	45242479	830	108195186	0,0,1	204319260	0,0,0	283	149	1	1	1.0,1.0,0.99	1.0,1.0,1.0	-0.003
831	ENSDARG00000004875	NA	chr11	+	45242302	45242479	45241830	45241964	45242839	45242918	831	156267268	2,0,2	277386251	0,0,0	298	149	1	1	0.975,1.0,0.985	1.0,1.0,1.0	-0.013
833	ENSDARG00000101443	relch	chr24	-	18529476	18529547	18520401	18521705	18529844	18529933	833	1,6,18	0,0,0	0,2,0	0,3,0	220	149	1	1	1.0,1.0,1.0	NA,0.311,NA	0.689
834	ENSDARG00000101443	relch	chr24	-	18542488	18542571	18542148	18542212	18549306	18549406	834	0,0,8	0,3,0	0,0,0	0,0,3	232	149	1	1	NA,0.0,1.0	NA,NA,0.0	0.5
835	ENSDARG00000101443	relch	chr24	-	18544275	18544358	18542148	18542212	18549306	18549406	835	0,2,3	0,3,0	0,1,0	0,0,3	232	149	1	1	NA,0.3,1.0	NA,1.0,0.0	0.15
838	ENSDARG00000056840	otud5b	chr11	+	25684773	25684922	25684526	25684683	25685358	25685544	838	14,34,19	2,1,0	56,62,78	0,0,0	298	149	0.840217	1	0.778,0.944,1.0	1.0,1.0,1.0	-0.093
839	ENSDARG00000099600	NA	chr11	-	45176011	45176071	45174519	45174978	45177609	45177676	839	184478465	5,8,2	214282324	9,16,14	209	149	1.26028559702e-05	0.0005280505983485238	0.963,0.977,0.994	0.944,0.926,0.943	0.04
840	ENSDARG00000099600	NA	chr11	-	45177880	45177982	45177764	45177789	45178554	45178851	840	327917817	1,1,0	357543590	0,0,0	251	149	1	1	0.995,0.998,1.0	1.0,1.0,1.0	-0.002
841	ENSDARG00000099600	NA	chr11	-	45180812	45181085	45178554	45178851	45181732	45182017	841	170511467	43,88,57	255479437	14,11,22	298	149	1.62203583898e-13	3.4962255313024e-11	0.664,0.744,0.804	0.901,0.956,0.909	-0.185
843	ENSDARG00000025699	mbd1b	chr11	+	25566357	25566528	25566237	25566263	25567575	25567623	843	1,9,1	0,2,0	0,2,9	0,0,0	298	149	1	1	1.0,0.692,1.0	NA,1.0,1.0	-0.103
844	ENSDARG00000025699	mbd1b	chr11	+	25572319	25572400	25572027	25572240	25572603	25572693	844	0,0,0	7,8,18	7,0,4	0,4,2	230	149	1.90482761143e-05	0.0007276118476892862	0.0,0.0,0.0	1.0,0.0,0.564	-0.521
845	ENSDARG00000016783	srsf6b	chr11	+	1524530	1524699	1523812	1523976	1525297	1525419	845	0,8,11	0,0,3	2,2,2	4,0,0	298	149	1	1	NA,1.0,0.647	0.2,1.0,1.0	0.09
850	ENSDARG00000057708	phtf1	chr11	-	18809344	18809431	18805975	18806131	18810293	18810425	850	11,11,11	0,1,0	4,11,1	0,0,0	236	149	1	1	1.0,0.874,1.0	1.0,1.0,1.0	-0.042
851	ENSDARG00000025718	cxxc1b	chr11	+	25547982	25548190	25543004	25543183	25548293	25548404	851	31,102,80	0,0,5	25,32,28	0,0,0	298	149	0.412711	1	1.0,1.0,0.889	1.0,1.0,1.0	-0.037
852	ENSDARG00000025718	cxxc1b	chr11	+	25548293	25548404	25547853	25548190	25548497	25548546	852	63167160	0,2,0	45,58,37	0,0,0	260	149	1	1	1.0,0.98,1.0	1.0,1.0,1.0	-0.007
853	ENSDARG00000087346	rap1ab	chr11	-	15849811	15849868	15848081	15848222	15849967	15850036	853	13,81,59	0,0,3	32,18,33	0,0,0	206	149	0.737196	1	1.0,1.0,0.934	1.0,1.0,1.0	-0.022
854	ENSDARG00000087346	rap1ab	chr11	-	15850675	15850764	15849967	15850036	15874783	15874974	854	14,50,50	0,0,0	24,21,23	2,0,0	238	149	1	1	1.0,1.0,1.0	0.883,1.0,1.0	0.039
855	ENSDARG00000087346	rap1ab	chr11	-	15853428	15853526	15850675	15850764	15874783	15875022	855	0,3,2	10,19,26	1,7,7	9,13,7	247	149	0.00099364612989	0.01878894500155636	0.0,0.087,0.044	0.063,0.245,0.376	-0.184
858	ENSDARG00000035074	rtel1	chr11	+	12839327	12839499	12835784	12835908	12845043	12845201	858	3,8,9	0,0,0	13,3,5	0,0,1	298	149	1	1	1.0,1.0,1.0	1.0,1.0,0.714	0.095
860	ENSDARG00000025554	wdr83os	chr11	+	30745042	30745148	30744265	30744503	30745275	30745373	860	47612081174	0,1,0	167219135	0,0,0	255	149	1	1	1.0,0.999,1.0	1.0,1.0,1.0	0
861	ENSDARG00000025554	wdr83os	chr11	+	30747251	30747288	30745275	30745373	30747491	30747826	861	0,6,1	46411271043	0,0,0	135242129	186	149	1	1	0.0,0.004,0.001	0.0,0.0,0.0	0.002
863	ENSDARG00000074552	ndufs7	chr11	+	5842859	5842946	5842662	5842710	5843355	5843392	863	0,0,1	23,41,45	0,0,0	10,7,2	236	149	1	1	0.0,0.0,0.014	0.0,0.0,0.0	0.005
864	ENSDARG00000074552	ndufs7	chr11	+	5847481	5847661	5844467	5844585	5850319	5850366	864	129719872005	1,0,5	299611307	0,0,0	298	149	1	1	0.998,1.0,0.995	1.0,1.0,1.0	-0.002
865	ENSDARG00000074552	ndufs7	chr11	+	5850319	5850366	5847481	5847661	5850465	5850554	865	109215611534	0,1,0	228531255	0,0,0	196	149	1	1	1.0,0.999,1.0	1.0,1.0,1.0	0
867	ENSDARG00000108937	NA	chr21	-	37916740	37916816	37915192	37916435	37931606	37931701	867	62,77,84	0,2,1	3,16,4	3,0,0	225	149	0.351008	1	1.0,0.962,0.982	0.398,1.0,1.0	0.182
868	ENSDARG00000108937	NA	chr21	-	37918887	37918953	37916740	37916816	37925122	37925302	868	6,43,26	1,2,3	1,9,6	0,3,0	215	149	0.38059	1	0.806,0.937,0.857	1.0,0.675,1.0	-0.025
869	ENSDARG00000108937	NA	chr21	-	37918887	37918953	37916740	37916816	37931606	37931701	869	3,20,10	33,27,31	1,2,7	0,7,0	215	149	0.0102928135261	0.1277834050512749	0.059,0.339,0.183	1.0,0.165,1.0	-0.528
870	ENSDARG00000108937	NA	chr21	-	37925122	37925302	37916740	37916816	37931606	37931701	870	2,11,10	33,27,31	8,3,3	0,7,0	298	149	0.00063128309668	0.012677906051945931	0.029,0.169,0.139	1.0,0.176,1.0	-0.613
871	ENSDARG00000108937	NA	chr21	-	37925122	37925302	37918887	37918953	37931606	37931701	871	4,33,24	0,0,0	8,8,4	0,1,2	298	149	0.537113	1	1.0,1.0,1.0	1.0,0.8,0.5	0.233
872	ENSDARG00000032157	GRK6	chr21	+	36647960	36648056	36623161	36623613	36692726	36692839	872	6,5,4	0,1,0	8,8,8	0,0,0	245	149	1	1	1.0,0.753,1.0	1.0,1.0,1.0	-0.082
873	ENSDARG00000032157	GRK6	chr21	+	36692726	36692839	36647960	36648056	36700865	36700943	873	12,3,5	0,0,1	10,13,9	0,0,0	262	149	1	1	1.0,1.0,0.74	1.0,1.0,1.0	-0.087
874	ENSDARG00000054307	zgc:77151	chr21	-	37004487	37004665	36997206	36997440	37012432	37012693	874	0,0,0	0,2,1	0,1,0	0,0,0	298	149	1	1	NA,0.0,0.0	NA,1.0,NA	-1
875	ENSDARG00000091187	NA	chr21	-	37050493	37050542	37050363	37050415	37055402	37055508	875	20,41,45	5,3,8	21,17,1	3,2,2	198	149	0.851002	1	0.751,0.911,0.809	0.84,0.865,0.273	0.164
878	ENSDARG00000021370	actr6	chr25	-	19585890	19586029	19585317	19585812	19586100	19586272	878	0,6,20	3,4,1	0,1,5	0,0,0	288	149	1	1	0.0,0.437,0.912	NA,1.0,1.0	-0.55
880	ENSDARG00000079257	GEMIN5	chr21	+	36432332	36432495	36430776	36431031	36435332	36435705	880	11,20,14	0,2,0	0,0,1	5,0,0	298	149	1	1	1.0,0.833,1.0	0.0,NA,1.0	0.444
881	ENSDARG00000101800	NA	chrKN150631.1	+	17170	17264	16926	16996	17344	17625	881	0,1,1	0,0,0	5,0,2	2,0,0	243	149	1	1	NA,1.0,1.0	0.605,NA,1.0	0.198
883	ENSDARG00000030022	NUP188	chr21	+	4599857	4599989	4596838	4597045	4600847	4600900	883	88156185	0,0,2	12,31,19	0,1,0	281	149	1	1	1.0,1.0,0.98	1.0,0.943,1.0	0.012
884	ENSDARG00000030022	NUP188	chr21	+	4600847	4600900	4599857	4599989	4603278	4603408	884	67115158	0,0,1	14,24,11	0,0,0	202	149	1	1	1.0,1.0,0.991	1.0,1.0,1.0	-0.003
885	ENSDARG00000100499	cpeb4b	chr21	-	41323546	41323636	41320076	41320195	41341524	41341615	885	13,30,48	0,0,3	20,41,33	0,0,0	239	149	0.545586	1	1.0,1.0,0.909	1.0,1.0,1.0	-0.03
886	ENSDARG00000100499	cpeb4b	chr21	-	41325751	41325922	41323546	41323636	41341524	41341615	886	38,42,45	0,0,0	43,41,46	0,5,1	298	149	0.0331700634894	0.32304757485328695	1.0,1.0,1.0	1.0,0.804,0.958	0.079
888	ENSDARG00000100499	cpeb4b	chr21	-	41331391	41331442	41325751	41325922	41341524	41341615	888	13,67,73	0,0,0	29,23,51	2,0,2	200	149	0.462812	1	1.0,1.0,1.0	0.915,1.0,0.95	0.045
889	ENSDARG00000100499	cpeb4b	chr21	-	41331391	41331442	41325751	41325922	41367153	41368315	889	7,27,32	0,0,0	9,10,14	0,0,1	200	149	1	1	1.0,1.0,1.0	1.0,1.0,0.913	0.029
890	ENSDARG00000100499	cpeb4b	chr21	-	41341524	41341615	41325751	41325922	41367153	41368315	890	7,21,34	0,0,0	24,20,34	0,0,1	240	149	1	1	1.0,1.0,1.0	1.0,1.0,0.955	0.015
891	ENSDARG00000100499	cpeb4b	chr21	-	41341524	41341615	41331391	41331442	41367153	41368315	891	13,63,92	0,0,11	45,36,72	0,1,0	240	149	0.000430319658128	0.009565578965410198	1.0,1.0,0.839	1.0,0.957,1.0	-0.039
892	ENSDARG00000016754	tbca	chr21	+	7558911	7559017	7545061	7545223	7563984	7564071	892	54118136	3,0,0	29,71,34	0,0,0	255	149	1	1	0.913,1.0,1.0	1.0,1.0,1.0	-0.029
893	ENSDARG00000017813	pigs	chr21	-	39595522	39595665	39593149	39593264	39597859	39598097	893	10,31,35	2,0,0	0,11,1	0,0,0	292	149	1	1	0.718,1.0,1.0	NA,1.0,1.0	-0.094
894	ENSDARG00000018334	rpl35	chr21	-	5875743	5875825	5873226	5873431	5879760	5879897	894	344595977920	0,0,3	276434592891	0,0,2	231	149	1	1	1.0,1.0,0.999	1.0,1.0,0.999	0
895	ENSDARG00000099458	ddx46	chr21	+	45728934	45729072	45728628	45728822	45729335	45729485	895	34,75,61	0,1,2	55,63,47	0,0,0	287	149	0.438478	1	1.0,0.975,0.941	1.0,1.0,1.0	-0.028
896	ENSDARG00000021550	rad23b	chr21	+	407226	407382	406863	406991	409658	410123	896	6,5,9	0,3,0	5,3,1	0,0,0	298	149	0.301189	1	1.0,0.455,1.0	1.0,1.0,1.0	-0.182
897	ENSDARG00000079839	ARRDC1	chr21	-	14704862	14705045	14704129	14704306	14706556	14706705	897	3,8,4	0,1,0	23,14,23	0,0,0	298	149	1	1	1.0,0.8,1.0	1.0,1.0,1.0	-0.067
901	ENSDARG00000016484	dkc1	chr21	+	43706049	43706114	43705757	43705942	43707907	43708034	901	3,0,0	1,0,2	0,2,0	0,0,0	214	149	1	1	0.676,NA,0.0	NA,1.0,NA	-0.662
902	ENSDARG00000060390	stk26	chr21	-	43428000	43428146	43425850	43425944	43429278	43429464	902	9,21,19	0,0,0	11,18,15	3,3,0	295	149	0.00147530544771	0.025971094970023447	1.0,1.0,1.0	0.649,0.752,1.0	0.2
903	ENSDARG00000073988	mntb	chr21	+	39484573	39484633	39471896	39472503	39484717	39484759	903	0,0,2	0,0,0	0,0,0	1,0,3	209	149	1	1	NA,NA,1.0	0.0,NA,0.0	1
906	ENSDARG00000001857	AFF4	chr21	+	43233046	43233126	43229256	43230078	43236469	43236671	906	0,1,4	0,0,0	4,0,2	1,4,0	229	149	1	1	NA,1.0,1.0	0.722,0.0,1.0	0.426
908	ENSDARG00000010085	p4ha2	chr21	-	43103366	43103432	43100224	43100293	43106868	43106922	908	22,45,61	1,0,0	7,3,23	0,0,0	215	149	1	1	0.938,1.0,1.0	1.0,1.0,1.0	-0.021
909	ENSDARG00000010085	p4ha2	chr21	-	43103366	43103432	43100224	43100293	43109531	43109631	909	8,15,25	0,0,4	0,0,11	0,2,0	215	149	1	1	1.0,1.0,0.812	NA,0.0,1.0	0.437
910	ENSDARG00000010085	p4ha2	chr21	-	43106868	43106922	43100224	43100293	43109531	43109631	910	3,10,18	0,0,4	6,3,2	0,2,0	203	149	0.475339	1	1.0,1.0,0.768	1.0,0.524,1.0	0.081
911	ENSDARG00000010085	p4ha2	chr21	-	43106868	43106922	43103366	43103432	43109531	43109631	911	16,40,54	0,1,0	13,6,15	0,0,1	203	149	1	1	1.0,0.967,1.0	1.0,1.0,0.917	0.017
917	ENSDARG00000021252	cct6a	chr21	-	41822823	41822896	41819287	41820691	41824644	41824747	917	206936603544	2,1,3	7931125853	1,0,2	222	149	1	1	0.999,1.0,0.999	0.998,1.0,0.997	0.001
918	ENSDARG00000021252	cct6a	chr21	-	41828477	41828637	41827181	41827264	41828722	41828833	918	157027432903	0,0,3	739937782	0,0,0	298	149	1	1	1.0,1.0,0.998	1.0,1.0,1.0	-0.001
919	ENSDARG00000021252	cct6a	chr21	-	41831409	41831513	41828722	41828833	41832300	41832438	919	115519432098	0,0,0	549667517	0,2,0	253	149	1	1	1.0,1.0,1.0	1.0,0.995,1.0	0.002
920	ENSDARG00000021252	cct6a	chr21	-	41835859	41835923	41833271	41833406	41838082	41838284	920	530791907	0,0,0	288308261	0,1,4	213	149	1	1	1.0,1.0,1.0	1.0,0.995,0.979	0.009
921	ENSDARG00000073686	heatr6	chr21	+	38779638	38779773	38776061	38776151	38779851	38779974	921	5,21,40	0,0,2	6,15,25	0,0,0	284	149	1	1	1.0,1.0,0.913	1.0,1.0,1.0	-0.029
922	ENSDARG00000073686	heatr6	chr21	+	38779851	38779974	38779638	38779773	38782529	38782654	922	9,34,43	0,0,0	6,13,32	0,1,0	272	149	1	1	1.0,1.0,1.0	1.0,0.877,1.0	0.041
923	ENSDARG00000069031	PLAC8L1	chr21	-	41019060	41019197	41016728	41016758	41021976	41022113	923	372626528	7,34,17	168730461658	5,0,0	286	149	0	0	0.965,0.906,0.942	0.994,1.0,1.0	-0.06
924	ENSDARG00000069031	PLAC8L1	chr21	-	41019060	41019197	41016728	41016758	41024384	41024568	924	180318276	0,2,4	8491639767	3,1,0	286	149	0.930656	1	1.0,0.988,0.973	0.993,0.999,1.0	-0.01
925	ENSDARG00000069031	PLAC8L1	chr21	-	41021976	41022113	41016728	41016758	41024384	41024519	925	127274182	0,2,4	500855530	3,1,0	286	149	0.559841	1	1.0,0.986,0.96	0.989,0.998,1.0	-0.014
926	ENSDARG00000069031	PLAC8L1	chr21	-	41021976	41022113	41019060	41019197	41024384	41024519	926	313552424	0,0,0	133322651426	0,2,0	286	149	1	1	1.0,1.0,1.0	1.0,0.998,1.0	0.001
929	ENSDARG00000006527	brd3a	chr21	-	18270661	18270730	18269578	18269796	18271089	18271296	929	1,5,6	6,21,18	0,17,8	0,3,0	218	149	1	1	0.102,0.14,0.186	NA,0.795,1.0	-0.755
932	ENSDARG00000091512	nfrkb	chr21	-	25250466	25251213	25247757	25247864	25253375	25253585	932	23,40,48	0,3,0	20,17,27	0,0,0	298	149	0.806851	1	1.0,0.87,1.0	1.0,1.0,1.0	-0.043
934	ENSDARG00000001767	slc29a2	chr21	-	27411504	27411638	27411253	27411393	27411716	27411795	934	21,54,49	0,2,0	3,2,2	0,0,0	283	149	1	1	1.0,0.934,1.0	1.0,1.0,1.0	-0.022
935	ENSDARG00000061865	NA	chr21	+	25148281	25148338	25142476	25142644	25156349	25156507	935	4,19,16	0,0,0	0,6,2	1,0,0	206	149	1	1	1.0,1.0,1.0	0.0,1.0,1.0	0.333
938	ENSDARG00000104782	oaz1b	chr21	+	729016	729189	723997	724185	731117	731203	938	4259011054	0,0,3	129213221317	0,0,0	298	149	1	1	1.0,1.0,0.994	1.0,1.0,1.0	-0.002
939	ENSDARG00000086746	NA	chr21	+	5899427	5899462	5891202	5891411	5905015	5905165	939	3,3,4	0,0,0	3,4,20	0,0,10	184	149	0.000114796400705	0.003173948020514275	1.0,1.0,1.0	1.0,1.0,0.618	0.127
946	ENSDARG00000044550	hif1al2	chr21	-	27328859	27328980	27327441	27328148	27329265	27329338	946	291810913	0,6,0	582674676	0,2,0	270	149	1	1	1.0,0.987,1.0	1.0,0.995,1.0	-0.003
947	ENSDARG00000044550	hif1al2	chr21	-	27328859	27328980	27327441	27328148	27331798	27332034	947	134409469	0,0,0	282339346	0,0,3	270	149	1	1	1.0,1.0,1.0	1.0,1.0,0.985	0.005
948	ENSDARG00000044550	hif1al2	chr21	-	27329265	27329338	27327441	27328148	27331798	27332034	948	72193223	0,0,0	130134135	0,0,3	222	149	1	1	1.0,1.0,1.0	1.0,1.0,0.968	0.011
949	ENSDARG00000044550	hif1al2	chr21	-	27329265	27329338	27328859	27328980	27331798	27332034	949	228587672	1,3,5	429471462	2,3,7	222	149	0.765851	1	0.994,0.992,0.989	0.993,0.991,0.978	0.004
950	ENSDARG00000044550	hif1al2	chr21	-	27329265	27329338	27328859	27328980	27332691	27332762	950	79242245	0,0,1	186188188	0,0,0	222	149	1	1	1.0,1.0,0.994	1.0,1.0,1.0	-0.002
951	ENSDARG00000044550	hif1al2	chr21	-	27331798	27332034	27328859	27328980	27332691	27332762	951	113320318	0,0,1	243275314	0,0,0	298	149	1	1	1.0,1.0,0.994	1.0,1.0,1.0	-0.002
952	ENSDARG00000044550	hif1al2	chr21	-	27331798	27332034	27329265	27329338	27332691	27332762	952	262666742	0,0,0	491563590	0,2,3	298	149	1	1	1.0,1.0,1.0	1.0,0.993,0.99	0.006
953	ENSDARG00000044550	hif1al2	chr21	-	27333213	27333361	27332869	27333057	27336223	27336308	953	68225216	0,0,0	174224223	0,3,1	297	149	1	1	1.0,1.0,1.0	1.0,0.974,0.991	0.012
954	ENSDARG00000044550	hif1al2	chr21	-	27333824	27334000	27333621	27333728	27334077	27334154	954	67179244	0,0,6	219275288	0,0,0	298	149	0.664722	1	1.0,1.0,0.953	1.0,1.0,1.0	-0.016
955	ENSDARG00000044550	hif1al2	chr21	-	27334077	27334154	27333824	27334000	27336223	27336308	955	37,97,144	0,4,5	132156170	4,5,6	226	149	0.815789	1	1.0,0.941,0.95	0.956,0.954,0.949	0.011
956	ENSDARG00000040812	ncf4	chr22	+	29242168	29242267	29221981	29222030	29246524	29246700	956	0,3,2	0,0,0	9,0,1	0,2,0	248	149	1	1	NA,1.0,1.0	1.0,0.0,1.0	0.333
957	ENSDARG00000068214	ccni	chr21	-	5791900	5791975	5789832	5789973	5795975	5796110	957	14,50,43	0,0,2	120147117	1,2,4	224	149	0.294274	1	1.0,1.0,0.935	0.988,0.98,0.951	0.005
958	ENSDARG00000005098	zgc:86764	chr21	-	20310704	20310803	20309084	20310508	20313906	20314023	958	308768750	0,1,0	81139107	0,0,0	248	149	1	1	1.0,0.998,1.0	1.0,1.0,1.0	-0.001
959	ENSDARG00000005098	zgc:86764	chr21	-	20315326	20315473	20314160	20314259	20316075	20316171	959	223499469	0,0,1	67,89,71	0,0,0	296	149	1	1	1.0,1.0,0.996	1.0,1.0,1.0	-0.001
960	ENSDARG00000005098	zgc:86764	chr21	-	20320071	20320242	20318079	20318229	20320343	20320577	960	111219180	0,2,0	38,30,25	0,0,0	298	149	1	1	1.0,0.982,1.0	1.0,1.0,1.0	-0.006
961	ENSDARG00000096310	NA	chr21	-	5816040	5817134	5812561	5813712	5818857	5818995	961	1,5,8	1,0,0	6,4,1	0,0,0	298	149	1	1	0.333,1.0,1.0	1.0,1.0,1.0	-0.222
966	ENSDARG00000079905	MARK2	chr21	-	27208084	27208120	27204764	27205200	27213086	27213347	966	0,0,0	0,0,3	0,1,0	0,1,6	185	149	1	1	NA,NA,0.0	NA,0.446,0.0	-0.223
968	ENSDARG00000079905	MARK2	chr21	-	27208084	27208123	27204381	27205200	27213086	27213166	968	0,0,0	0,0,3	0,4,0	0,1,6	188	149	1	1	NA,NA,0.0	NA,0.76,0.0	-0.38
972	ENSDARG00000079905	MARK2	chr21	-	27216649	27216787	27213086	27213347	27221029	27221118	972	0,0,2	0,0,0	0,1,0	0,0,4	287	149	1	1	NA,NA,1.0	NA,1.0,0.0	0.5
973	ENSDARG00000079905	MARK2	chr21	-	27236828	27236984	27233404	27233458	27272606	27272657	973	1,5,7	0,1,0	4,2,4	0,0,0	298	149	1	1	1.0,0.714,1.0	1.0,1.0,1.0	-0.095
977	ENSDARG00000110103	NA	chr25	+	37458773	37458906	37458600	37458676	37460623	37460707	977	0,2,0	5,0,0	0,3,0	0,0,0	282	149	1	1	0.0,1.0,NA	NA,1.0,NA	-0.5
978	ENSDARG00000059046	psmd5	chr21	-	5370390	5370531	5368129	5368608	5370612	5370722	978	96242199	3,0,6	28,40,69	0,0,0	290	149	0.0842839237184	0.6642348737969711	0.943,1.0,0.945	1.0,1.0,1.0	-0.037
979	ENSDARG00000032263	xndc1	chr21	+	30737484	30737551	30737229	30737390	30741535	30741699	979	0,4,20	0,0,1	0,0,5	0,0,0	216	149	1	1	NA,1.0,0.932	NA,NA,1.0	-0.034
987	ENSDARG00000022218	uck1	chr21	-	4237412	4237509	4232635	4232778	4240005	4240165	987	0,1,10	0,0,0	0,0,0	0,4,0	246	149	1	1	NA,1.0,1.0	NA,0.0,NA	1
988	ENSDARG00000105117	sdad1	chr21	-	9379780	9379838	9379513	9379588	9379924	9380025	988	2,2,19	0,0,1	11,2,6	0,0,0	207	149	1	1	1.0,1.0,0.932	1.0,1.0,1.0	-0.023
989	ENSDARG00000056966	nek7	chr22	-	23170354	23170417	23163790	23163901	23177718	23177850	989	16,5,12	0,0,0	32,24,19	4,0,0	212	149	0.507109	1	1.0,1.0,1.0	0.849,1.0,1.0	0.05
992	ENSDARG00000044484	cdc23	chr21	+	34870983	34871059	34870763	34870883	34875839	34875901	992	35,94,105	2,0,0	5,0,14	0,0,0	225	149	1	1	0.921,1.0,1.0	1.0,NA,1.0	-0.026
993	ENSDARG00000044484	cdc23	chr21	+	34870983	34871059	34870763	34870883	34877364	34877484	993	6,30,31	0,2,0	0,0,2	0,0,0	225	149	1	1	1.0,0.909,1.0	NA,NA,1.0	-0.03
995	ENSDARG00000044484	cdc23	chr21	+	34875839	34875901	34870983	34871059	34875986	34876065	995	39,93,113	0,6,0	7,3,16	0,0,0	211	149	0.410366	1	1.0,0.916,1.0	1.0,1.0,1.0	-0.028
996	ENSDARG00000044484	cdc23	chr21	+	34875839	34875901	34870983	34871059	34877364	34877484	996	15,32,35	0,2,9	4,0,3	0,0,0	211	149	1	1	1.0,0.919,0.733	1.0,NA,1.0	-0.116
997	ENSDARG00000044484	cdc23	chr21	+	34875986	34876065	34870983	34871059	34877364	34877484	997	11,39,40	0,2,9	1,0,4	0,0,0	228	149	1	1	1.0,0.927,0.744	1.0,NA,1.0	-0.11
998	ENSDARG00000044484	cdc23	chr21	+	34875986	34876065	34875839	34875901	34877364	34877484	998	37,96,121	0,0,3	4,3,17	0,0,0	228	149	1	1	1.0,1.0,0.963	1.0,1.0,1.0	-0.012
999	ENSDARG00000076169	pold3	chr21	+	21745917	21745990	21745584	21745837	21746076	21746254	999	9,38,44	3,4,2	2,15,3	0,0,2	222	149	0.0392213924132	0.3666539155930607	0.668,0.864,0.937	1.0,1.0,0.502	-0.011
1002	ENSDARG00000006782	rb1	chr21	-	22967081	22967112	22965781	22965924	22968394	22968537	1002	13,49,46	0,5,0	6,17,5	0,1,0	180	149	0.316264	1	1.0,0.89,1.0	1.0,0.934,1.0	-0.015
1003	ENSDARG00000010169	myd88	chr24	-	20190739	20190831	20188913	20189420	20191245	20191426	1003	11,15,14	0,0,0	32,32,33	0,0,3	241	149	0.829497	1	1.0,1.0,1.0	1.0,1.0,0.872	0.043
1006	ENSDARG00000037008	bscl2	chr21	-	26683599	26683665	26678483	26679092	26683771	26683849	1006	15,62,53	0,0,1	99,106,91	0,0,0	215	149	1	1	1.0,1.0,0.973	1.0,1.0,1.0	-0.009
1008	ENSDARG00000044694	NA	chr21	+	19861839	19861932	19861592	19861659	19862527	19862568	1008	0,0,1	0,0,7	0,5,0	2,3,0	242	149	1	1	NA,NA,0.081	0.0,0.506,NA	-0.172
1009	ENSDARG00000044694	NA	chr21	+	19865339	19865373	19863058	19863212	19865455	19865484	1009	1,16,5	0,2,0	12,1,0	0,0,0	183	149	1	1	1.0,0.867,1.0	1.0,1.0,NA	-0.044
1011	ENSDARG00000036915	dolpp1	chr21	+	3909560	3909659	3906344	3906441	3912641	3912770	1011	0,1,1	0,0,0	0,0,0	0,2,0	248	149	1	1	NA,1.0,1.0	NA,0.0,NA	1
1013	ENSDARG00000033444	map4k6	chr21	+	34063364	34063444	34059194	34059279	34064035	34064096	1013	0,4,4	0,0,1	9,5,5	0,0,0	229	149	1	1	NA,1.0,0.722	1.0,1.0,1.0	-0.139
1014	ENSDARG00000055076	NA	chr21	-	26666077	26666120	26665919	26665992	26666206	26666322	1014	11,46,39	0,3,1	23,40,36	0,0,0	192	149	0.430748	1	1.0,0.922,0.968	1.0,1.0,1.0	-0.037
1015	ENSDARG00000055076	NA	chr21	-	26668561	26668598	26668377	26668449	26672593	26672703	1015	2,22,16	0,0,0	7,11,7	2,0,0	186	149	1	1	1.0,1.0,1.0	0.737,1.0,1.0	0.088
1017	ENSDARG00000019231	sptan1	chr21	+	13183909	13183942	13182094	13182199	13184072	13184108	1017	1,13,4	1,4,3	1,2,2	0,0,0	182	149	1.06516226894e-06	5.908100051720533e-05	0.45,0.727,0.522	1.0,1.0,1.0	-0.434
1018	ENSDARG00000019231	sptan1	chr21	+	13184336	13184384	13184072	13184108	13186163	13186255	1018	1,16,1	1,2,4	2,0,0	0,3,0	197	149	1	1	0.431,0.858,0.159	1.0,0.0,NA	-0.017
1019	ENSDARG00000019231	sptan1	chr21	+	13210194	13210212	13208468	13208581	13212527	13212582	1019	208533536	4,9,15	582609549	0,8,0	167	149	0.00168258743553	0.028821733013313883	0.979,0.981,0.97	1.0,0.985,1.0	-0.018
1020	ENSDARG00000019231	sptan1	chr21	+	13210593	13210656	13210194	13210212	13212527	13212582	1020	0,0,1	161447449	2,3,1	486516460	212	149	1	1	0.0,0.0,0.002	0.003,0.004,0.002	-0.002
1021	ENSDARG00000075526	PWWP2A	chr21	-	30025955	30026963	30017356	30020873	30031054	30032706	1021	0,0,1	3,2,2	9,5,5	1,0,0	298	149	5.75539615966e-13	1.0812718462535433e-10	0.0,0.0,0.2	0.818,1.0,1.0	-0.873
1022	ENSDARG00000063634	hpse	chr21	+	19353540	19353647	19353334	19353428	19354141	19354256	1022	1,10,8	0,3,0	0,1,2	0,0,0	256	149	1	1	1.0,0.66,1.0	NA,1.0,1.0	-0.113
1023	ENSDARG00000063634	hpse	chr21	+	19354618	19354743	19354141	19354256	19356434	19356587	1023	4,4,10	0,2,0	0,0,3	0,1,0	274	149	1	1	1.0,0.521,1.0	NA,0.0,1.0	0.34
1025	ENSDARG00000043339	abraxas1	chr21	+	19324714	19324834	19324437	19324634	19326013	19326098	1025	2,19,34	0,0,4	0,7,3	0,0,0	269	149	1	1	1.0,1.0,0.825	NA,1.0,1.0	-0.058
1026	ENSDARG00000046071	C21H18orf25	chr21	-	5030989	5031061	5025620	5025705	5056277	5057036	1026	1,6,4	14,14,18	3,0,9	7,36,27	221	149	0.60671	1	0.046,0.224,0.13	0.224,0.0,0.183	-0.002
1027	ENSDARG00000044625	pcf11	chr21	+	22885178	22885230	22883738	22885096	22885366	22885483	1027	16,38,35	0,0,1	15,24,20	0,0,0	201	149	1	1	1.0,1.0,0.963	1.0,1.0,1.0	-0.012
1028	ENSDARG00000028900	ODF2	chr21	+	13144851	13144952	13143210	13143474	13145154	13145317	1028	2,8,19	1,0,0	5,0,0	0,0,0	250	149	1	1	0.544,1.0,1.0	1.0,NA,NA	-0.152
1029	ENSDARG00000044619	birc2	chr21	+	22848557	22848636	22848380	22848480	22849772	22849821	1029	271542692	0,2,0	323364309	0,0,0	228	149	1	1	1.0,0.994,1.0	1.0,1.0,1.0	-0.002
1030	ENSDARG00000044619	birc2	chr21	+	22849772	22849821	22848557	22848636	22849902	22850145	1030	250486627	1,0,0	311315307	0,0,0	198	149	1	1	0.995,1.0,1.0	1.0,1.0,1.0	-0.002
1031	ENSDARG00000044619	birc2	chr21	+	22850695	22850737	22850222	22850477	22850878	22851097	1031	280613633	28,27,38	345345329	3,15,18	191	149	0.00478431546262	0.06650084308901881	0.886,0.947,0.929	0.989,0.947,0.934	-0.036
1032	ENSDARG00000012399	adssl	chr21	+	26523155	26523258	26522570	26522853	26523410	26523479	1032	3,12,9	0,0,1	0,2,0	0,0,0	252	149	1	1	1.0,1.0,0.842	NA,1.0,NA	-0.053
1036	ENSDARG00000077950	tor1	chr21	+	3782999	3783175	3780195	3780461	3785379	3785507	1036	128320284	0,0,2	43,39,43	0,0,0	298	149	1	1	1.0,1.0,0.986	1.0,1.0,1.0	-0.005
1037	ENSDARG00000077950	tor1	chr21	+	3785379	3785507	3782999	3783175	3786327	3787325	1037	124376311	0,2,0	42,41,60	0,0,0	277	149	1	1	1.0,0.99,1.0	1.0,1.0,1.0	-0.003
1048	ENSDARG00000042555	DYM	chr21	-	3593072	3593145	3574817	3574943	3597380	3597514	1048	5,7,33	0,2,0	0,2,5	0,0,0	222	149	1	1	1.0,0.701,1.0	NA,1.0,1.0	-0.1
1049	ENSDARG00000042555	DYM	chr21	-	3597380	3597514	3593072	3593145	3600481	3600575	1049	7,10,24	1,0,0	0,2,4	0,0,0	283	149	1	1	0.787,1.0,1.0	NA,1.0,1.0	-0.071
1052	ENSDARG00000057556	rpl17	chr21	+	19062369	19062410	19061527	19062291	19063223	19063358	1052	238251825125	7,5,1	114421151436	0,0,0	190	149	1	1	0.996,0.999,1.0	1.0,1.0,1.0	-0.002
1055	ENSDARG00000044751	ddt	chr21	+	15709436	15709612	15709060	15709258	15711093	15711765	1055	12,46,40	0,2,1	13,27,26	1,0,0	298	149	0.661562	1	1.0,0.92,0.952	0.867,1.0,1.0	0.002
1056	ENSDARG00000005908	clk4b	chr21	-	32283336	32283416	32281589	32281680	32283494	32283577	1056	64116128	0,1,0	36,58,65	1,0,0	229	149	1	1	1.0,0.987,1.0	0.959,1.0,1.0	0.009
1057	ENSDARG00000005908	clk4b	chr21	-	32285323	32285414	32284965	32285032	32285846	32286060	1057	24,36,38	0,1,2	21,47,20	0,0,0	240	149	0.286339	1	1.0,0.957,0.922	1.0,1.0,1.0	-0.04
1059	ENSDARG00000086337	NA	chr21	+	4706376	4706487	4703834	4703978	4707353	4707754	1059	7,1,6	0,0,2	5,4,13	0,4,0	260	149	0.193422	1	1.0,1.0,0.632	1.0,0.364,1.0	0.089
1064	ENSDARG00000012932	mat2b	chr21	-	32081248	32081437	32077104	32077299	32081991	32082149	1064	0,1,4	0,0,2	15,16,17	0,6,0	298	149	1	1	NA,1.0,0.5	1.0,0.571,1.0	-0.107
1067	ENSDARG00000024219	cdk5rap2	chr21	-	4654235	4654382	4653551	4653664	4656723	4656840	1067	13,26,15	0,0,0	0,4,2	0,1,0	296	149	1	1	1.0,1.0,1.0	NA,0.668,1.0	0.166
1068	ENSDARG00000024219	cdk5rap2	chr21	-	4660997	4661135	4660728	4660908	4662559	4662670	1068	1,2,7	0,0,0	0,1,0	0,3,0	287	149	1	1	1.0,1.0,1.0	NA,0.148,NA	0.852
1078	ENSDARG00000057101	rnf180b	chr21	-	20941283	20941409	20940021	20940674	20941493	20941707	1078	0,3,11	0,0,0	1,0,0	0,0,1	275	149	1	1	NA,1.0,1.0	1.0,NA,0.0	0.5
1081	ENSDARG00000003151	skp1	chr21	-	45345717	45345861	45342415	45342556	45346833	45346907	1081	274586570	0,3,0	163152144	0,0,0	293	149	1	1	1.0,0.99,1.0	1.0,1.0,1.0	-0.003
1082	ENSDARG00000003151	skp1	chr21	-	45346833	45346907	45345717	45345861	45348877	45348974	1082	137351331	0,2,0	61,80,67	0,0,0	223	149	1	1	1.0,0.992,1.0	1.0,1.0,1.0	-0.003
1083	ENSDARG00000103962	add1	chr21	-	2011029	2011113	2004916	2005079	2014635	2014725	1083	2,0,1	6,28,25	14,38,35	25,9,11	233	149	3.22166737732e-11	4.75183465909152e-09	0.176,0.0,0.025	0.264,0.73,0.67	-0.488
1084	ENSDARG00000007181	nadk2	chr21	+	22333782	22333871	22330093	22330897	22337318	22337455	1084	3,6,7	0,0,0	2,6,12	1,0,0	238	149	1	1	1.0,1.0,1.0	0.556,1.0,1.0	0.148
1085	ENSDARG00000007181	nadk2	chr21	+	22333953	22334042	22333782	22333871	22337318	22337455	1085	1,4,7	0,1,0	15,7,16	0,0,0	238	149	1	1	1.0,0.715,1.0	1.0,1.0,1.0	-0.095
1086	ENSDARG00000007181	nadk2	chr21	+	22340090	22340146	22339916	22340012	22344778	22344902	1086	3,15,21	0,0,0	13,28,33	7,9,1	205	149	1.00483673671e-06	5.627085725575999e-05	1.0,1.0,1.0	0.574,0.693,0.96	0.258
1087	ENSDARG00000007181	nadk2	chr21	+	22342143	22342197	22340090	22340146	22344778	22344902	1087	18,46,55	0,1,0	31,75,78	0,0,0	203	149	1	1	1.0,0.971,1.0	1.0,1.0,1.0	-0.01
1092	ENSDARG00000086553	NA	chr21	+	25536103	25536199	25535417	25535519	25538152	25538282	1092	5,11,16	0,3,0	1,3,8	0,0,1	245	149	0.606935	1	1.0,0.69,1.0	1.0,1.0,0.83	-0.047
1093	ENSDARG00000060282	rnf121	chr21	+	44782175	44782277	44781659	44781793	44784033	44784723	1093	29,63,76	0,9,0	10,27,33	0,0,0	251	149	0.00191551507876	0.032057355800857015	1.0,0.806,1.0	1.0,1.0,1.0	-0.065
1094	ENSDARG00000005462	kif4	chr21	-	44741480	44741603	44741287	44741407	44742349	44742511	1094	0,3,6	0,1,0	0,4,4	0,0,0	272	149	1	1	NA,0.622,1.0	NA,1.0,1.0	-0.189
1096	ENSDARG00000012892	ammecr1	chr21	-	44712555	44712646	44711327	44711424	44719428	44719543	1096	178571601	0,0,0	227341286	5,0,2	240	149	0.913185	1	1.0,1.0,1.0	0.966,1.0,0.989	0.015
1097	ENSDARG00000012892	ammecr1	chr21	-	44719428	44719543	44712555	44712646	44723451	44723562	1097	206498582	0,2,0	189283285	0,0,0	264	149	1	1	1.0,0.993,1.0	1.0,1.0,1.0	-0.002
1098	ENSDARG00000012892	ammecr1	chr21	-	44723451	44723562	44712555	44712646	44731416	44731865	1098	60109164	0,0,2	62,90,78	2,3,0	260	149	0.589599	1	1.0,1.0,0.979	0.947,0.945,1.0	0.029
1100	ENSDARG00000023062	ccn1	chr23	+	45458194	45458408	45456489	45456537	45459035	45459395	1100	0,0,4	0,0,0	6,5,0	0,2,0	298	149	1	1	NA,NA,1.0	1.0,0.556,NA	0.222
1101	ENSDARG00000070119	ctc1	chr23	-	44975049	44975114	44973275	44973432	44975441	44975604	1101	21,12,14	1,0,0	18,6,8	0,0,0	214	149	1	1	0.936,1.0,1.0	1.0,1.0,1.0	-0.021
1102	ENSDARG00000070119	ctc1	chr23	-	45017044	45017177	45012501	45012810	45018561	45018770	1102	1,0,0	0,0,0	0,0,0	1,0,2	282	149	1	1	1.0,NA,NA	0.0,NA,0.0	1
1104	ENSDARG00000079915	pot1	chr25	+	27437104	27437143	27436901	27437009	27437813	27437919	1104	0,0,1	0,1,0	1,0,0	0,0,0	188	149	1	1	NA,0.0,1.0	1.0,NA,NA	-0.5
1105	ENSDARG00000079915	pot1	chr25	+	27440190	27440321	27437813	27437919	27443161	27443452	1105	1,0,6	0,2,0	3,0,0	0,0,0	280	149	1	1	1.0,0.0,1.0	1.0,NA,NA	-0.333
1108	ENSDARG00000031020	pip4k2ca	chr23	+	36619515	36619613	36616716	36617019	36626131	36626228	1108	5,4,3	0,0,0	16,1,5	3,0,0	247	149	0.695168	1	1.0,1.0,1.0	0.763,1.0,1.0	0.079
1109	ENSDARG00000052604	CPEB2	chr23	+	2151067	2151118	2144119	2144210	2154967	2155141	1109	0,0,0	0,2,0	0,1,0	0,0,0	200	149	1	1	NA,0.0,NA	NA,1.0,NA	-1
1110	ENSDARG00000103727	tfr2	chr23	-	44956577	44956717	44956070	44956252	44959311	44959486	1110	8,19,22	1,0,2	19,17,5	0,1,2	289	149	0.431906	1	0.805,1.0,0.85	1.0,0.898,0.563	0.065
1111	ENSDARG00000013694	stimate	chr11	-	18271887	18271965	18271290	18271440	18272161	18272274	1111	21,30,16	0,0,1	11,23,37	0,0,0	227	149	1	1	1.0,1.0,0.913	1.0,1.0,1.0	-0.029
1113	ENSDARG00000055536	otub1a	chr21	+	28504386	28504485	28502803	28502865	28507584	28507669	1113	7,23,22	0,0,0	8,9,14	0,4,0	248	149	0.245013	1	1.0,1.0,1.0	1.0,0.575,1.0	0.142
1114	ENSDARG00000055536	otub1a	chr21	+	28504647	28504766	28504386	28504485	28507584	28507669	1114	68127107	0,4,3	53,73,44	0,0,2	268	149	0.108164	0.8024833300245197	1.0,0.946,0.952	1.0,1.0,0.924	-0.009
1116	ENSDARG00000016496	cdk8	chr24	+	21530925	21530983	21530003	21530144	21531078	21531210	1116	0,27,13	0,1,0	10,15,0	0,0,0	207	149	1	1	NA,0.951,1.0	1.0,1.0,NA	-0.024
1117	ENSDARG00000015835	eif4e2rs1	chr23	+	44436273	44436410	44432458	44432611	44440333	44440798	1117	125225334	0,0,0	86,80,64	0,2,0	286	149	1	1	1.0,1.0,1.0	1.0,0.954,1.0	0.015
1118	ENSDARG00000039934	NA	chr10	-	56104	56883	55516	55699	57007	57270	1118	2,3,4	0,0,2	10,7,8	0,0,0	298	149	0.78074	1	1.0,1.0,0.5	1.0,1.0,1.0	-0.167
1121	ENSDARG00000020887	armc1l	chr23	+	31914628	31914720	31914159	31914325	31914927	31914996	1121	89119188	0,3,3	14,9,31	0,0,0	241	149	0.629119	1	1.0,0.961,0.975	1.0,1.0,1.0	-0.021
1122	ENSDARG00000020887	armc1l	chr23	+	31915430	31915505	31915212	31915329	31918713	31919155	1122	92195223	0,5,2	34,25,20	0,0,0	224	149	0.682491	1	1.0,0.963,0.987	1.0,1.0,1.0	-0.017
1124	ENSDARG00000092856	NA	chr23	-	33737466	33737515	33735788	33735842	33738393	33738492	1124	0,0,0	0,2,0	2,0,0	0,0,2	198	149	1	1	NA,0.0,NA	1.0,NA,0.0	-0.5
1125	ENSDARG00000015902	stat6	chr23	-	27083889	27083958	27078865	27079741	27085283	27085304	1125	16138123	0,2,0	84103146	0,0,0	218	149	1	1	1.0,0.979,1.0	1.0,1.0,1.0	-0.007
1126	ENSDARG00000015902	stat6	chr23	-	27085283	27085304	27083889	27083958	27085417	27085513	1126	10,76,67	4,0,0	52,63,104	0,0,4	170	149	0.523334	1	0.687,1.0,1.0	1.0,1.0,0.958	-0.09
1127	ENSDARG00000015902	stat6	chr23	-	27086808	27086958	27085667	27085728	27088159	27088293	1127	24110122	0,1,0	88104147	5,0,0	298	149	0.85503	1	1.0,0.982,1.0	0.898,1.0,1.0	0.028
1128	ENSDARG00000011570	pou6f1	chr23	-	33696904	33697130	33694144	33694347	33698904	33699017	1128	3,1,7	0,0,0	1,2,2	0,4,0	298	149	0.0494049022822	0.43402553956028234	1.0,1.0,1.0	1.0,0.2,1.0	0.267
1137	ENSDARG00000036778	hbs1l	chr23	-	31771556	31771647	31771272	31771381	31774161	31774266	1137	26,92,103	0,1,0	67,77,62	2,2,6	240	149	0.00117847017848	0.02171965290970734	1.0,0.983,1.0	0.954,0.96,0.865	0.068
1138	ENSDARG00000036778	hbs1l	chr23	-	31809495	31809561	31809002	31809143	31810062	31810222	1138	2,0,1	0,0,0	0,0,0	2,0,0	215	149	1	1	1.0,NA,1.0	0.0,NA,NA	1
1139	ENSDARG00000021611	NA	chr23	+	25221112	25221294	25220450	25220549	25222169	25222673	1139	0,1,0	0,0,0	9,2,1	1,0,0	298	149	1	1	NA,1.0,NA	0.818,1.0,1.0	0.061
1140	ENSDARG00000004843	foxp1a	chr23	-	10642651	10642815	10634836	10639175	10644844	10644908	1140	2,13,2	0,0,1	28,1,13	0,0,0	298	149	1	1	1.0,1.0,0.5	1.0,1.0,1.0	-0.167
1141	ENSDARG00000004843	foxp1a	chr23	-	10644844	10644908	10634836	10639175	10644989	10645111	1141	0,4,2	0,0,2	5,7,1	0,0,0	213	149	1	1	NA,1.0,0.412	1.0,1.0,1.0	-0.294
1142	ENSDARG00000004843	foxp1a	chr23	-	10647743	10647951	10645441	10645518	10663856	10664022	1142	0,2,0	0,0,0	12,7,7	0,1,0	298	149	1	1	NA,1.0,NA	1.0,0.778,1.0	0.074
1144	ENSDARG00000008434	bcl2l1	chr23	-	18979266	18979965	18953869	18954976	18982280	18982499	1144	96248170	0,2,0	181214226	0,0,0	298	149	1	1	1.0,0.984,1.0	1.0,1.0,1.0	-0.005
1146	ENSDARG00000007216	abce1	chr23	-	43699572	43699684	43695035	43696406	43699810	43699933	1146	109128632726	0,1,0	709892741	0,2,0	261	149	1	1	1.0,0.999,1.0	1.0,0.996,1.0	0.001
1147	ENSDARG00000007216	abce1	chr23	-	43699810	43699933	43699572	43699684	43700010	43700153	1147	111628612699	0,0,1	681844709	0,0,0	272	149	1	1	1.0,1.0,0.999	1.0,1.0,1.0	0
1148	ENSDARG00000007216	abce1	chr23	-	43707114	43707204	43706908	43707030	43709473	43709611	1148	188401394	0,0,0	119139140	0,0,4	239	149	1	1	1.0,1.0,1.0	1.0,1.0,0.956	0.015
1149	ENSDARG00000007216	abce1	chr23	-	43708577	43708674	43707114	43707204	43708765	43708835	1149	58211521200	0,10,0	385514441	0,0,0	246	149	1	1	1.0,0.986,1.0	1.0,1.0,1.0	-0.005
1150	ENSDARG00000007216	abce1	chr23	-	43708765	43708835	43707114	43707204	43709473	43709611	1150	108306250	0,0,0	79121108	0,0,2	219	149	1	1	1.0,1.0,1.0	1.0,1.0,0.974	0.009
1151	ENSDARG00000007216	abce1	chr23	-	43709473	43709611	43707114	43707204	43711075	43711193	1151	235457517	0,0,0	170202215	0,0,1	287	149	1	1	1.0,1.0,1.0	1.0,1.0,0.991	0.003
1152	ENSDARG00000007216	abce1	chr23	-	43713405	43713491	43711275	43711373	43713588	43713757	1152	375783810	0,0,0	303347350	0,0,2	235	149	1	1	1.0,1.0,1.0	1.0,1.0,0.991	0.003
1153	ENSDARG00000071272	NA	chr23	+	2721101	2721143	2720751	2720782	2721466	2721612	1153	10,12,11	7,0,12	2,5,8	14,12,12	191	149	0.00261063949076	0.04076237102998992	0.527,1.0,0.417	0.1,0.245,0.342	0.419
1154	ENSDARG00000056499	CA6	chr23	-	22635933	22635957	22634441	22635794	22638665	22638749	1154	0,0,2	4,9,2	0,0,0	3,1,0	173	149	1	1	0.0,0.0,0.463	0.0,0.0,NA	0.154
1156	ENSDARG00000039931	slc25a33	chr23	-	29867517	29867618	29865406	29865473	29868669	29868747	1156	29,59,62	0,0,0	61,61,30	0,1,0	250	149	1	1	1.0,1.0,1.0	1.0,0.973,1.0	0.009
1157	ENSDARG00000036785	si:ch211-226m16.2	chr23	-	33339493	33339574	33337733	33339302	33339665	33339854	1157	9,23,11	0,0,0	15,16,4	0,1,0	230	149	1	1	1.0,1.0,1.0	1.0,0.912,1.0	0.029
1168	ENSDARG00000028448	edem2	chr23	-	6957844	6957969	6948940	6951507	6958161	6958303	1168	1,27,9	0,0,0	2,9,5	1,0,0	274	149	1	1	1.0,1.0,1.0	0.521,1.0,1.0	0.16
1169	ENSDARG00000028448	edem2	chr23	-	6966750	6966876	6961393	6961605	6972700	6972806	1169	2,9,13	0,0,0	27,10,19	0,2,0	275	149	1	1	1.0,1.0,1.0	1.0,0.73,1.0	0.09
1170	ENSDARG00000028448	edem2	chr23	-	6972892	6972932	6972700	6972806	6982332	6982443	1170	3,7,6	0,0,0	9,4,3	0,3,2	189	149	0.0047269893866	0.06601915152891702	1.0,1.0,1.0	1.0,0.512,0.542	0.315
1172	ENSDARG00000077307	tmem201	chr23	-	29846786	29846990	29840167	29840394	29848944	29849297	1172	3,7,7	0,3,0	9,3,2	0,0,0	298	149	0.396895	1	1.0,0.538,1.0	1.0,1.0,1.0	-0.154
1173	ENSDARG00000056932	tfip11	chr23	-	17856548	17856740	17855186	17855501	17856823	17856979	1173	33,57,51	1,0,0	11,11,9	0,0,0	298	149	1	1	0.943,1.0,1.0	1.0,1.0,1.0	-0.019
1174	ENSDARG00000058873	NA	chr23	+	4385965	4386148	4383874	4384926	4386476	4386587	1174	0,5,4	0,0,0	1,4,4	0,1,0	298	149	1	1	NA,1.0,1.0	1.0,0.667,1.0	0.111
1177	ENSDARG00000040163	prim1	chr23	+	17844168	17844304	17843816	17843908	17846191	17846261	1177	113312268	0,1,0	23,10,34	0,0,0	285	149	1	1	1.0,0.994,1.0	1.0,1.0,1.0	-0.002
1182	ENSDARG00000071052	NA	chr23	+	12916874	12916949	12916058	12916271	12917848	12917976	1182	25,36,32	0,0,3	47,43,49	0,0,0	224	149	0.824848	1	1.0,1.0,0.876	1.0,1.0,1.0	-0.041
1186	ENSDARG00000063370	sgk2a	chr23	+	4326910	4326968	4326707	4326760	4328605	4328689	1186	3,17,19	0,0,0	17,60,40	0,4,0	207	149	0.611287	1	1.0,1.0,1.0	1.0,0.915,1.0	0.028
1187	ENSDARG00000063370	sgk2a	chr23	+	4331502	4331634	4328605	4328689	4335729	4335736	1187	9,13,25	0,0,0	35,52,53	0,9,1	281	149	0.000272015905092	0.006573529590273062	1.0,1.0,1.0	1.0,0.754,0.966	0.093
1190	ENSDARG00000060849	NA	chr23	-	42843752	42843844	42840369	42840646	42846380	42846766	1190	3,0,3	0,0,0	7,5,0	0,2,0	241	149	1	1	1.0,NA,1.0	1.0,0.607,NA	0.197
1200	ENSDARG00000071233	p4htma	chr23	+	6783644	6783824	6780743	6780909	6783906	6783997	1200	0,8,4	0,1,0	22,13,28	0,0,0	298	149	1	1	NA,0.8,1.0	1.0,1.0,1.0	-0.1
1201	ENSDARG00000089626	ptges3b	chr23	-	6739742	6739767	6736115	6736546	6741967	6742024	1201	4531019813	0,7,13	87104112	0,2,3	174	149	0.579182	1	1.0,0.992,0.982	1.0,0.978,0.97	0.009
1202	ENSDARG00000089626	ptges3b	chr23	-	6742160	6742250	6741967	6742024	6744321	6744420	1202	5971230980	0,0,5	80150119	0,0,0	239	149	1	1	1.0,1.0,0.992	1.0,1.0,1.0	-0.003
1203	ENSDARG00000038737	phf20b	chr23	-	15003483	15003583	15001208	15001404	15006565	15006744	1203	13,10,13	1,0,1	0,3,1	0,0,0	249	149	1	1	0.886,1.0,0.886	NA,1.0,1.0	-0.076
1205	ENSDARG00000038737	phf20b	chr23	-	15017620	15017869	15014471	15014642	15017973	15018033	1205	8,31,52	2,0,0	2,2,5	0,0,0	298	149	1	1	0.667,1.0,1.0	1.0,1.0,1.0	-0.111
1206	ENSDARG00000058978	zgc:113423	chr23	-	1044984	1045188	1042623	1043305	1045588	1045790	1206	8,41,25	0,0,0	48,39,25	6,5,0	298	149	1.5867733726e-05	0.0006329704193166028	1.0,1.0,1.0	0.8,0.796,1.0	0.135
1207	ENSDARG00000058978	zgc:113423	chr23	-	1052913	1052973	1052469	1052547	1055240	1055368	1207	0,0,2	0,0,0	1,0,0	0,1,0	209	149	1	1	NA,NA,1.0	1.0,0.0,NA	0.5
1209	ENSDARG00000102974	baz2a	chr23	-	6714727	6714913	6714248	6714605	6715666	6717295	1209	8,4,0	0,2,0	4,3,3	0,0,0	298	149	1	1	1.0,0.5,NA	1.0,1.0,1.0	-0.25
1210	ENSDARG00000036102	ctdsp2	chr23	-	24672169	24672355	24669034	24670177	24672459	24672552	1210	42204158	3,0,3	67115151	0,0,0	298	149	0.510468	1	0.875,1.0,0.963	1.0,1.0,1.0	-0.054
1211	ENSDARG00000036102	ctdsp2	chr23	-	24672169	24672355	24669034	24670177	24675892	24675949	1211	26141103	0,5,0	52,72,102	0,0,0	298	149	0.676488	1	1.0,0.934,1.0	1.0,1.0,1.0	-0.022
1212	ENSDARG00000036102	ctdsp2	chr23	-	24672459	24672552	24669034	24670177	24675892	24675949	1212	8,26,45	0,5,0	15,21,23	0,0,0	242	149	0.130045	0.939677700300387	1.0,0.762,1.0	1.0,1.0,1.0	-0.079
1213	ENSDARG00000036102	ctdsp2	chr23	-	24672459	24672552	24672169	24672355	24675892	24675949	1213	21,87,93	0,0,0	30,65,71	0,1,0	242	149	1	1	1.0,1.0,1.0	1.0,0.976,1.0	0.008
1214	ENSDARG00000016238	arl6ip5b	chr23	+	4255478	4255696	4253956	4254233	4258926	4259712	1214	21,65,91	1,0,3	66,91,32	0,0,0	298	149	0.472524	1	0.913,1.0,0.938	1.0,1.0,1.0	-0.05
1216	ENSDARG00000056075	rca2.1	chr23	-	26099879	26099944	26094480	26095438	26100855	26100904	1216	0,0,2	24,102,76	0,0,0	25,30,13	214	149	1	1	0.0,0.0,0.018	0.0,0.0,0.0	0.006
1217	ENSDARG00000056075	rca2.1	chr23	-	26100855	26100904	26094480	26095438	26103828	26103858	1217	35136120	0,0,3	31,35,18	0,0,1	198	149	1	1	1.0,1.0,0.968	1.0,1.0,0.931	0.012
1218	ENSDARG00000056075	rca2.1	chr23	-	26103828	26103858	26094480	26095438	26104205	26104241	1218	5,6,15	0,1,0	2,2,6	0,0,0	179	149	1	1	1.0,0.833,1.0	1.0,1.0,1.0	-0.056
1219	ENSDARG00000058818	rbm38	chr23	+	6600864	6600988	6586466	6587016	6630442	6632106	1219	4,3,0	0,0,0	20,6,7	3,0,0	273	149	1	1	1.0,1.0,NA	0.784,1.0,1.0	0.072
1220	ENSDARG00000058818	rbm38	chr23	+	6613301	6613356	6600864	6600988	6630442	6630659	1220	2,8,12	0,0,0	32,20,16	0,1,0	204	149	1	1	1.0,1.0,1.0	1.0,0.936,1.0	0.021
1221	ENSDARG00000013655	tpd52l2b	chr23	-	17434999	17435041	17434719	17434768	17435337	17435364	1221	0,0,1	0,0,0	0,5,2	1,0,0	191	149	1	1	NA,NA,1.0	0.0,1.0,1.0	0.333
1222	ENSDARG00000013655	tpd52l2b	chr23	-	17434999	17435041	17434719	17434768	17438202	17438304	1222	0,0,1	38,78,75	0,4,1	126158136	191	149	1	1	0.0,0.0,0.01	0.0,0.019,0.006	-0.005
1223	ENSDARG00000013655	tpd52l2b	chr23	-	17434999	17435044	17434719	17434768	17435337	17435364	1223	0,0,1	0,0,0	0,0,1	1,0,0	194	149	1	1	NA,NA,1.0	0.0,NA,1.0	0.5
1224	ENSDARG00000013655	tpd52l2b	chr23	-	17434999	17435044	17434719	17434768	17438202	17438304	1224	0,0,1	38,78,75	1,0,1	126158136	194	149	1	1	0.0,0.0,0.01	0.006,0.0,0.006	-0.001
1225	ENSDARG00000013655	tpd52l2b	chr23	-	17435337	17435364	17434719	17434768	17438202	17438304	1225	0,0,0	38,78,75	1,0,2	126158136	176	149	1	1	0.0,0.0,0.0	0.007,0.0,0.012	-0.006
1228	ENSDARG00000013655	tpd52l2b	chr23	-	17439642	17439690	17438202	17438304	17447144	17447293	1228	31,56,47	7,12,22	110176147	11,8,13	197	149	2.44947658401e-06	0.00012405001413281946	0.77,0.779,0.618	0.883,0.943,0.895	-0.185
1230	ENSDARG00000018658	aar2	chr23	-	4225017	4225067	4221841	4222600	4225520	4225606	1230	4,0,1	0,0,1	1,1,0	0,0,0	199	149	1	1	1.0,NA,0.428	1.0,1.0,NA	-0.286
1233	ENSDARG00000017037	ikbkg	chr23	-	18578354	18578428	18574273	18574882	18580663	18580800	1233	9,37,43	0,0,0	19,36,12	0,2,1	223	149	0.487584	1	1.0,1.0,1.0	1.0,0.923,0.889	0.063
1235	ENSDARG00000017037	ikbkg	chr23	-	18588881	18589061	18586760	18586822	18593455	18593527	1235	2,16,16	0,2,0	8,16,4	0,0,0	298	149	1	1	1.0,0.8,1.0	1.0,1.0,1.0	-0.067
1237	ENSDARG00000013087	ndrg3a	chr11	+	25135839	25135878	25132507	25132559	25138189	25138899	1237	0,0,0	4,9,3	0,0,5	2,0,3	188	149	1	1	0.0,0.0,0.0	0.0,NA,0.569	-0.284
1238	ENSDARG00000036875	rps12	chr23	+	31432124	31432170	31431955	31431995	31433420	31433537	1238	172335103492	0,0,0	128523611420	0,1,0	195	149	1	1	1.0,1.0,1.0	1.0,0.999,1.0	0
1239	ENSDARG00000088187	NA	chr23	+	37750334	37750396	37738862	37738986	37752530	37752767	1239	0,3,10	0,0,0	31,22,21	0,0,1	211	149	1	1	NA,1.0,1.0	1.0,1.0,0.937	0.021
1241	ENSDARG00000036754	hmgn3	chr23	-	31362593	31362693	31358110	31358788	31366751	31366859	1241	0,3,0	26,51,49	5,5,1	9,9,16	249	149	1.60284027038e-05	0.0006350300499791238	0.0,0.034,0.0	0.249,0.249,0.036	-0.167
1243	ENSDARG00000104936	NA	chr23	+	35454311	35454427	35443470	35443518	35460795	35461009	1243	10,16,15	0,0,0	33,34,18	6,6,4	265	149	4.35501844698e-07	2.7272717672270454e-05	1.0,1.0,1.0	0.756,0.761,0.717	0.255
1244	ENSDARG00000036784	commd7	chr23	+	17110659	17110697	17110534	17110591	17110804	17110895	1244	5,11,9	0,0,2	16,14,3	0,0,0	187	149	1	1	1.0,1.0,0.782	1.0,1.0,1.0	-0.073
1247	ENSDARG00000098935	bxdc2	chr21	-	228122	228173	227052	227154	228488	228562	1247	19,18,29	0,0,1	5,5,0	0,0,0	200	149	1	1	1.0,1.0,0.956	1.0,1.0,NA	-0.015
1248	ENSDARG00000098935	bxdc2	chr21	-	228488	228562	227052	227154	228895	228945	1248	1,6,7	0,0,4	0,2,0	0,0,0	223	149	1	1	1.0,1.0,0.539	NA,1.0,NA	-0.154
1250	ENSDARG00000015343	pgd	chr23	-	29383656	29383779	29381440	29381899	29385252	29385352	1250	290781588	0,2,1	41,14,29	0,0,0	272	149	1	1	1.0,0.995,0.997	1.0,1.0,1.0	-0.003
1251	ENSDARG00000015343	pgd	chr23	-	29385252	29385352	29383656	29383779	29386618	29386752	1251	220562442	0,1,2	38,19,27	0,0,5	249	149	0.139404	0.9932484373627776	1.0,0.997,0.992	1.0,1.0,0.764	0.075
1255	ENSDARG00000003475	sult1st5	chr23	-	24493205	24493334	24489378	24489559	24493408	24493564	1255	4,19,13	0,0,2	4,3,10	0,0,0	278	149	1	1	1.0,1.0,0.777	1.0,1.0,1.0	-0.074
1256	ENSDARG00000037284	ptges3a	chr23	+	27054282	27054396	27051918	27052160	27056618	27056688	1256	264533525	4,0,0	147204168	2,0,2	263	149	1	1	0.974,1.0,1.0	0.977,1.0,0.979	0.006
1257	ENSDARG00000037284	ptges3a	chr23	+	27057151	27057208	27056979	27057069	27058570	27058598	1257	349600613	1,0,2	168203181	0,0,0	206	149	1	1	0.996,1.0,0.996	1.0,1.0,1.0	-0.003
1258	ENSDARG00000037284	ptges3a	chr23	+	27058570	27058598	27056979	27057069	27058997	27059998	1258	17,99,62	0,0,0	9,16,17	0,0,4	177	149	0.320892	1	1.0,1.0,1.0	1.0,1.0,0.782	0.073
1260	ENSDARG00000025212	ints11	chr23	-	37077507	37077542	37076416	37076555	37077634	37077733	1260	13,15,12	2,1,0	7,12,8	0,0,0	184	149	0.699964	1	0.84,0.924,1.0	1.0,1.0,1.0	-0.079
1262	ENSDARG00000037706	gss	chr23	-	14754501	14754583	14752682	14752872	14760379	14760457	1262	8,21,21	4,0,0	1,0,6	1,0,0	231	149	1	1	0.563,1.0,1.0	0.392,NA,1.0	0.158
1263	ENSDARG00000037706	gss	chr23	-	14757297	14757492	14754501	14754583	14757570	14757640	1263	30,78,50	0,0,2	12,12,11	0,0,0	298	149	1	1	1.0,1.0,0.926	1.0,1.0,1.0	-0.025
1265	ENSDARG00000037706	gss	chr23	-	14763833	14763909	14763244	14763384	14765277	14765423	1265	14,24,33	0,0,3	2,1,5	0,0,0	225	149	0.957483	1	1.0,1.0,0.879	1.0,1.0,1.0	-0.04
1266	ENSDARG00000074245	SPEN	chr23	-	24475531	24476152	24453279	24453440	24480305	24480626	1266	0,7,1	0,2,0	0,0,3	0,0,0	298	149	1	1	NA,0.636,1.0	NA,NA,1.0	-0.182
1267	ENSDARG00000037781	acss2	chr23	+	9249447	9249539	9237046	9237242	9255898	9255974	1267	1,2,1	0,2,0	14,1,1	0,0,0	241	149	0.631076	1	1.0,0.382,1.0	1.0,1.0,1.0	-0.206
1273	ENSDARG00000003206	chchd6a	chr23	+	34093827	34093911	34053440	34053585	34110595	34110666	1273	89293235	2,1,2	18,36,27	0,0,0	233	149	1	1	0.966,0.995,0.987	1.0,1.0,1.0	-0.017
1274	ENSDARG00000003206	chchd6a	chr23	+	34110595	34110666	34093827	34093911	34184705	34185014	1274	34,99,72	0,1,0	2,6,11	0,0,0	220	149	1	1	1.0,0.985,1.0	1.0,1.0,1.0	-0.005
1275	ENSDARG00000003206	chchd6a	chr23	+	34136421	34136557	34110595	34110666	34184705	34184729	1275	143395343	8,2,0	32,81,43	0,0,0	285	149	0.301336	1	0.903,0.99,1.0	1.0,1.0,1.0	-0.036
1276	ENSDARG00000014430	rabgef1	chr10	-	32866392	32866559	32864408	32864493	32874742	32874936	1276	0,2,4	0,2,2	2,0,0	0,0,0	298	149	1	1	NA,0.333,0.5	1.0,NA,NA	-0.584
1278	ENSDARG00000037318	ddost	chr23	-	24228406	24228513	24227295	24227858	24228705	24228826	1278	290746735	1,0,0	54,33,45	0,0,0	256	149	1	1	0.994,1.0,1.0	1.0,1.0,1.0	-0.002
1281	ENSDARG00000094977	NA	chr23	-	27576635	27576924	27576371	27576544	27577200	27577299	1281	44108110	0,2,0	13,17,36	0,0,0	298	149	1	1	1.0,0.964,1.0	1.0,1.0,1.0	-0.012
1282	ENSDARG00000094977	NA	chr23	-	27577010	27577118	27576635	27576924	27577200	27577299	1282	77212160	1,12,7	46,52,45	0,0,0	257	149	5.51678505424e-05	0.0017367435759942575	0.978,0.911,0.93	1.0,1.0,1.0	-0.06
1284	ENSDARG00000094977	NA	chr23	-	27578719	27578787	27577200	27577299	27578864	27578931	1284	40,80,59	0,3,4	18,37,27	0,0,0	217	149	0.0388244250013	0.36635777079731785	1.0,0.948,0.91	1.0,1.0,1.0	-0.047
1285	ENSDARG00000094977	NA	chr23	-	27579473	27579537	27579027	27579161	27581340	27581480	1285	24,40,50	0,5,2	8,10,12	0,0,3	213	149	0.317391	1	1.0,0.848,0.946	1.0,1.0,0.737	0.019
1291	ENSDARG00000013379	ppp6r3	chr25	-	10606324	10606435	10603416	10603500	10609553	10609731	1291	98249258	0,0,0	108130117	2,0,1	260	149	1	1	1.0,1.0,1.0	0.969,1.0,0.985	0.015
1292	ENSDARG00000013379	ppp6r3	chr25	-	10609192	10609210	10606324	10606435	10609553	10609737	1292	0,0,1	54142144	0,0,0	60,67,67	167	149	1	1	0.0,0.0,0.006	0.0,0.0,0.0	0.002
1293	ENSDARG00000013379	ppp6r3	chr25	-	10609553	10609731	10606324	10606435	10609819	10609917	1293	54142144	0,2,0	60,67,67	0,0,0	298	149	1	1	1.0,0.973,1.0	1.0,1.0,1.0	-0.009
1294	ENSDARG00000013379	ppp6r3	chr25	-	10609553	10609737	10606324	10606435	10609819	10609917	1294	92242235	0,2,0	109138125	0,0,0	298	149	1	1	1.0,0.984,1.0	1.0,1.0,1.0	-0.005
1295	ENSDARG00000013379	ppp6r3	chr25	-	10611949	10612071	10610918	10611099	10612152	10612283	1295	27107116	0,0,6	43,62,79	0,0,0	271	149	0.234836	1	1.0,1.0,0.914	1.0,1.0,1.0	-0.029
1296	ENSDARG00000013379	ppp6r3	chr25	-	10612774	10612821	10612386	10612441	10613069	10613156	1296	11,9,18	0,0,3	5,5,8	0,0,0	196	149	0.740471	1	1.0,1.0,0.82	1.0,1.0,1.0	-0.06
1297	ENSDARG00000013379	ppp6r3	chr25	-	10612774	10612854	10612386	10612441	10613069	10613156	1297	12,22,35	0,0,3	12,11,16	0,0,0	229	149	0.747003	1	1.0,1.0,0.884	1.0,1.0,1.0	-0.039
1298	ENSDARG00000013379	ppp6r3	chr25	-	10612774	10612872	10612386	10612441	10613069	10613156	1298	20,20,49	0,0,3	15,30,43	0,0,0	247	149	0.523246	1	1.0,1.0,0.908	1.0,1.0,1.0	-0.031
1301	ENSDARG00000037846	hm13	chr23	-	484347	484433	480422	481170	484512	484615	1301	68192174	0,8,12	19,10,14	0,0,0	235	149	0.000530947889153	0.011163323127895565	1.0,0.938,0.902	1.0,1.0,1.0	-0.053
1304	ENSDARG00000024895	fam50a	chr23	+	33989300	33989385	33987381	33987664	33991043	33991143	1304	94123140	0,0,0	46,110,59	0,0,2	234	149	1	1	1.0,1.0,1.0	1.0,1.0,0.949	0.017
1309	ENSDARG00000041421	tafazzin	chr23	-	4918461	4918524	4917267	4917320	4918616	4918658	1309	13,23,32	0,0,0	34,45,49	9,0,0	212	149	0.00203256538452	0.033269160113770783	1.0,1.0,1.0	0.726,1.0,1.0	0.091
1310	ENSDARG00000041421	tafazzin	chr23	-	4918461	4918524	4917267	4917320	4918834	4918915	1310	3,8,11	0,0,0	9,9,12	0,2,0	212	149	1	1	1.0,1.0,1.0	1.0,0.76,1.0	0.08
1311	ENSDARG00000041421	tafazzin	chr23	-	4918616	4918658	4917267	4917320	4918834	4918915	1311	0,2,0	0,0,0	15,10,10	0,2,0	191	149	1	1	NA,1.0,NA	1.0,0.796,1.0	0.068
1312	ENSDARG00000041421	tafazzin	chr23	-	4918616	4918658	4917915	4918524	4918834	4918915	1312	11,16,22	0,0,1	35,53,49	0,0,0	191	149	1	1	1.0,1.0,0.945	1.0,1.0,1.0	-0.018
1313	ENSDARG00000041421	tafazzin	chr23	-	4918824	4918915	4918616	4918658	4923785	4923871	1313	3,9,3	0,0,0	25,22,35	2,0,0	240	149	1	1	1.0,1.0,1.0	0.886,1.0,1.0	0.038
1314	ENSDARG00000041421	tafazzin	chr23	-	4918834	4918915	4918616	4918658	4923785	4923871	1314	6,15,22	0,0,0	62,63,69	2,0,0	230	149	1	1	1.0,1.0,1.0	0.953,1.0,1.0	0.016
1315	ENSDARG00000041421	tafazzin	chr23	-	4923785	4923871	4918397	4918915	4923955	4924001	1315	0,15,13	0,0,1	52,67,70	0,0,0	235	149	1	1	NA,1.0,0.892	1.0,1.0,1.0	-0.054
1316	ENSDARG00000041421	tafazzin	chr23	-	4923785	4923871	4918397	4918915	4925002	4925131	1316	0,6,7	6,5,1	22,26,26	0,3,4	235	149	0.00115994612843	0.02144611508563911	0.0,0.432,0.816	1.0,0.846,0.805	-0.468
1319	ENSDARG00000041421	tafazzin	chr23	-	4923955	4924279	4918834	4918915	4925002	4925131	1319	0,6,6	6,5,1	29,17,17	0,3,4	298	149	0.00152191041044	0.026617436127335015	0.0,0.375,0.75	1.0,0.739,0.68	-0.431
1320	ENSDARG00000041421	tafazzin	chr23	-	4923955	4924279	4923785	4923871	4925002	4925131	1320	0,12,6	0,0,0	37,30,37	0,0,2	298	149	1	1	NA,1.0,1.0	1.0,1.0,0.902	0.033
1321	ENSDARG00000041421	tafazzin	chr23	-	4924134	4924279	4923955	4924001	4925002	4925131	1321	0,6,6	0,0,0	28,17,19	1,0,0	294	149	1	1	NA,1.0,1.0	0.934,1.0,1.0	0.022
1322	ENSDARG00000041421	tafazzin	chr23	-	4924150	4924279	4923955	4924001	4925002	4925131	1322	0,8,9	0,0,0	51,50,53	1,0,0	278	149	1	1	NA,1.0,1.0	0.965,1.0,1.0	0.012
1333	ENSDARG00000012340	ptpn11b	chr23	+	23948561	23948684	23918420	23918517	23970886	23971081	1333	0,0,2	0,0,0	0,2,3	1,0,0	272	149	1	1	NA,NA,1.0	0.0,1.0,1.0	0.333
1334	ENSDARG00000012340	ptpn11b	chr23	+	23977665	23977779	23973918	23974035	23980778	23980875	1334	1,6,8	0,0,2	3,7,7	0,0,0	263	149	1	1	1.0,1.0,0.694	1.0,1.0,1.0	-0.102
1335	ENSDARG00000078654	tpx2	chr23	+	32031185	32031233	32031026	32031101	32031676	32031790	1335	0,3,1	29131123	0,0,0	38,33,18	197	149	1	1	0.0,0.017,0.006	0.0,0.0,0.0	0.008
1336	ENSDARG00000078654	tpx2	chr23	+	32031676	32031790	32031026	32031101	32032760	32032870	1336	92263210	0,4,0	71,57,29	0,0,0	263	149	1	1	1.0,0.974,1.0	1.0,1.0,1.0	-0.009
1337	ENSDARG00000078654	tpx2	chr23	+	32033972	32034189	32032977	32033141	32034277	32034373	1337	62198208	2,0,0	38,43,55	0,0,0	298	149	1	1	0.939,1.0,1.0	1.0,1.0,1.0	-0.02
1339	ENSDARG00000061445	ADCY6	chr23	-	13950112	13950142	13949808	13949941	13958266	13958442	1339	12,29,36	0,0,4	13,17,18	2,6,5	179	149	0.000475911103036	0.010303740758667896	1.0,1.0,0.882	0.844,0.702,0.75	0.195
1340	ENSDARG00000061445	ADCY6	chr23	-	13950232	13950256	13950112	13950142	13958266	13958442	1340	80,122,98	0,0,5	59,79,66	3,3,3	173	149	0.0565167910679	0.4798160221274776	1.0,1.0,0.944	0.944,0.958,0.95	0.031
1341	ENSDARG00000061445	ADCY6	chr23	-	13958266	13958442	13949808	13949941	13962720	13962879	1341	39,69,65	0,0,0	47,39,60	1,0,0	298	149	1	1	1.0,1.0,1.0	0.959,1.0,1.0	0.014
1342	ENSDARG00000061445	ADCY6	chr23	-	13991518	13991630	13990052	13990180	13994208	13994330	1342	2,14,3	0,0,0	21,15,4	0,2,0	261	149	1	1	1.0,1.0,1.0	1.0,0.811,1.0	0.063
1343	ENSDARG00000087752	NA	chr25	-	37252891	37253042	37252251	37252428	37255031	37255239	1343	10,16,22	0,0,2	20,14,12	0,0,0	298	149	1	1	1.0,1.0,0.846	1.0,1.0,1.0	-0.051
1344	ENSDARG00000061282	GLG1	chr25	-	37221383	37221547	37219995	37220058	37222025	37222132	1344	74212204	0,1,0	23,35,43	0,0,0	298	149	1	1	1.0,0.991,1.0	1.0,1.0,1.0	-0.003
1345	ENSDARG00000061282	GLG1	chr25	-	37223740	37223842	37223493	37223601	37224164	37224307	1345	16,21,48	0,2,0	8,9,18	0,0,0	251	149	1	1	1.0,0.862,1.0	1.0,1.0,1.0	-0.046
1347	ENSDARG00000053820	pcmtd2a	chr23	-	30758132	30758256	30755803	30756254	30758354	30758526	1347	0,3,0	0,1,0	0,8,7	0,0,0	273	149	1	1	NA,0.621,NA	NA,1.0,1.0	-0.379
1348	ENSDARG00000101619	micos10	chr23	-	39749189	39749299	39744368	39744989	39750592	39750640	1348	119167218	0,1,0	57,70,49	0,0,0	259	149	1	1	1.0,0.99,1.0	1.0,1.0,1.0	-0.003
1349	ENSDARG00000115843	NA	chr23	+	16762428	16762471	16761301	16762182	16762648	16762744	1349	0,1,0	0,0,4	3,1,0	0,0,4	192	149	1	1	NA,1.0,0.0	1.0,1.0,0.0	-0.167
1351	ENSDARG00000096415	raf1a	chr23	+	4726984	4727138	4720420	4720513	4733389	4733462	1351	0,7,1	0,0,0	4,5,13	0,0,2	298	149	1	1	NA,1.0,1.0	1.0,1.0,0.765	0.078
1352	ENSDARG00000096415	raf1a	chr23	+	4727029	4727138	4720420	4720513	4733222	4733247	1352	1,7,11	0,0,2	6,11,13	0,0,0	258	149	1	1	1.0,1.0,0.761	1.0,1.0,1.0	-0.08
1354	ENSDARG00000096415	raf1a	chr23	+	4738375	4738552	4736108	4736193	4739147	4739194	1354	13,47,35	0,0,1	32,58,53	0,0,0	298	149	1	1	1.0,1.0,0.946	1.0,1.0,1.0	-0.018
1356	ENSDARG00000061187	cbx5	chr23	-	36304832	36304862	36303058	36303274	36305933	36306006	1356	1,4,19	0,0,1	0,0,2	0,0,0	179	149	1	1	1.0,1.0,0.941	NA,NA,1.0	-0.02
1357	ENSDARG00000061187	cbx5	chr23	-	36304832	36304907	36303058	36303274	36305933	36306006	1357	2,14,31	0,0,1	0,1,7	0,0,0	224	149	1	1	1.0,1.0,0.954	NA,1.0,1.0	-0.015
1361	ENSDARG00000045976	SIDT2	chr15	+	47542224	47542298	47540206	47540322	47542476	47542543	1361	1,2,3	0,0,0	4,23,1	1,0,0	223	149	1	1	1.0,1.0,1.0	0.728,1.0,1.0	0.091
1362	ENSDARG00000045976	SIDT2	chr15	+	47543445	47543563	47542775	47542899	47546581	47546718	1362	0,4,4	1,0,0	35,46,22	0,0,0	267	149	1	1	0.0,1.0,1.0	1.0,1.0,1.0	-0.333
1363	ENSDARG00000045976	SIDT2	chr15	+	47549913	47550022	47546581	47546718	47550212	47550289	1363	3,25,37	0,0,0	48,66,47	4,3,0	258	149	0.0147664360276	0.17097360521817576	1.0,1.0,1.0	0.874,0.927,1.0	0.066
1364	ENSDARG00000045976	SIDT2	chr15	+	47550212	47550289	47549913	47550022	47550404	47550451	1364	5,27,45	0,0,0	41,74,43	2,0,0	226	149	1	1	1.0,1.0,1.0	0.931,1.0,1.0	0.023
1365	ENSDARG00000045976	SIDT2	chr15	+	47554441	47554555	47550719	47550830	47554824	47554887	1365	6,29,68	0,0,0	93,132,89	0,2,0	263	149	1	1	1.0,1.0,1.0	1.0,0.974,1.0	0.009
1366	ENSDARG00000007722	nudt8	chr15	-	500652	500730	499847	500579	500867	501000	1366	4,21,42	3,4,3	13,50,12	0,0,0	227	149	7.27396944145e-06	0.00032587383097696	0.467,0.775,0.902	1.0,1.0,1.0	-0.285
1367	ENSDARG00000069968	pcsk7	chr15	+	532091	532192	530845	530984	533877	534045	1367	0,5,5	0,2,0	8,6,0	0,0,0	250	149	1	1	NA,0.598,1.0	1.0,1.0,NA	-0.201
1368	ENSDARG00000069968	pcsk7	chr15	+	539167	539262	538765	538922	540874	540962	1368	23,37,46	0,0,0	25,60,26	0,1,0	244	149	1	1	1.0,1.0,1.0	1.0,0.973,1.0	0.009
1373	ENSDARG00000006600	lsm14aa	chr25	+	35898076	35898157	35896287	35896470	35899961	35900141	1373	0,0,0	0,1,5	0,3,0	2,0,4	230	149	1	1	NA,0.0,0.0	0.0,1.0,0.0	-0.333
1374	ENSDARG00000075892	bag6	chr15	-	34629470	34629595	34627783	34627918	34629742	34629845	1374	14,12,29	0,5,0	35,30,33	0,0,0	274	149	0.0445423422992	0.4009499251167555	1.0,0.566,1.0	1.0,1.0,1.0	-0.145
1375	ENSDARG00000102483	wu:fb44b02	chr15	-	44029319	44029661	44027976	44028063	44030274	44030411	1375	202323385	2,0,0	29,51,51	0,0,0	298	149	1	1	0.981,1.0,1.0	1.0,1.0,1.0	-0.006
1380	ENSDARG00000030532	ARHGEF12	chr15	+	22503333	22503376	22502779	22502878	22505523	22505629	1380	4,7,1	0,0,0	16,8,1	0,9,8	192	149	3.16082545715e-06	0.00015340539552034666	1.0,1.0,1.0	1.0,0.408,0.088	0.501
1381	ENSDARG00000030532	ARHGEF12	chr15	+	22513605	22513641	22510991	22511127	22514038	22514181	1381	0,0,1	0,0,0	12,5,2	0,3,4	185	149	1	1	NA,NA,1.0	1.0,0.573,0.287	0.38
1382	ENSDARG00000030532	ARHGEF12	chr15	+	22521638	22521739	22519065	22519180	22522308	22522386	1382	7,10,15	0,0,0	22,14,18	3,0,0	250	149	0.733325	1	1.0,1.0,1.0	0.814,1.0,1.0	0.062
1383	ENSDARG00000030532	ARHGEF12	chr15	+	22524076	22524164	22522994	22523162	22524256	22524334	1383	6,16,5	0,0,0	13,18,27	0,0,2	237	149	1	1	1.0,1.0,1.0	1.0,1.0,0.895	0.035
1384	ENSDARG00000030532	ARHGEF12	chr15	+	22533438	22533659	22530359	22530560	22536396	22536472	1384	18,47,43	1,0,2	63,78,44	1,3,1	298	149	0.333739	1	0.9,1.0,0.915	0.969,0.929,0.957	-0.013
1387	ENSDARG00000005425	wdfy1	chr15	-	43216298	43216404	43212872	43212974	43217023	43217150	1387	11,13,20	0,0,0	0,16,9	5,0,0	255	149	0.0240439795271	0.24872493208850868	1.0,1.0,1.0	0.0,1.0,1.0	0.333
1390	ENSDARG00000070682	sdf4	chr23	-	24696938	24697097	24694753	24694929	24697180	24697294	1390	84271263	1,1,3	60,81,112	0,0,0	298	149	0.876155	1	0.977,0.993,0.978	1.0,1.0,1.0	-0.017
1391	ENSDARG00000070682	sdf4	chr23	-	24696938	24697097	24694753	24694929	24697458	24697595	1391	42158123	5,0,1	34,41,60	0,0,1	298	149	0.256007	1	0.808,1.0,0.984	1.0,1.0,0.968	-0.059
1392	ENSDARG00000070682	sdf4	chr23	-	24697180	24697294	24694753	24694929	24697458	24697595	1392	25,50,78	5,0,1	19,20,29	0,0,1	263	149	0.0520653494315	0.45257999267023286	0.739,1.0,0.978	1.0,1.0,0.943	-0.075
1393	ENSDARG00000070682	sdf4	chr23	-	24697180	24697294	24696938	24697097	24697458	24697595	1393	66164215	0,2,0	45,60,81	0,0,0	263	149	1	1	1.0,0.979,1.0	1.0,1.0,1.0	-0.007
1395	ENSDARG00000018854	scaf4b	chr15	+	42301069	42301140	42299834	42300122	42302794	42303027	1395	46,54,54	0,0,0	25,31,26	1,0,0	220	149	1	1	1.0,1.0,1.0	0.944,1.0,1.0	0.019
1396	ENSDARG00000018854	scaf4b	chr15	+	42313006	42313163	42306574	42306688	42317034	42317129	1396	76146110	0,0,0	72,76,33	6,0,0	298	149	0.0958210632146	0.7334765097757099	1.0,1.0,1.0	0.857,1.0,1.0	0.048
1397	ENSDARG00000053950	lin37	chr15	+	37596951	37597109	37595635	37595721	37598868	37598952	1397	77141118	0,1,0	39,73,69	0,0,0	298	149	1	1	1.0,0.986,1.0	1.0,1.0,1.0	-0.005
1398	ENSDARG00000053950	lin37	chr15	+	37599221	37599295	37598868	37599000	37599409	37599438	1398	95189177	0,3,0	57,73,74	0,0,0	223	149	1	1	1.0,0.977,1.0	1.0,1.0,1.0	-0.008
1401	ENSDARG00000060697	NA	chr15	-	37502474	37502567	37498946	37499064	37507172	37507319	1401	0,0,2	0,5,0	4,0,0	0,0,0	242	149	1	1	NA,0.0,1.0	1.0,NA,NA	-0.5
1407	ENSDARG00000004636	ccdc9	chr15	-	26921842	26921890	26919172	26919278	26922115	26922174	1407	0,0,3	0,1,7	0,0,0	1,2,0	197	149	1	1	NA,0.0,0.245	0.0,0.0,NA	0.122
1410	ENSDARG00000021046	rhbdd1	chr15	+	35935391	35935544	35933093	35933251	35936069	35936349	1410	0,12,4	0,0,0	4,27,22	0,4,0	298	149	1	1	NA,1.0,1.0	1.0,0.771,1.0	0.076
1411	ENSDARG00000021046	rhbdd1	chr15	+	35941354	35941549	35940038	35940095	35944326	35944902	1411	16,28,12	0,1,7	55,113,88	1,8,5	298	149	0.46458	1	1.0,0.933,0.462	0.965,0.876,0.898	-0.115
1412	ENSDARG00000079702	wdr81	chr15	-	26558424	26558570	26556514	26556697	26560921	26561755	1412	5,15,8	0,0,1	10,5,5	0,0,0	295	149	1	1	1.0,1.0,0.802	1.0,1.0,1.0	-0.066
1415	ENSDARG00000062315	SIK2	chr15	-	21786610	21786721	21784438	21784530	21789790	21789951	1415	6,25,29	2,0,0	34,27,34	13,4,13	260	149	1.03636485896e-05	0.000442710216391708	0.632,1.0,1.0	0.6,0.795,0.6	0.212
1416	ENSDARG00000043453	rps5	chr15	-	39967437	39967647	39967172	39967301	39969856	39969964	1416	173153311430890	0,0,3	121431870713730	0,1,0	298	149	1	1	1.0,1.0,1.0	1.0,1.0,1.0	0
1419	ENSDARG00000053753	mffa	chr15	-	35231644	35231698	35231444	35231529	35246682	35246742	1419	6,16,41	1,3,12	3,17,10	0,0,0	203	149	4.26801936571e-07	2.7018418245538088e-05	0.815,0.797,0.715	1.0,1.0,1.0	-0.224
1420	ENSDARG00000053753	mffa	chr15	-	35234231	35234396	35231644	35231698	35246682	35246774	1420	1,2,7	0,7,23	5,9,9	1,2,7	298	149	0.0432710281177	0.39253966940418195	1.0,0.125,0.132	0.714,0.692,0.391	-0.18
1421	ENSDARG00000073926	SYNRG	chr15	-	15893818	15893851	15885848	15886904	15906696	15906807	1421	0,0,2	22,51,53	0,0,0	15,12,20	182	149	1	1	0.0,0.0,0.03	0.0,0.0,0.0	0.01
1423	ENSDARG00000073926	SYNRG	chr15	-	15906696	15906807	15886063	15886904	15910115	15910226	1423	37,81,86	1,6,4	25,20,31	2,3,3	260	149	0.349399	1	0.955,0.886,0.925	0.878,0.793,0.856	0.08
1424	ENSDARG00000073926	SYNRG	chr15	-	15950023	15950263	15949806	15949943	15953506	15953703	1424	2,2,0	0,1,0	2,0,0	0,0,0	298	149	1	1	1.0,0.5,NA	1.0,NA,NA	-0.25
1425	ENSDARG00000073926	SYNRG	chr15	-	15955815	15956091	15953781	15953856	15960388	15960515	1425	2,0,3	0,0,2	0,0,1	0,0,0	298	149	1	1	1.0,NA,0.429	NA,NA,1.0	-0.285
1427	ENSDARG00000003938	rpa1	chr15	-	26505414	26505501	26498338	26498933	26514984	26515114	1427	88355277	0,5,5	8,8,15	0,0,0	236	149	0.304337	1	1.0,0.978,0.972	1.0,1.0,1.0	-0.017
1428	ENSDARG00000003938	rpa1	chr15	-	26528114	26528251	26524829	26524978	26533751	26533820	1428	96294281	0,0,2	17,15,22	0,0,0	286	149	1	1	1.0,1.0,0.987	1.0,1.0,1.0	-0.004
1429	ENSDARG00000003938	rpa1	chr15	-	26528820	26529013	26528114	26528251	26533751	26533820	1429	159426433	0,4,0	5,33,38	0,0,0	298	149	1	1	1.0,0.982,1.0	1.0,1.0,1.0	-0.006
1430	ENSDARG00000003938	rpa1	chr15	-	26535891	26535963	26534126	26534244	26536290	26536379	1430	20,62,83	0,1,7	0,12,23	0,0,0	221	149	1	1	1.0,0.977,0.889	NA,1.0,1.0	-0.045
1431	ENSDARG00000030020	agfg1a	chr15	-	35161979	35162090	35158930	35159080	35163443	35163523	1431	32108121	2,0,1	36,37,47	4,4,4	260	149	3.0091298559e-05	0.0010494115138180598	0.902,1.0,0.986	0.838,0.841,0.871	0.113
1432	ENSDARG00000030020	agfg1a	chr15	-	35167098	35167302	35163602	35163762	35172196	35172316	1432	7,37,53	0,0,1	32,9,30	0,0,0	298	149	1	1	1.0,1.0,0.964	1.0,1.0,1.0	-0.012
[truncated: 5,021 more rows]
