# Supplementary material for: Prpf4 sequentially regulates the expansion and maturation of erythrocyte through distinct mechanisms
Source: Cell Death Discov. 2025 Dec 8;11:555. doi: 10.1038/s41420-025-02846-6 (PMC12686395; doi:10.1038/s41420-025-02846-6)
Supplement: Supplementary file 5 — Table S4 [file 41420_2025_2846_MOESM5_ESM.xlsx]

## Sheet: SE
ID	GeneID	geneSymbol	chr	strand	exonStart_0base	exonEnd	upstreamES	upstreamEE	downstreamES	downstreamEE	ID	IJC_SAMPLE_1	SJC_SAMPLE_1	IJC_SAMPLE_2	SJC_SAMPLE_2	IncFormLen	SkipFormLen	PValue	FDR	IncLevel1	IncLevel2	IncLevelDifference
86	ENSDARG00000039882	ap3s2	chr25	+	10797553	10797625	10795411	10795523	10799587	10799695	86	46,83,100	0,0,0	33,44,16	7,1,0	221	149	0.00111055052195	0.020664045494686263	1.0,1.0,1.0	0.761,0.967,1.0	0.091
90	ENSDARG00000018061	neil1	chr25	-	26830496	26830616	26829609	26830166	26831697	26832174	90	19,118,92	0,6,3	50,64,61	0,0,0	269	149	0.00321662925383	0.048034996857194666	1.0,0.916,0.944	1.0,1.0,1.0	-0.047
102	ENSDARG00000045641	usp3	chr25	-	26739521	26739589	26738449	26739316	26740502	26740616	102	55224172	0,0,1	89,71,114	5,0,6	217	149	0.0012002586679	0.021982095854872954	1.0,1.0,0.992	0.924,1.0,0.929	0.046
107	ENSDARG00000086458	hdac10	chr25	+	5024819	5024887	5024508	5024615	5025120	5025379	107	34,77,87	8,3,0	53,73,89	0,0,0	217	149	0.000251989702561	0.006140535680817004	0.745,0.946,1.0	1.0,1.0,1.0	-0.103
109	ENSDARG00000086458	hdac10	chr25	+	5027133	5027187	5026787	5026881	5028919	5028998	109	14,17,28	4,6,12	12,15,14	0,0,0	203	149	3.32826688432e-09	3.7276589104384e-07	0.72,0.675,0.631	1.0,1.0,1.0	-0.325
136	ENSDARG00000074332	NA	chr22	-	133803	140779	133622	133715	140867	140968	136	39,60,26	2,3,4	8,24,19	0,0,0	298	149	0.000137901703023	0.0036506341745725095	0.907,0.909,0.765	1.0,1.0,1.0	-0.14
164	ENSDARG00000071410	cks2	chr22	-	21313740	21313817	21313331	21313664	21314258	21314386	164	22,45,35	2,13,16	8,13,3	0,0,0	226	149	3.37807070094e-07	2.2934769371865304e-05	0.879,0.695,0.591	1.0,1.0,1.0	-0.278
185	ENSDARG00000096917	NA	chr22	-	13345630	13345681	13300632	13300671	13345769	13345861	185	13,50,54	0,14,1	91,125,63	0,0,0	200	149	1.87595111589e-06	9.842828197246271e-05	1.0,0.727,0.976	1.0,1.0,1.0	-0.099
200	ENSDARG00000032087	sgsh	chr22	+	11527981	11528063	11526251	11526583	11528149	11528353	200	1,11,18	0,0,0	15,16,23	0,6,6	231	149	3.11711373058e-06	0.0001525552131672094	1.0,1.0,1.0	1.0,0.632,0.712	0.219
220	ENSDARG00000101362	mibp	chr22	+	5119829	5119878	5119252	5119343	5120074	5120249	220	188608536	21,53,57	157260204	129202141	198	149	0	0	0.871,0.896,0.876	0.478,0.492,0.521	0.384
225	ENSDARG00000091131	cry3b	chr22	+	806330	806390	806132	806246	807447	807514	225	13,52,58	0,6,17	63,57,33	1,5,0	209	149	0.0012168265658	0.022077252084795017	1.0,0.861,0.709	0.978,0.89,1.0	-0.099
253	ENSDARG00000105147	OSBPL1A	chr22	+	16346027	16346048	16345603	16345694	16348340	16348536	253	3,7,7	0,0,1	3,2,1	6,0,2	170	149	0.000108359682247	0.0030214607941778373	1.0,1.0,0.86	0.305,1.0,0.305	0.417
379	ENSDARG00000002396	cry-dash	chr24	-	20196120	20196297	20194021	20194481	20197673	20197793	379	18,53,20	0,8,3	19,18,30	0,0,0	298	149	9.54402389297e-06	0.0004148089190496812	1.0,0.768,0.769	1.0,1.0,1.0	-0.154
403	ENSDARG00000008243	cct8	chr10	-	25330313	25330446	25325807	25329828	25330580	25330700	403	86115109	57911901101	12,15,24	254364221	282	149	0.000236084222884	0.005777119807043765	0.073,0.049,0.05	0.024,0.021,0.054	0.024
437	ENSDARG00000003429	hnrnpdl	chr10	-	5018237	5018341	5017215	5017514	5018694	5018783	437	33,109,66	113449330	3,21,29	198209236	253	149	6.59108101431e-10	7.9971782973628e-08	0.147,0.125,0.105	0.009,0.056,0.067	0.082
450	ENSDARG00000043154	ucp2	chr10	+	36670062	36670164	36668839	36669034	36670244	36670425	450	100620382019	16,28,42	205527182357	121210115	251	149	0	0	0.974,0.977,0.966	0.91,0.885,0.924	0.066
476	ENSDARG00000040620	psmg1	chr10	-	207669	207791	206995	207302	207924	208123	476	138190184	7,10,7	28,68,35	0,0,0	271	149	2.41262468941e-05	0.00087819538694524	0.916,0.913,0.935	1.0,1.0,1.0	-0.079
493	ENSDARG00000019521	mpx	chr10	-	7780239	7780277	7779865	7779919	7780512	7780709	493	35,60,92	127272253	37,46,32	30,12,27	187	149	5.09313258235e-10	6.591645368801422e-08	0.18,0.149,0.225	0.496,0.753,0.486	-0.394
529	ENSDARG00000063194	lin54	chr10	-	11332876	11332979	11332187	11332325	11334355	11334427	529	15,22,33	4,0,0	12,19,19	8,3,3	252	149	0.00251011685247	0.03940409851424604	0.689,1.0,1.0	0.47,0.789,0.789	0.214
546	ENSDARG00000078105	DEPDC5	chr10	-	17179359	17179465	17172938	17172999	17179547	17179680	546	3,13,18	0,4,2	24,28,37	0,1,0	255	149	0.00139947261751	0.02477364293124085	1.0,0.655,0.84	1.0,0.942,1.0	-0.149
550	ENSDARG00000057456	ppp3ccb	chr10	+	20229815	20229842	20226895	20226993	20233799	20234383	550	3,42,38	2,8,8	6,26,15	0,0,0	176	149	7.46893035863e-07	4.3499050408661116e-05	0.559,0.816,0.801	1.0,1.0,1.0	-0.275
566	ENSDARG00000057299	pbdc1	chr10	-	20105098	20105239	20104301	20104413	20105328	20105388	566	82176164	0,7,6	84,82,51	0,0,0	290	149	0.00085929249839	0.016788612232265812	1.0,0.928,0.934	1.0,1.0,1.0	-0.046
569	ENSDARG00000013110	dmtn	chr10	+	20136256	20136400	20134747	20134880	20137764	20137773	569	62229300	2,0,0	213229230	5,11,19	293	149	4.02743827177e-09	4.387385725179022e-07	0.94,1.0,1.0	0.956,0.914,0.86	0.07
573	ENSDARG00000013110	dmtn	chr10	+	20144138	20144204	20140717	20140766	20144441	20144522	573	13,58,49	2,14,13	28,41,42	0,0,0	215	149	2.86968226959e-11	4.398165667918989e-09	0.818,0.742,0.723	1.0,1.0,1.0	-0.239
593	ENSDARG00000030914	tmem120aa	chr10	+	35272404	35272469	35271009	35271102	35274726	35274795	593	121314282	1,2,6	90143139	10,9,8	214	149	6.75858136789e-07	3.9759573622819556e-05	0.988,0.991,0.97	0.862,0.917,0.924	0.082
598	ENSDARG00000028067	bnip3lb	chr10	+	18928043	18928141	18924330	18924550	18930363	18930513	598	22,68,59	0,0,0	181188165	11,6,1	247	149	0.000406422308678	0.009174432270312683	1.0,1.0,1.0	0.908,0.95,0.99	0.051
617	ENSDARG00000053381	PLPP1	chr10	-	8269205	8269382	8265971	8266490	8274074	8274132	617	235511457	0,0,5	146152153	3,2,7	298	149	0.00132770526434	0.023646958591792538	1.0,1.0,0.979	0.961,0.974,0.916	0.043
623	ENSDARG00000053381	PLPP1	chr10	-	8288832	8288987	8282590	8282742	8294907	8295294	623	29,63,66	1,0,3	8,20,22	4,5,1	298	149	0.000425217778666	0.0095023571026278	0.935,1.0,0.917	0.5,0.667,0.917	0.256
638	ENSDARG00000016649	akr7a3	chr11	+	41842253	41842350	41841806	41841911	41844099	41844199	638	36,86,79	6,9,4	71,48,37	0,0,0	246	149	2.42681220897e-07	1.76671928813016e-05	0.784,0.853,0.923	1.0,1.0,1.0	-0.147
647	ENSDARG00000101146	NA	chr11	-	45190743	45190768	45187797	45190639	45192176	45192311	647	134314343	0,0,6	449672570	30,28,19	174	149	1.50554385625e-08	1.4613812364666667e-06	1.0,1.0,0.98	0.928,0.954,0.963	0.045
670	ENSDARG00000009724	rpn2	chr11	-	15234632	15234708	15225607	15225792	15234831	15234927	670	173415353	11,22,8	152153199	0,2,0	225	149	2.21459415806e-07	1.6616468035626668e-05	0.912,0.926,0.967	1.0,0.981,1.0	-0.059
698	ENSDARG00000055092	pora	chr10	+	35299943	35300033	35298642	35298767	35300392	35300491	698	4,8,21	0,0,0	11,7,18	1,2,4	239	149	8.89430609965e-05	0.0025392371923706664	1.0,1.0,1.0	0.873,0.686,0.737	0.235
778	ENSDARG00000041022	pdcd4b	chr22	-	29677056	29677278	29671472	29671570	29681344	29681458	778	65204189	0,0,0	568732650	2,14,11	298	149	0.0029616096101	0.045152917196917275	1.0,1.0,1.0	0.993,0.963,0.967	0.026
798	ENSDARG00000101309	NA	chr11	+	45347967	45348057	45347009	45347144	45348417	45348501	798	43,59,59	1,3,7	11,20,7	10,4,1	239	149	0.00285856327706	0.04392684043693256	0.964,0.925,0.84	0.407,0.757,0.814	0.25
839	ENSDARG00000099600	NA	chr11	-	45176011	45176071	45174519	45174978	45177609	45177676	839	184478465	5,8,2	214282324	9,16,14	209	149	1.26028559702e-05	0.0005280505983485238	0.963,0.977,0.994	0.944,0.926,0.943	0.04
841	ENSDARG00000099600	NA	chr11	-	45180812	45181085	45178554	45178851	45181732	45182017	841	170511467	43,88,57	255479437	14,11,22	298	149	1.62203583898e-13	3.4962255313024e-11	0.664,0.744,0.804	0.901,0.956,0.909	-0.185
844	ENSDARG00000025699	mbd1b	chr11	+	25572319	25572400	25572027	25572240	25572603	25572693	844	0,0,0	7,8,18	7,0,4	0,4,2	230	149	1.90482761143e-05	0.0007276118476892862	0.0,0.0,0.0	1.0,0.0,0.564	-0.521
855	ENSDARG00000087346	rap1ab	chr11	-	15853428	15853526	15850675	15850764	15874783	15875022	855	0,3,2	10,19,26	1,7,7	9,13,7	247	149	0.00099364612989	0.01878894500155636	0.0,0.087,0.044	0.063,0.245,0.376	-0.184
870	ENSDARG00000108937	NA	chr21	-	37925122	37925302	37916740	37916816	37931606	37931701	870	2,11,10	33,27,31	8,3,3	0,7,0	298	149	0.00063128309668	0.012677906051945931	0.029,0.169,0.139	1.0,0.176,1.0	-0.613
891	ENSDARG00000100499	cpeb4b	chr21	-	41341524	41341615	41331391	41331442	41367153	41368315	891	13,63,92	0,0,11	45,36,72	0,1,0	240	149	0.000430319658128	0.009565578965410198	1.0,1.0,0.839	1.0,0.957,1.0	-0.039
902	ENSDARG00000060390	stk26	chr21	-	43428000	43428146	43425850	43425944	43429278	43429464	902	9,21,19	0,0,0	11,18,15	3,3,0	295	149	0.00147530544771	0.025971094970023447	1.0,1.0,1.0	0.649,0.752,1.0	0.2
923	ENSDARG00000069031	PLAC8L1	chr21	-	41019060	41019197	41016728	41016758	41021976	41022113	923	372626528	7,34,17	168730461658	5,0,0	286	149	0	0	0.965,0.906,0.942	0.994,1.0,1.0	-0.06
939	ENSDARG00000086746	NA	chr21	+	5899427	5899462	5891202	5891411	5905015	5905165	939	3,3,4	0,0,0	3,4,20	0,0,10	184	149	0.000114796400705	0.003173948020514275	1.0,1.0,1.0	1.0,1.0,0.618	0.127
1017	ENSDARG00000019231	sptan1	chr21	+	13183909	13183942	13182094	13182199	13184072	13184108	1017	1,13,4	1,4,3	1,2,2	0,0,0	182	149	1.06516226894e-06	5.908100051720533e-05	0.45,0.727,0.522	1.0,1.0,1.0	-0.434
1019	ENSDARG00000019231	sptan1	chr21	+	13210194	13210212	13208468	13208581	13212527	13212582	1019	208533536	4,9,15	582609549	0,8,0	167	149	0.00168258743553	0.028821733013313883	0.979,0.981,0.97	1.0,0.985,1.0	-0.018
1021	ENSDARG00000075526	PWWP2A	chr21	-	30025955	30026963	30017356	30020873	30031054	30032706	1021	0,0,1	3,2,2	9,5,5	1,0,0	298	149	5.75539615966e-13	1.0812718462535433e-10	0.0,0.0,0.2	0.818,1.0,1.0	-0.873
1083	ENSDARG00000103962	add1	chr21	-	2011029	2011113	2004916	2005079	2014635	2014725	1083	2,0,1	6,28,25	14,38,35	25,9,11	233	149	3.22166737732e-11	4.75183465909152e-09	0.176,0.0,0.025	0.264,0.73,0.67	-0.488
1086	ENSDARG00000007181	nadk2	chr21	+	22340090	22340146	22339916	22340012	22344778	22344902	1086	3,15,21	0,0,0	13,28,33	7,9,1	205	149	1.00483673671e-06	5.627085725575999e-05	1.0,1.0,1.0	0.574,0.693,0.96	0.258
1093	ENSDARG00000060282	rnf121	chr21	+	44782175	44782277	44781659	44781793	44784033	44784723	1093	29,63,76	0,9,0	10,27,33	0,0,0	251	149	0.00191551507876	0.032057355800857015	1.0,0.806,1.0	1.0,1.0,1.0	-0.065
1137	ENSDARG00000036778	hbs1l	chr23	-	31771556	31771647	31771272	31771381	31774161	31774266	1137	26,92,103	0,1,0	67,77,62	2,2,6	240	149	0.00117847017848	0.02171965290970734	1.0,0.983,1.0	0.954,0.96,0.865	0.068
1153	ENSDARG00000071272	NA	chr23	+	2721101	2721143	2720751	2720782	2721466	2721612	1153	10,12,11	7,0,12	2,5,8	14,12,12	191	149	0.00261063949076	0.04076237102998992	0.527,1.0,0.417	0.1,0.245,0.342	0.419
1187	ENSDARG00000063370	sgk2a	chr23	+	4331502	4331634	4328605	4328689	4335729	4335736	1187	9,13,25	0,0,0	35,52,53	0,9,1	281	149	0.000272015905092	0.006573529590273062	1.0,1.0,1.0	1.0,0.754,0.966	0.093
1206	ENSDARG00000058978	zgc:113423	chr23	-	1044984	1045188	1042623	1043305	1045588	1045790	1206	8,41,25	0,0,0	48,39,25	6,5,0	298	149	1.5867733726e-05	0.0006329704193166028	1.0,1.0,1.0	0.8,0.796,1.0	0.135
1228	ENSDARG00000013655	tpd52l2b	chr23	-	17439642	17439690	17438202	17438304	17447144	17447293	1228	31,56,47	7,12,22	110176147	11,8,13	197	149	2.44947658401e-06	0.00012405001413281946	0.77,0.779,0.618	0.883,0.943,0.895	-0.185
1241	ENSDARG00000036754	hmgn3	chr23	-	31362593	31362693	31358110	31358788	31366751	31366859	1241	0,3,0	26,51,49	5,5,1	9,9,16	249	149	1.60284027038e-05	0.0006350300499791238	0.0,0.034,0.0	0.249,0.249,0.036	-0.167
1243	ENSDARG00000104936	NA	chr23	+	35454311	35454427	35443470	35443518	35460795	35461009	1243	10,16,15	0,0,0	33,34,18	6,6,4	265	149	4.35501844698e-07	2.7272717672270454e-05	1.0,1.0,1.0	0.756,0.761,0.717	0.255
1282	ENSDARG00000094977	NA	chr23	-	27577010	27577118	27576635	27576924	27577200	27577299	1282	77212160	1,12,7	46,52,45	0,0,0	257	149	5.51678505424e-05	0.0017367435759942575	0.978,0.911,0.93	1.0,1.0,1.0	-0.06
1301	ENSDARG00000037846	hm13	chr23	-	484347	484433	480422	481170	484512	484615	1301	68192174	0,8,12	19,10,14	0,0,0	235	149	0.000530947889153	0.011163323127895565	1.0,0.938,0.902	1.0,1.0,1.0	-0.053
1309	ENSDARG00000041421	tafazzin	chr23	-	4918461	4918524	4917267	4917320	4918616	4918658	1309	13,23,32	0,0,0	34,45,49	9,0,0	212	149	0.00203256538452	0.033269160113770783	1.0,1.0,1.0	0.726,1.0,1.0	0.091
1316	ENSDARG00000041421	tafazzin	chr23	-	4923785	4923871	4918397	4918915	4925002	4925131	1316	0,6,7	6,5,1	22,26,26	0,3,4	235	149	0.00115994612843	0.02144611508563911	0.0,0.432,0.816	1.0,0.846,0.805	-0.468
1319	ENSDARG00000041421	tafazzin	chr23	-	4923955	4924279	4918834	4918915	4925002	4925131	1319	0,6,6	6,5,1	29,17,17	0,3,4	298	149	0.00152191041044	0.026617436127335015	0.0,0.375,0.75	1.0,0.739,0.68	-0.431
1339	ENSDARG00000061445	ADCY6	chr23	-	13950112	13950142	13949808	13949941	13958266	13958442	1339	12,29,36	0,0,4	13,17,18	2,6,5	179	149	0.000475911103036	0.010303740758667896	1.0,1.0,0.882	0.844,0.702,0.75	0.195
1366	ENSDARG00000007722	nudt8	chr15	-	500652	500730	499847	500579	500867	501000	1366	4,21,42	3,4,3	13,50,12	0,0,0	227	149	7.27396944145e-06	0.00032587383097696	0.467,0.775,0.902	1.0,1.0,1.0	-0.285
1380	ENSDARG00000030532	ARHGEF12	chr15	+	22503333	22503376	22502779	22502878	22505523	22505629	1380	4,7,1	0,0,0	16,8,1	0,9,8	192	149	3.16082545715e-06	0.00015340539552034666	1.0,1.0,1.0	1.0,0.408,0.088	0.501
1415	ENSDARG00000062315	SIK2	chr15	-	21786610	21786721	21784438	21784530	21789790	21789951	1415	6,25,29	2,0,0	34,27,34	13,4,13	260	149	1.03636485896e-05	0.000442710216391708	0.632,1.0,1.0	0.6,0.795,0.6	0.212
1419	ENSDARG00000053753	mffa	chr15	-	35231644	35231698	35231444	35231529	35246682	35246742	1419	6,16,41	1,3,12	3,17,10	0,0,0	203	149	4.26801936571e-07	2.7018418245538088e-05	0.815,0.797,0.715	1.0,1.0,1.0	-0.224
1431	ENSDARG00000030020	agfg1a	chr15	-	35161979	35162090	35158930	35159080	35163443	35163523	1431	32108121	2,0,1	36,37,47	4,4,4	260	149	3.0091298559e-05	0.0010494115138180598	0.902,1.0,0.986	0.838,0.841,0.871	0.113
1501	ENSDARG00000021985	ercc2	chr15	-	23685795	23685897	23684215	23684279	23686169	23686239	1501	33,55,66	0,5,8	13,14,13	0,0,0	251	149	7.12945569178e-05	0.002151396370410711	1.0,0.867,0.83	1.0,1.0,1.0	-0.101
1503	ENSDARG00000041586	DHX40	chr15	+	17272630	17272745	17270775	17270933	17272832	17272941	1503	13,6,6	1,7,0	4,15,3	0,0,0	264	149	0.000600808417172	0.012234644131502548	0.88,0.326,1.0	1.0,1.0,1.0	-0.265
1517	ENSDARG00000041689	usf1	chr15	+	21257805	21257860	21255000	21255151	21258108	21258167	1517	2,25,24	0,0,9	35,29,32	0,0,1	204	149	0.0005997120825	0.012234644131502548	1.0,1.0,0.661	1.0,1.0,0.959	-0.099
1518	ENSDARG00000041689	usf1	chr15	+	21257805	21257893	21255000	21255151	21258108	21258167	1518	12,28,21	0,0,9	47,55,21	0,0,1	237	149	0.00147603578899	0.025971094970023447	1.0,1.0,0.595	1.0,1.0,0.93	-0.112
1555	ENSDARG00000092305	poldip2	chr15	+	24677128	24677323	24676916	24677015	24678024	24678106	1555	16,31,32	3,2,2	2,16,2	0,0,0	298	149	0.00080018443588	0.015905372541177885	0.727,0.886,0.889	1.0,1.0,1.0	-0.166
1556	ENSDARG00000092305	poldip2	chr15	+	24681456	24681532	24679850	24679947	24682960	24683037	1556	40101113	0,2,10	42,17,10	0,0,0	225	149	0.000905829349254	0.017296885672312447	1.0,0.971,0.882	1.0,1.0,1.0	-0.049
1581	ENSDARG00000070151	nfyc	chr19	+	42110867	42110939	42104874	42105051	42114811	42114973	1581	0,11,9	16,24,30	0,0,2	17,19,21	221	149	1.87100887333e-05	0.0007216394488923126	0.0,0.236,0.168	0.0,0.0,0.06	0.115
1591	ENSDARG00000061728	acot13	chr19	+	31577089	31577274	31576848	31577016	31579156	31579383	1591	5,19,21	4,5,12	17,13,32	0,0,0	298	149	4.48157067012e-11	6.366016483604605e-09	0.385,0.655,0.467	1.0,1.0,1.0	-0.498
1599	ENSDARG00000036190	txnl4a	chr19	+	20793992	20794096	20793387	20793841	20796553	20796890	1599	128188174	3,24,10	15,17,33	0,0,0	253	149	1.04140280985e-05	0.000442710216391708	0.962,0.822,0.911	1.0,1.0,1.0	-0.102
1609	ENSDARG00000071031	snx1a	chr25	-	6032856	6032923	6029066	6029110	6042605	6043176	1609	10,19,22	0,0,0	2,10,9	0,3,3	216	149	0.000541845872959	0.011230285993285466	1.0,1.0,1.0	1.0,0.697,0.674	0.21
1717	ENSDARG00000007863	tra2a	chr19	+	20178653	20178977	20177989	20178060	20179308	20179442	1717	1,8,1	3,3,11	0,0,1	2,1,4	298	149	0.00103213956772	0.019328555763348167	0.143,0.571,0.043	0.0,0.0,0.111	0.215
1720	ENSDARG00000011740	u2af2b	chr19	-	10306689	10306704	10306462	10306542	10306817	10306956	1720	4,6,8	68140184	15,2,10	18,20,18	164	149	2.78559496691e-07	1.9313458437242665e-05	0.051,0.037,0.038	0.431,0.083,0.335	-0.241
1722	ENSDARG00000011740	u2af2b	chr19	-	10314366	10314402	10313926	10314039	10318322	10318455	1722	9,33,22	1,11,12	7,5,2	0,0,0	185	149	8.39064541514e-07	4.8383286037401346e-05	0.879,0.707,0.596	1.0,1.0,1.0	-0.273
1728	ENSDARG00000077934	TMBIM6	chr11	-	162069	162145	161195	161219	162688	162789	1728	178531693149	22,28,38	111914501119	2,4,2	225	149	0.00168156410226	0.028821733013313883	0.982,0.987,0.982	0.997,0.996,0.997	-0.013
1745	ENSDARG00000099972	nup153	chr19	-	46022391	46022563	46019312	46020574	46025111	46025375	1745	16,49,59	1,0,0	41,26,19	8,5,0	298	149	5.06415354429e-06	0.0002322333089916926	0.889,1.0,1.0	0.719,0.722,1.0	0.149
1762	ENSDARG00000031795	abcf1	chr19	-	30443383	30443443	30443007	30443115	30445515	30445632	1762	147493321	29,52,56	244229280	3,3,4	209	149	0	0	0.783,0.871,0.803	0.983,0.982,0.98	-0.163
1767	ENSDARG00000016811	ints3	chr19	+	26669194	26669362	26666967	26667016	26670392	26670493	1767	11,14,3	1,3,2	10,34,12	0,0,0	298	149	0.0002657644051	0.006449216230426667	0.846,0.7,0.429	1.0,1.0,1.0	-0.342
1778	ENSDARG00000023298	rps27.1	chr19	-	8747632	8747743	8743259	8743556	8747826	8747935	1778	206757535174	28,127,96	218435792556	2,6,0	260	149	0	0	0.977,0.963,0.969	0.998,0.997,1.0	-0.029
1788	ENSDARG00000060917	anln	chr19	-	35438735	35438789	35438390	35438477	35439022	35439135	1788	1,10,10	26,52,65	5,11,7	2,15,8	203	149	2.95590010218e-05	0.0010370579635600192	0.027,0.124,0.101	0.647,0.35,0.391	-0.379
1863	ENSDARG00000027491	uros	chr12	+	48681312	48681411	48680723	48680809	48681609	48682751	1863	201563527	6,17,27	473616506	0,2,0	248	149	4.01678690309e-13	8.0668161805504e-11	0.953,0.952,0.921	1.0,0.995,1.0	-0.056
1875	ENSDARG00000112644	NA	chr12	-	35815215	35815315	35809502	35813971	35816936	35817020	1875	8,32,34	1,0,0	20,42,38	6,1,2	249	149	0.000879609287591	0.01696306122824498	0.827,1.0,1.0	0.666,0.962,0.919	0.093
1888	ENSDARG00000057206	nmt1b	chr12	+	15667559	15667678	15667340	15667485	15669592	15669690	1888	239572563	0,16,9	699781784	0,0,0	268	149	8.34791774906e-05	0.002453169251927638	1.0,0.952,0.972	1.0,1.0,1.0	-0.025
1894	ENSDARG00000057206	nmt1b	chr12	+	15670250	15670359	15669977	15670148	15673887	15674058	1894	70615851413	15,15,36	146118021778	4,8,9	258	149	1.74247170026e-08	1.663631997100695e-06	0.965,0.984,0.958	0.995,0.992,0.991	-0.024
1897	ENSDARG00000032780	pigf	chr12	+	25098746	25098838	25098425	25098675	25098913	25099030	1897	20,43,62	3,2,3	13,13,16	0,0,0	241	149	0.00212091098174	0.03450331161355799	0.805,0.93,0.927	1.0,1.0,1.0	-0.113
1924	ENSDARG00000023920	llgl2	chr12	-	33741907	33741955	33741520	33741563	33743763	33743792	1924	3,12,8	0,2,6	0,1,2	7,2,8	197	149	1.59477952766e-06	8.59999626767763e-05	1.0,0.819,0.502	0.0,0.274,0.159	0.629
1936	ENSDARG00000087229	exoc7	chr12	+	46715617	46715680	46712848	46712938	46719372	46719518	1936	5,5,7	0,4,0	8,0,0	24,22,26	212	149	8.21628221015e-09	8.544933498556001e-07	1.0,0.468,1.0	0.19,0.0,0.0	0.759
1938	ENSDARG00000087229	exoc7	chr12	+	46728433	46728499	46723942	46724009	46733147	46733268	1938	20,53,59	0,0,3	56,51,56	1,19,7	215	149	3.04596514785e-05	0.0010559345845879999	1.0,1.0,0.932	0.975,0.65,0.847	0.153
2010	ENSDARG00000024184	narf	chr12	+	33461539	33461610	33460793	33461059	33465492	33465630	2010	4,12,16	0,1,0	7,6,8	2,1,4	220	149	7.45531435018e-05	0.0022266538859204267	1.0,0.89,1.0	0.703,0.803,0.575	0.27
2011	ENSDARG00000024184	narf	chr12	+	33465244	33465310	33460793	33461059	33465492	33465630	2011	44,87,77	0,1,0	28,31,27	2,1,4	215	149	0.00305136957113	0.04592035240894347	1.0,0.984,1.0	0.907,0.956,0.824	0.099
2014	ENSDARG00000024184	narf	chr12	+	33470236	33470309	33469778	33469908	33470798	33470936	2014	198591603	1,4,4	176271240	4,4,11	222	149	0.000425843956694	0.0095023571026278	0.993,0.99,0.99	0.967,0.978,0.936	0.031
2048	ENSDARG00000045140	lcmt1	chr12	-	20407770	20407892	20406585	20406859	20408998	20409090	2048	9,36,37	0,0,16	11,25,40	0,0,0	271	149	0.000146425725761	0.0038413667875318203	1.0,1.0,0.56	1.0,1.0,1.0	-0.147
2062	ENSDARG00000045142	hbae5	chr12	+	20345856	20346042	20345057	20345095	20346161	20346288	2062	1,22,23	3,9,17	23,25,29	0,4,6	298	149	0.000863521906567	0.016788612232265812	0.143,0.55,0.404	1.0,0.758,0.707	-0.456
2079	ENSDARG00000061004	cox11	chr12	-	32069020	32069146	32068293	32068892	32070665	32070821	2079	30,30,38	8,3,7	1,45,5	0,0,1	275	149	1.42981583721e-05	0.0005864258757683831	0.67,0.844,0.746	1.0,1.0,0.73	-0.157
2095	ENSDARG00000057484	srsf2a	chr12	-	31722162	31722303	31721449	31721616	31722847	31723106	2095	22,46,44	259623600	3,1,3	101125107	290	149	1.01659160355e-05	0.00043856514807964444	0.042,0.037,0.036	0.015,0.004,0.014	0.027
2096	ENSDARG00000057484	srsf2a	chr12	-	31722196	31722303	31721287	31721616	31722847	31722890	2096	28,44,51	259623600	4,1,1	101125107	256	149	3.86416757814e-07	2.5286417949536364e-05	0.059,0.039,0.047	0.023,0.005,0.005	0.037
2115	ENSDARG00000076486	acp1	chr23	+	35511557	35511671	35507525	35507599	35519239	35519301	2115	36,38,48	0,5,16	23,24,36	2,0,0	263	149	0.000104315913452	0.0029349559417606187	1.0,0.812,0.63	0.867,1.0,1.0	-0.142
2119	ENSDARG00000045360	ube2wb	chr24	+	13009315	13009391	13007744	13007900	13013547	13013790	2119	9,22,5	0,0,0	7,5,19	1,3,2	225	149	0.000950188148548	0.018084626722691347	1.0,1.0,1.0	0.823,0.525,0.863	0.263
2127	ENSDARG00000101844	mibp2	chr18	+	5492635	5492684	5491681	5491772	5492807	5492985	2127	65818321896	21,88,90	221933203140	234314298	198	149	4.26370050377e-12	7.303468157046023e-10	0.959,0.94,0.941	0.877,0.888,0.888	0.062
2195	ENSDARG00000056206	NA	chr13	+	22223151	22223196	22219089	22219167	22223533	22223588	2195	0,0,0	1,6,7	16,21,30	17,17,0	194	149	8.5583651277e-11	1.1591608954354604e-08	0.0,0.0,0.0	0.42,0.487,1.0	-0.636
2213	ENSDARG00000103978	sh3bp5b	chr16	+	36155807	36155850	36150880	36151011	36157851	36158071	2213	4,9,21	0,0,0	12,19,8	4,2,4	192	149	1.75522648482e-06	9.293126406901528e-05	1.0,1.0,1.0	0.7,0.881,0.608	0.27
2226	ENSDARG00000056475	trnau1apb	chr2	-	24313982	24314031	24313722	24313842	24314278	24314410	2226	1,29,18	16,64,58	0,0,3	11,15,15	198	149	8.57270040074e-05	0.0024594781839364413	0.045,0.254,0.189	0.0,0.0,0.131	0.119
2227	ENSDARG00000056475	trnau1apb	chr2	-	24314665	24314709	24314488	24314541	24314983	24315083	2227	3,4,9	10,22,42	0,1,0	9,7,12	193	149	0.000102059816088	0.0028854192664879226	0.188,0.123,0.142	0.0,0.099,0.0	0.118
2228	ENSDARG00000056475	trnau1apb	chr2	-	24314665	24314771	24314488	24314541	24314983	24315083	2228	6,22,24	10,22,42	2,3,1	9,7,12	255	149	0.00129649356909	0.023161897381534232	0.26,0.369,0.25	0.115,0.2,0.046	0.173
2230	ENSDARG00000079229	znf414	chr2	-	22999301	22999372	22996506	22996659	23001331	23001370	2230	1,48,22	2,4,2	25,42,39	0,0,0	220	149	0.00137769789418	0.024462538218610733	0.253,0.89,0.882	1.0,1.0,1.0	-0.325
2279	ENSDARG00000078535	LRRCC1	chr2	-	31688256	31688392	31686865	31687750	31688478	31688616	2279	19,62,47	8,10,8	6,20,15	0,0,0	285	149	1.07498674184e-07	8.576332581474192e-06	0.554,0.764,0.754	1.0,1.0,1.0	-0.309
2298	ENSDARG00000010400	lrrfip2	chr13	-	42628372	42628474	42626605	42626738	42630883	42630976	2298	0,0,0	3,13,16	0,5,5	11,9,12	251	149	3.42518433017e-05	0.001166565704029829	0.0,0.0,0.0	0.0,0.248,0.198	-0.149
2354	ENSDARG00000038780	ubtfl	chr2	-	32361580	32361712	32361285	32361402	32363028	32363076	2354	27,20,30	3,7,6	52,45,42	1,2,3	281	149	0.000537441415157	0.011212679964324799	0.827,0.602,0.726	0.965,0.923,0.881	-0.205
2356	ENSDARG00000038780	ubtfl	chr2	-	32361646	32361712	32361285	32361402	32363028	32363076	2356	3,3,6	3,7,6	9,12,21	1,2,3	215	149	1.07115900472e-05	0.00045206014807893334	0.409,0.229,0.409	0.862,0.806,0.829	-0.483
2394	ENSDARG00000015829	MOV10	chr6	+	48360699	48360861	48360481	48360629	48362859	48362963	2394	5,2,13	1,1,3	17,14,16	0,0,0	298	149	0.00204252298075	0.03332115921537255	0.714,0.5,0.684	1.0,1.0,1.0	-0.367
2559	ENSDARG00000055974	tpmt.1	chr19	+	47297700	47297745	47297138	47297224	47298355	47298657	2559	4531057906	0,1,0	55,151,83	7,7,0	194	149	5.87795857349e-05	0.0018306540498398802	1.0,0.999,1.0	0.858,0.943,1.0	0.066
2579	ENSDARG00000053447	ppp4r2b	chr6	+	44203842	44203983	44203692	44203767	44205823	44205995	2579	16,58,47	6,8,4	22,11,19	0,0,2	290	149	0.000227303831106	0.0056456273430907115	0.578,0.788,0.858	1.0,1.0,0.83	-0.202
2619	ENSDARG00000002659	mapre1b	chr23	-	9802932	9802980	9800962	9801069	9803237	9803436	2619	1,0,2	4,12,6	1,9,10	1,2,1	197	149	3.44976799349e-08	2.9987237006098148e-06	0.159,0.0,0.201	0.431,0.773,0.883	-0.576
2625	ENSDARG00000020979	ripor3	chr6	+	51747424	51747570	51745694	51746087	51748417	51748619	2625	39124101	0,0,3	155144157	11,12,2	295	149	5.6988373339e-05	0.001784410141539441	1.0,1.0,0.944	0.877,0.858,0.975	0.078
2626	ENSDARG00000020979	ripor3	chr6	+	51748417	51748619	51745694	51746087	51750846	51750976	2626	10,97,80	0,0,0	106,101,75	9,0,1	298	149	0.00175150153536	0.029653328319583252	1.0,1.0,1.0	0.855,1.0,0.974	0.057
2627	ENSDARG00000020979	ripor3	chr6	+	51753118	51753274	51750846	51750976	51755037	51755196	2627	33147174	3,11,12	236212243	2,3,3	298	149	3.98722271977e-07	2.580176124437831e-05	0.846,0.87,0.879	0.983,0.972,0.976	-0.112
2630	ENSDARG00000020979	ripor3	chr6	+	51760147	51760231	51757582	51757785	51763163	51763503	2630	52116139	0,0,0	134130105	15,33,12	233	149	5.55111512313e-16	1.7015628672162694e-13	1.0,1.0,1.0	0.851,0.716,0.848	0.195
2669	ENSDARG00000009585	papola	chr20	-	4716620	4716677	4716412	4716466	4717489	4717683	2669	29,63,49	0,0,3	28,28,38	5,0,6	206	149	0.000629389980385	0.012677906051945931	1.0,1.0,0.922	0.802,1.0,0.821	0.1
2671	ENSDARG00000009585	papola	chr20	-	4731550	4731640	4731043	4731182	4734407	4734519	2671	17,70,70	0,0,0	24,37,20	10,0,0	239	149	0.000585948972084	0.012058539976739278	1.0,1.0,1.0	0.599,1.0,1.0	0.134
2706	ENSDARG00000003269	CLCN3	chr7	+	7630409	7630485	7624013	7624230	7640936	7641101	2706	1,0,5	0,8,0	0,1,0	3,5,4	225	149	0.00275099323119	0.04283899619906567	1.0,0.0,1.0	0.0,0.117,0.0	0.628
2790	ENSDARG00000100376	amdhd2	chr3	-	13535035	13535124	13534211	13534356	13535633	13535846	2790	11,36,17	0,0,0	12,15,25	1,3,3	238	149	0.000311241139918	0.007371498724082471	1.0,1.0,1.0	0.883,0.758,0.839	0.173
2807	ENSDARG00000115987	srp14	chr17	+	1641811	1641884	1632293	1632839	1645325	1645438	2807	26,44,70	0,7,5	17,6,9	0,0,0	222	149	0.000156562704619	0.0040525386297824715	1.0,0.808,0.904	1.0,1.0,1.0	-0.096
2830	ENSDARG00000011166	cahz	chr2	-	29482353	29482472	29481128	29481284	29484000	29484198	2830	140740824042	0,6,3	271636613128	27,37,32	268	149	6.84892514263e-05	0.0020961244547815206	1.0,0.997,0.999	0.982,0.982,0.982	0.017
2917	ENSDARG00000069302	SNX9	chr20	-	43029338	43029415	43023474	43023564	43035078	43035156	2917	23,37,40	0,0,0	18,6,12	3,0,3	226	149	0.00198558028966	0.032666722053615364	1.0,1.0,1.0	0.798,1.0,0.725	0.159
2936	ENSDARG00000036685	ccnt2a	chr9	-	23239606	23239669	23239338	23239384	23241339	23241468	2936	5,10,16	2,6,5	3,0,2	5,7,4	212	149	9.70536126931e-05	0.002757269464998119	0.637,0.539,0.692	0.297,0.0,0.26	0.437
2937	ENSDARG00000036685	ccnt2a	chr9	-	23240005	23240066	23239338	23239384	23241339	23241468	2937	2,15,11	2,6,5	0,0,0	5,7,4	210	149	3.26362270542e-11	4.75183465909152e-09	0.415,0.639,0.61	0.0,0.0,0.0	0.555
2965	ENSDARG00000015374	st3gal3a	chr6	+	3350936	3350984	3343793	3343942	3356469	3356512	2965	23,52,52	8,36,24	70,33,49	6,10,5	197	149	4.12821663043e-05	0.0013357074253124621	0.685,0.522,0.621	0.898,0.714,0.881	-0.222
2972	ENSDARG00000015374	st3gal3a	chr6	+	3367091	3367186	3360772	3360865	3373633	3373697	2972	63100102	0,8,19	109113107	0,0,1	244	149	1.37947357981e-08	1.3617040896293967e-06	1.0,0.884,0.766	1.0,1.0,0.985	-0.112
2987	ENSDARG00000099664	selenof	chr2	-	22355744	22355794	22353421	22354001	22357413	22357477	2987	359742714	23,28,51	103142111	0,4,0	199	149	9.04996550144e-07	5.11718437673656e-05	0.921,0.952,0.913	1.0,0.964,1.0	-0.059
2989	ENSDARG00000045422	otulina	chr24	+	10303577	10303699	10303070	10303357	10309075	10309934	2989	1,39,21	0,8,9	3,4,1	0,0,0	271	149	1.3906268439e-06	7.56916891483514e-05	1.0,0.728,0.562	1.0,1.0,1.0	-0.237
2993	ENSDARG00000079688	TNRC6A	chr3	+	35519838	35519997	35518941	35519118	35520100	35520232	2993	0,0,0	5,14,18	6,1,0	9,3,6	298	149	0.00183585299885	0.030901756836134102	0.0,0.0,0.0	0.25,0.143,0.0	-0.131
3004	ENSDARG00000095515	entr1	chr5	-	51202366	51202429	51200609	51200749	51202853	51202965	3004	7,39,23	3,4,1	4,3,18	0,0,0	212	149	0.000327369429877	0.007687901450014709	0.621,0.873,0.942	1.0,1.0,1.0	-0.188
3009	ENSDARG00000015385	ndufs3	chr7	+	38589685	38589835	38589504	38589602	38591667	38591793	3009	65151143	6,4,1	44,71,42	0,0,0	298	149	0.00163674328898	0.028286032388781957	0.844,0.95,0.986	1.0,1.0,1.0	-0.073
3140	ENSDARG00000060885	znf592	chr18	-	26804146	26804259	26803984	26804057	26804370	26804457	3140	2,13,16	2,1,4	5,13,4	0,0,0	262	149	8.38222323375e-05	0.002453169251927638	0.363,0.881,0.695	1.0,1.0,1.0	-0.354
3151	ENSDARG00000103511	zfand2a	chr3	+	43384087	43384178	43380686	43380809	43384260	43384337	3151	175355319	11,7,9	348668369	27,41,26	240	149	0.000383310166792	0.008720306294518	0.908,0.969,0.957	0.889,0.91,0.898	0.046
3152	ENSDARG00000103511	zfand2a	chr3	+	43384260	43384337	43380686	43380809	43385761	43385846	3152	136303262	0,0,3	227398279	3,10,12	226	149	0.000108428108857	0.0030214607941778373	1.0,1.0,0.983	0.98,0.963,0.939	0.034
3155	ENSDARG00000103511	zfand2a	chr3	+	43385761	43385846	43384260	43384337	43392715	43393253	3155	188397358	13,13,32	315555372	26,78,41	234	149	0.000319484472071	0.007533107551989895	0.902,0.951,0.877	0.885,0.819,0.852	0.058
3188	ENSDARG00000037962	psmb7	chr21	+	8351570	8351597	8348881	8349033	8351872	8352092	3188	70114651217	142725552399	312739363	131177112	176	149	0	0	0.294,0.327,0.3	0.668,0.779,0.733	-0.42
3217	ENSDARG00000076950	NA	chr16	-	17264726	17264816	17264444	17264512	17269739	17269843	3217	31,99,111	7,2,2	46,42,45	1,0,0	239	149	0.00125057835623	0.02254912800830811	0.734,0.969,0.972	0.966,1.0,1.0	-0.097
3228	ENSDARG00000038991	nsfb	chr12	-	22324476	22324611	22318839	22318953	22327796	22327876	3228	85129157	5,9,10	10,34,25	0,0,0	284	149	1.70027720302e-05	0.000664591572509294	0.899,0.883,0.892	1.0,1.0,1.0	-0.109
3288	ENSDARG00000038005	med25	chr3	-	30457877	30458036	30455012	30455121	30461300	30461390	3288	25,48,26	1,3,9	12,15,24	0,0,0	298	149	5.62531288173e-06	0.0002539676141332986	0.926,0.889,0.591	1.0,1.0,1.0	-0.198
3325	ENSDARG00000054793	emc10	chr3	-	30242115	30242218	30241236	30241541	30245002	30245096	3325	16,19,25	80206198	4,20,6	34,34,10	252	149	0.00192999675034	0.0321151459256576	0.106,0.052,0.069	0.065,0.258,0.262	-0.119
3350	ENSDARG00000086724	NA	chr6	-	47503542	47503719	47496817	47496991	47504735	47504806	3350	99240191	5,10,11	159248243	0,2,0	298	149	1.96622315096e-08	1.8469812308372647e-06	0.908,0.923,0.897	1.0,0.984,1.0	-0.085
3367	ENSDARG00000010619	themis	chr20	-	1424239	1424360	1423191	1423689	1428238	1429287	3367	13,14,12	0,0,0	91,97,85	0,3,11	270	149	0.00046293290493	0.010135794128993684	1.0,1.0,1.0	1.0,0.947,0.81	0.081
3376	ENSDARG00000106529	dut	chr18	+	5311050	5311095	5310866	5310958	5311486	5311561	3376	162248247	13,17,33	5,9,9	0,0,0	194	149	3.96560844456e-05	0.0013048420102326238	0.905,0.918,0.852	1.0,1.0,1.0	-0.108
3377	ENSDARG00000106529	dut	chr18	+	5314046	5314117	5311486	5311561	5314494	5318966	3377	43,76,85	0,0,14	1,4,3	0,0,0	220	149	0.00101157045795	0.019065975233335922	1.0,1.0,0.804	1.0,1.0,1.0	-0.065
3388	ENSDARG00000026875	tlcd3ba	chr3	-	21047318	21047428	21044153	21044533	21047774	21047870	3388	24,36,53	0,8,6	10,19,19	0,0,0	259	149	9.2730334913e-06	0.0004060612560400842	1.0,0.721,0.836	1.0,1.0,1.0	-0.148
3400	ENSDARG00000060469	PIK3R4	chr16	-	36723815	36723904	36721883	36722004	36726464	36726596	3400	16,56,56	0,3,3	35,62,37	9,6,9	238	149	0.000437837496652	0.009695686617875468	1.0,0.921,0.921	0.709,0.866,0.72	0.182
3401	ENSDARG00000060469	PIK3R4	chr16	-	36723979	36724080	36721883	36722004	36726464	36726596	3401	9,16,35	0,3,3	15,21,12	9,6,9	250	149	0.000377988850627	0.008632968886477051	1.0,0.761,0.874	0.498,0.676,0.443	0.339
3446	ENSDARG00000015006	dnm1l	chr25	-	20237400	20237472	20234612	20234771	20237668	20237722	3446	26,34,18	39,61,64	0,1,4	40,44,49	221	149	4.52304860232e-13	8.780745019970559e-11	0.31,0.273,0.159	0.0,0.015,0.052	0.225
3487	ENSDARG00000035129	zgc:101858	chr5	+	64859938	64860008	64858918	64859012	64860658	64860695	3487	61,146,86	0,10,5	81,101,61	0,0,0	219	149	3.65500215204e-05	0.0012304469672532346	1.0,0.909,0.921	1.0,1.0,1.0	-0.057
3498	ENSDARG00000018825	tmem248	chr5	+	60899637	60899788	60894615	60894901	60902580	60902764	3498	2,13,6	0,0,0	19,13,12	4,3,0	298	149	0.00012758808946	0.0034561536419304185	1.0,1.0,1.0	0.704,0.684,1.0	0.204
3525	ENSDARG00000001897	man2b1	chr11	-	31266365	31266463	31264528	31264771	31267077	31267260	3525	2,12,21	0,2,0	20,10,6	2,3,2	247	149	0.00302056727442	0.04569294495122618	1.0,0.784,1.0	0.858,0.668,0.644	0.205
3568	ENSDARG00000061017	spns2	chr5	-	30809839	30809876	30802797	30807014	30816742	30816906	3568	9,2,2	0,0,0	19,11,11	5,2,2	186	149	4.08482532721e-05	0.0013290515478028514	1.0,1.0,1.0	0.753,0.815,0.815	0.206
3672	ENSDARG00000040650	gps1	chr3	-	36237378	36237441	36237034	36237169	36238072	36238210	3672	1,5,6	47230184	3,5,10	51,81,73	212	149	0.00219071495382	0.0351256600776	0.015,0.015,0.022	0.04,0.042,0.088	-0.039
3676	ENSDARG00000040650	gps1	chr3	-	36244142	36244319	36243834	36243927	36246741	36246795	3676	1,2,4	2,4,13	0,0,0	2,1,5	298	149	0.00083189314882	0.01636805979299892	0.2,0.2,0.133	0.0,0.0,0.0	0.178
3679	ENSDARG00000025338	hagh	chr3	-	18782814	18782923	18778941	18779045	18785024	18785142	3679	48138148	0,2,24	209215219	0,4,6	258	149	0.000512362509259	0.010930400197525333	1.0,0.976,0.781	1.0,0.969,0.955	-0.056
3743	ENSDARG00000070846	dazap1	chr11	+	5896486	5896569	5889013	5889062	5902222	5902376	3743	0,8,4	3,3,1	35,27,41	4,1,1	232	149	0.00196991358678	0.03257572259640385	0.0,0.631,0.72	0.849,0.945,0.963	-0.469
3745	ENSDARG00000053992	NA	chr6	-	40904656	40904885	40902960	40903033	40904995	40905091	3745	3,35,40	0,9,2	18,10,21	0,0,0	298	149	1.56942670306e-05	0.0006303683530083751	1.0,0.66,0.909	1.0,1.0,1.0	-0.144
3790	ENSDARG00000038901	tmem256	chr7	+	22295579	22295660	22294281	22294319	22308531	22309032	3790	321584536	10,19,6	256657368	4,0,4	230	149	7.4448647676e-05	0.0022266538859204267	0.954,0.952,0.983	0.976,1.0,0.983	-0.023
3884	ENSDARG00000042409	ralgds	chr8	-	30958628	30958713	30954765	30954843	30960872	30961088	3884	8,41,27	3,3,0	6,4,3	2,2,5	234	149	0.00154653959208	0.026967205342137486	0.629,0.897,1.0	0.656,0.56,0.276	0.345
3897	ENSDARG00000025071	brd8b	chr14	+	7737428	7737473	7729684	7729777	7739370	7740058	3897	2,7,15	24,76,55	0,1,0	15,29,16	194	149	1.81679605846e-05	0.0007054013496314026	0.06,0.066,0.173	0.0,0.026,0.0	0.091
3950	ENSDARG00000004392	hdr	chr5	+	27409964	27410005	27409776	27409869	27410108	27410207	3950	232545514	3,6,16	218300239	0,0,0	190	149	0.0030177024708	0.04569294495122618	0.984,0.986,0.962	1.0,1.0,1.0	-0.023
3951	ENSDARG00000004392	hdr	chr5	+	27414343	27414380	27410108	27410390	27414471	27415058	3951	185380347	0,0,0	141215125	5,18,2	186	149	9.34376231942e-09	9.547030131281067e-07	1.0,1.0,1.0	0.958,0.905,0.98	0.052
3952	ENSDARG00000016514	gtf2h2	chr5	+	26226359	26226467	26226198	26226286	26227715	26227779	3952	8,41,22	0,6,4	26,26,15	0,2,0	257	149	0.000716319523722	0.01433623679091728	1.0,0.798,0.761	1.0,0.883,1.0	-0.108
3965	ENSDARG00000020788	sla2b	chr23	-	14815866	14815970	14811979	14812129	14818076	14818163	3965	6,4,5	0,0,0	3,0,0	0,1,2	253	149	0.00033759185483	0.00789612434750972	1.0,1.0,1.0	1.0,0.0,0.0	0.667
4059	ENSDARG00000014866	hprt1l	chr25	-	37077778	37077796	37076764	37076847	37077890	37077956	4059	0,132,128	7,0,8	53,42,115	0,0,0	167	149	0.00219375856057	0.0351256600776	0.0,1.0,0.935	1.0,1.0,1.0	-0.355
4060	ENSDARG00000014866	hprt1l	chr25	-	37081405	37081512	37078755	37078939	37083809	37084032	4060	12,73,99	0,0,2	43,45,56	5,4,4	256	149	3.59401027097e-05	0.0012169485940772837	1.0,1.0,0.966	0.833,0.868,0.891	0.125
4064	ENSDARG00000051934	kxd1	chr25	+	20695583	20695736	20694176	20694517	20701346	20701924	4064	21,118,72	1,6,3	12,22,15	0,0,0	298	149	0.00112804288205	0.020922680716749045	0.913,0.908,0.923	1.0,1.0,1.0	-0.085
4070	ENSDARG00000010280	clasp1a	chr9	+	38286739	38286856	38285430	38285637	38289900	38289987	4070	4,11,24	0,0,0	9,3,5	6,1,0	266	149	0.00012182099241	0.003330917651623662	1.0,1.0,1.0	0.457,0.627,1.0	0.305
4096	ENSDARG00000076547	NA	chr14	+	23575476	23575605	23572233	23572387	23577834	23578021	4096	1,35,28	0,1,2	50,19,31	6,12,2	278	149	0.00128064035265	0.02301990559825185	1.0,0.949,0.882	0.817,0.459,0.893	0.221
4124	ENSDARG00000114670	ube2c	chr6	-	55294256	55294343	55291889	55292094	55294425	55294453	4124	180273277	4,14,20	44,74,34	0,0,0	236	149	5.05380196281e-06	0.0002322333089916926	0.966,0.925,0.897	1.0,1.0,1.0	-0.071
4140	ENSDARG00000010823	memo1	chr13	-	35522064	35522177	35520973	35521172	35522280	35522349	4140	65119128	0,0,4	178227162	13,10,9	262	149	3.95227822864e-05	0.0013048420102326238	1.0,1.0,0.948	0.886,0.928,0.911	0.074
4167	ENSDARG00000097420	NA	chr9	-	884890	885007	883108	883187	887754	887860	4167	66,103,96	0,1,0	143249172	11,8,15	266	149	2.04293679085e-07	1.5655347197250525e-05	1.0,0.983,1.0	0.879,0.946,0.865	0.098
4181	ENSDARG00000079012	CBFA2T3	chr7	-	55666200	55666254	55661810	55662001	55666904	55666973	4181	11,51,53	0,9,4	1,23,23	10,9,6	203	149	0.00203362311135	0.033269160113770783	1.0,0.806,0.907	0.068,0.652,0.738	0.418
4204	ENSDARG00000098130	bola3	chr7	+	65299396	65299485	65297252	65297382	65306037	65306513	4204	27,52,44	5,11,8	36,39,39	0,0,0	238	149	4.0083825148e-10	5.3056408559534546e-08	0.772,0.747,0.775	1.0,1.0,1.0	-0.235
4219	ENSDARG00000015123	dnase1l4.1	chr22	-	5668950	5669047	5667592	5667658	5669122	5669280	4219	303561521	21,56,60	89,101,90	0,0,0	246	149	1.68087765928e-13	3.4962255313024e-11	0.897,0.859,0.84	1.0,1.0,1.0	-0.135
4260	ENSDARG00000068863	si:dkey-98f17.5	chr5	+	12620697	12620869	12618412	12618558	12621349	12621462	4260	93177166	9,0,0	35,59,52	6,8,1	298	149	0.000961433117113	0.01823904388946616	0.838,1.0,1.0	0.745,0.787,0.963	0.114
4270	ENSDARG00000030176	zgc:92429	chr7	-	23731047	23731110	23727767	23728530	23731211	23731331	4270	2,19,8	0,3,4	25,15,31	2,0,0	212	149	0.000864798020206	0.016788612232265812	1.0,0.817,0.584	0.898,1.0,1.0	-0.166
4302	ENSDARG00000029292	zgc:55943	chr2	-	9967076	9967252	9966843	9966982	9971571	9971609	4302	0,2,0	13,45,14	11,9,3	13,19,12	298	149	1.21872233416e-08	1.223765323128938e-06	0.0,0.022,0.0	0.297,0.191,0.111	-0.192
4306	ENSDARG00000018882	jak2b	chr5	+	66115570	66115684	66112851	66112969	66117824	66118396	4306	23,61,87	0,0,0	77,49,52	0,5,9	263	149	4.88297131918e-06	0.00022750739970323454	1.0,1.0,1.0	1.0,0.847,0.766	0.129
4325	ENSDARG00000057053	sgms1a	chr17	+	23757825	23757979	23757462	23757580	23760802	23760969	4325	4,3,5	0,0,0	16,19,6	6,0,8	298	149	2.78499298434e-06	0.00013982585466203586	1.0,1.0,1.0	0.571,1.0,0.273	0.385
4327	ENSDARG00000104246	NA	chrKN150491.1	-	5161	5311	4563	4715	6467	6701	4327	11,8,18	6,0,2	8,11,16	0,0,0	298	149	4.01783531636e-05	0.0013145996001393619	0.478,1.0,0.818	1.0,1.0,1.0	-0.235
4331	ENSDARG00000061757	NA	chr22	+	17418846	17418888	17410317	17410461	17428886	17429015	4331	29,48,66	0,17,2	201244186	0,2,7	191	149	7.10248590174e-05	0.002151396370410711	1.0,0.688,0.963	1.0,0.99,0.954	-0.098
4386	ENSDARG00000092979	pias2	chr5	+	41482094	41482228	41481843	41482004	41482348	41482523	4386	25,68,50	0,9,1	19,34,7	0,0,0	283	149	0.000204708027747	0.005206198924011038	1.0,0.799,0.963	1.0,1.0,1.0	-0.079
4396	ENSDARG00000102274	aaas	chr9	-	209370	209461	208740	208813	209766	209827	4396	74107126	3,4,6	61,88,57	0,0,0	240	149	0.000285911693298	0.006852467908508444	0.939,0.943,0.929	1.0,1.0,1.0	-0.063
4414	ENSDARG00000054300	dhrs1	chr2	+	38268860	38268930	38266635	38266779	38269070	38269151	4414	24,122,71	0,4,7	85,120,91	0,3,0	219	149	0.0021868842332	0.0351256600776	1.0,0.954,0.873	1.0,0.965,1.0	-0.046
4505	ENSDARG00000089791	slc25a32a	chr19	-	12942702	12942848	12937065	12939676	12957892	12957978	4505	1,4,6	0,0,0	35,36,37	1,2,5	295	149	0.000509327614106	0.010905603031446116	1.0,1.0,1.0	0.946,0.901,0.789	0.121
4507	ENSDARG00000089791	slc25a32a	chr19	-	12945770	12945884	12942702	12942848	12957892	12957978	4507	2,2,1	0,0,0	13,15,25	9,3,9	263	149	6.56293871137e-07	3.9172998881001144e-05	1.0,1.0,1.0	0.45,0.739,0.611	0.4
4509	ENSDARG00000089791	slc25a32a	chr19	-	12950432	12950587	12945770	12945884	12957892	12957978	4509	1,3,10	1,0,0	14,6,17	1,7,13	298	149	0.000114990218463	0.003173948020514275	0.333,1.0,1.0	0.875,0.3,0.395	0.254
4525	ENSDARG00000008840	hmbsa	chr5	+	30532056	30532143	30529217	30529271	30533386	30533557	4525	250776716	0,24,8	92,76,145	0,0,0	236	149	0.00215787084902	0.03490955506859022	1.0,0.953,0.983	1.0,1.0,1.0	-0.021
4567	ENSDARG00000044575	vars1	chr16	+	10472087	10472199	10468115	10468334	10474899	10475075	4567	88146139	0,0,0	73,79,78	4,3,5	261	149	2.87799040039e-05	0.0010220375665775218	1.0,1.0,1.0	0.912,0.938,0.899	0.084
4679	ENSDARG00000100374	txnrd3	chr6	-	1177831	1177939	1175930	1176003	1179486	1179596	4679	24,74,83	0,7,10	20,9,20	0,0,0	257	149	2.0640425671e-05	0.0007656677650184968	1.0,0.86,0.828	1.0,1.0,1.0	-0.104
4716	ENSDARG00000004343	nelfe	chr19	+	26931194	26931297	26929633	26929688	26931406	26931433	4716	25,77,45	2,5,3	38,52,40	0,0,2	252	149	0.0015116739503	0.026518039417310842	0.881,0.901,0.899	1.0,1.0,0.922	-0.08
4811	ENSDARG00000056638	pir	chr11	-	29929425	29929506	29926722	29926929	29936104	29936197	4811	41,72,85	2,3,6	23,16,17	0,0,0	230	149	0.000902511404749	0.017290218490980842	0.93,0.94,0.902	1.0,1.0,1.0	-0.076
4869	ENSDARG00000101057	srsf7b	chr11	+	44361623	44362049	44359695	44359872	44362961	44363032	4869	0,2,0	2,2,4	6,22,6	0,0,4	298	149	6.63280413926e-08	5.440767789725386e-06	0.0,0.333,0.0	1.0,1.0,0.429	-0.699
4872	ENSDARG00000077967	si:ch211-140m22.7	chr9	+	19495976	19496996	19490966	19491069	19504420	19504484	4872	0,0,0	2,6,7	5,7,2	6,15,8	298	149	4.47081805555e-06	0.0002099842286735742	0.0,0.0,0.0	0.294,0.189,0.111	-0.198
4895	ENSDARG00000105010	lztfl1	chr24	+	12208029	12208107	12196510	12196576	12252346	12252450	4895	3,5,5	6,5,2	13,18,10	0,0,0	227	149	2.09215977875e-11	3.3846495976222224e-09	0.247,0.396,0.621	1.0,1.0,1.0	-0.579
4896	ENSDARG00000105010	lztfl1	chr24	+	12223489	12223666	12196510	12196576	12252346	12252391	4896	12,21,15	6,5,2	16,34,45	0,0,0	298	149	4.06797440178e-09	4.387385725179022e-07	0.5,0.677,0.789	1.0,1.0,1.0	-0.345
4920	ENSDARG00000035324	hnrnpl	chr5	+	36907201	36907237	36903065	36903138	36907480	36907549	4920	17,44,44	5,0,7	44,34,29	0,0,0	185	149	1.66732414867e-05	0.0006561145839090594	0.733,1.0,0.835	1.0,1.0,1.0	-0.144
4940	ENSDARG00000006300	psmd9	chr7	+	72003886	72003989	72003300	72003616	72009123	72009225	4940	7,21,4	0,7,1	1,4,5	0,0,0	252	149	3.91257001671e-05	0.001302103301561088	1.0,0.639,0.703	1.0,1.0,1.0	-0.219
4942	ENSDARG00000100823	selenok	chr8	-	53538445	53538538	53537102	53537525	53539878	53539956	4942	117169163	5,8,3	51156107	0,0,0	242	149	0.000129557224602	0.003493246648528	0.935,0.929,0.971	1.0,1.0,1.0	-0.055
4957	ENSDARG00000100918	prc1a	chr25	+	7456710	7456869	7456523	7456622	7458590	7461466	4957	32198153	0,4,13	20,17,21	0,0,0	298	149	0.000288735111177	0.006891775768421507	1.0,0.961,0.855	1.0,1.0,1.0	-0.061
4992	ENSDARG00000054597	cnot6l	chr5	-	38796109	38796315	38786480	38787289	38803102	38803305	4992	2,10,2	0,4,4	66,66,76	0,0,0	298	149	3.02341938097e-06	0.0001504990980749511	1.0,0.556,0.2	1.0,1.0,1.0	-0.415
5000	ENSDARG00000061634	aifm4	chr15	+	25446917	25446993	25446119	25446218	25447864	25447969	5000	145427326	11,16,5	27,15,28	0,0,0	225	149	0.000588441634626	0.01206719746500642	0.897,0.946,0.977	1.0,1.0,1.0	-0.06
5030	ENSDARG00000087950	NA	chr15	-	46634239	46634270	46633274	46633309	46643692	46643804	5030	2,10,0	43,56,82	0,0,0	28,34,24	180	149	0.00192174734585	0.03206950298633352	0.037,0.129,0.0	0.0,0.0,0.0	0.055
5096	ENSDARG00000023546	kcnn1b	chr8	-	13248237	13248307	13244370	13244835	13257703	13257831	5096	10,9,4	0,0,0	14,25,29	1,7,0	219	149	0.000419485716812	0.009432759902367135	1.0,1.0,1.0	0.905,0.708,1.0	0.129
5102	ENSDARG00000063062	ubn2a	chr6	-	7663054	7663123	7660665	7660934	7663339	7663547	5102	2,0,10	11,25,25	20,18,20	15,19,14	218	149	3.38665893884e-07	2.2934769371865304e-05	0.111,0.0,0.215	0.477,0.393,0.494	-0.346
5117	ENSDARG00000004251	dhfr	chr5	+	26142549	26142665	26140409	26140536	26145328	26146488	5117	55131130	6,15,0	4,7,6	0,0,0	265	149	0.000207913130769	0.005264722059124591	0.838,0.831,1.0	1.0,1.0,1.0	-0.11
5142	ENSDARG00000101285	anapc15	chr15	-	47336475	47336535	47336261	47336399	47336691	47336813	5142	68,107,95	0,11,0	51,70,67	0,0,0	209	149	0.00276278169609	0.04290784159474176	1.0,0.874,1.0	1.0,1.0,1.0	-0.042
5151	ENSDARG00000058839	NA	chr5	+	9255799	9255979	9255034	9255214	9259823	9260003	5151	45,61,40	1,7,2	48,20,31	0,0,2	298	149	0.00254870431388	0.03990229549472344	0.957,0.813,0.909	1.0,1.0,0.886	-0.069
5157	ENSDARG00000058839	NA	chr5	+	9265632	9265812	9262617	9262797	9266354	9266519	5157	28,70,68	5,17,6	18,33,25	0,0,2	298	149	7.79503206394e-06	0.0003465516545067676	0.737,0.673,0.85	1.0,1.0,0.862	-0.201
5165	ENSDARG00000058839	NA	chr5	+	9272858	9272952	9269020	9269207	9274492	9274594	5165	299730646	0,9,4	271375289	9,17,11	243	149	7.84748251936e-08	6.34774141566009e-06	1.0,0.98,0.99	0.949,0.931,0.942	0.049
5168	ENSDARG00000058839	NA	chr5	+	9275379	9275419	9274492	9274748	9278225	9278521	5168	45121110	0,4,8	45,76,39	0,0,0	189	149	0.00197445571369	0.03257572259640385	1.0,0.96,0.916	1.0,1.0,1.0	-0.041
5210	ENSDARG00000070390	flad1	chr16	+	22872859	22873007	22869034	22869184	22874958	22875057	5210	24,51,64	2,1,0	15,29,21	4,4,0	297	149	0.0027886469847	0.04310847322447449	0.858,0.962,1.0	0.653,0.784,1.0	0.128
5291	ENSDARG00000056744	ela2	chr8	+	21379909	21380046	21379706	21379829	21380858	21381004	5291	152283298	21,26,13	285328244	7,0,1	286	149	1.52433621281e-12	2.7742919073142e-10	0.79,0.85,0.923	0.955,1.0,0.992	-0.128
5298	ENSDARG00000041199	alg12	chr4	+	27108971	27109047	27108723	27108893	27109133	27109748	5298	74107155	11,19,12	29,13,22	0,0,0	225	149	2.74942311917e-07	1.929233764583865e-05	0.817,0.789,0.895	1.0,1.0,1.0	-0.166
5338	ENSDARG00000097526	NA	chr21	+	22370561	22370639	22369868	22369966	22371443	22372212	5338	4,20,32	0,4,0	27,7,22	4,6,7	227	149	0.00172050176124	0.029298837010122106	1.0,0.766,1.0	0.816,0.434,0.674	0.281
5385	ENSDARG00000071060	naa10	chr23	-	13839776	13839875	13835911	13835970	13840265	13840433	5385	336735706	26,20,7	134284174	0,2,0	248	149	1.68463966865e-06	9.001230669924404e-05	0.886,0.957,0.984	1.0,0.988,1.0	-0.054
5400	ENSDARG00000025397	srsf3a	chr6	-	41082213	41082611	41081794	41081830	41082973	41083129	5400	0,0,7	16,34,55	1,6,7	0,0,6	298	149	1.10184444224e-06	6.053907576986567e-05	0.0,0.0,0.06	1.0,1.0,0.368	-0.769
5433	ENSDARG00000037746	actb1	chr1	-	8650713	8650755	8650095	8650535	8650846	8651086	5433	0,7,7	349610678	41,31,41	414472395	191	149	0	0	0.0,0.009,0.008	0.072,0.049,0.075	-0.06
5477	ENSDARG00000036414	NA	chr7	+	20173251	20176632	20147201	20147859	20222273	20225261	5477	2,0,0	1,2,2	13,11,11	0,0,0	298	149	1.54403700936e-09	1.7984943085025277e-07	0.5,0.0,0.0	1.0,1.0,1.0	-0.833
5493	ENSDARG00000041140	ddb2	chr18	+	20471778	20471924	20469108	20469300	20472983	20473150	5493	1,1,10	0,0,0	4,5,4	1,2,5	295	149	2.69881486048e-08	2.41813811499008e-06	1.0,1.0,1.0	0.669,0.558,0.288	0.495
5494	ENSDARG00000041140	ddb2	chr18	+	20472983	20473150	20471778	20471924	20473442	20473542	5494	0,2,1	2,3,12	5,2,17	6,5,0	298	149	0.000351872723346	0.008100026643348237	0.0,0.25,0.04	0.294,0.167,1.0	-0.39
5497	ENSDARG00000018618	cpsf6	chr4	-	2052407	2052446	2051884	2052086	2052562	2052687	5497	0,13,1	126308293	28,24,26	134216195	188	149	2.99760216649e-15	7.935470462562619e-13	0.0,0.032,0.003	0.142,0.081,0.096	-0.095
5536	ENSDARG00000105243	ogt.1	chr14	-	14729382	14729430	14729008	14729161	14730057	14730222	5536	15,32,22	24,66,45	1,0,1	45,62,52	197	149	0	0	0.321,0.268,0.27	0.017,0.0,0.014	0.276
5568	ENSDARG00000059634	thumpd3	chr6	+	22004692	22004797	22001940	22002056	22007404	22007528	5568	17,24,22	0,11,3	6,18,12	0,0,0	254	149	5.37024465797e-06	0.00024434613193763497	1.0,0.561,0.811	1.0,1.0,1.0	-0.209
5607	ENSDARG00000005458	csnk1g2a	chr2	+	23071149	23071251	23069563	23069647	23073509	23073616	5607	0,1,2	40143122	3,9,2	29,54,23	251	149	1.98023106791e-05	0.0007440558541617962	0.0,0.004,0.01	0.058,0.09,0.049	-0.061
5613	ENSDARG00000012591	pdcd10b	chr2	+	36723769	36723823	36722699	36722861	36724010	36724128	5613	163389336	11,27,21	149154148	0,3,3	203	149	4.06191013935e-07	2.5996224891840003e-05	0.916,0.914,0.922	1.0,0.974,0.973	-0.065
5624	ENSDARG00000055080	rbm4.2	chr7	+	22796886	22797316	22796116	22796314	22800061	22801248	5624	0,4,11	8,13,12	5,11,7	0,0,0	298	149	3.5527136788e-14	8.27640178613248e-12	0.0,0.133,0.314	1.0,1.0,1.0	-0.851
5625	ENSDARG00000055080	rbm4.2	chr7	+	22799117	22799877	22796116	22796314	22800061	22800467	5625	215469450	8,13,12	75,68,73	0,0,0	298	149	5.29975097927e-05	0.0016774863969167652	0.931,0.947,0.949	1.0,1.0,1.0	-0.058
5626	ENSDARG00000055080	rbm4.2	chr7	+	22799117	22799877	22796722	22797316	22800061	22800467	5626	220473468	0,0,9	80,74,80	4,8,5	298	149	2.25917350494e-07	1.6654970244013367e-05	1.0,1.0,0.963	0.909,0.822,0.889	0.114
5628	ENSDARG00000014499	nutf2l	chr19	+	20778776	20778875	20778611	20778683	20783418	20783758	5628	272576626	34,65,80	93,119,56	0,0,1	248	149	2.40918396344e-14	6.100472783945462e-12	0.828,0.842,0.825	1.0,1.0,0.971	-0.159
5676	ENSDARG00000071906	SEC24B	chr14	+	1153775	1153868	1152424	1152562	1155992	1156096	5676	32,43,60	0,0,0	11,26,25	0,15,2	242	149	2.3670275251e-06	0.00012212528710528567	1.0,1.0,1.0	1.0,0.516,0.885	0.2
5701	ENSDARG00000036040	atg13	chr7	-	38802774	38802873	38802242	38802338	38803517	38803611	5701	2,10,15	17,81,54	32,36,55	17,24,13	248	149	3.33066907388e-16	1.1410480403692425e-13	0.066,0.069,0.143	0.531,0.474,0.718	-0.482
5710	ENSDARG00000024651	snrpa1	chr7	+	9299871	9299951	9297530	9297633	9303063	9303136	5710	183339349	13,18,23	7,13,17	0,0,0	229	149	8.01764478744e-05	0.002376228070355687	0.902,0.925,0.908	1.0,1.0,1.0	-0.088
5712	ENSDARG00000006370	atp6v1h	chr2	+	30807292	30807346	30799815	30799920	30808362	30808460	5712	5,46,40	4,12,12	27,15,8	2,0,0	203	149	2.44089049273e-06	0.00012405001413281946	0.478,0.738,0.71	0.908,1.0,1.0	-0.327
5731	ENSDARG00000076939	NA	chr13	-	1412040	1412118	1409785	1409940	1414300	1414399	5731	11,14,17	0,0,6	17,12,12	5,18,5	227	149	0.00215512443203	0.03490955506859022	1.0,1.0,0.65	0.691,0.304,0.612	0.348
5759	ENSDARG00000077620	cdca7a	chr9	-	2886651	2886729	2885784	2885979	2888136	2888358	5759	21,35,48	1,4,6	1,2,2	0,0,0	227	149	0.000134362875544	0.0035731935487134975	0.932,0.852,0.84	1.0,1.0,1.0	-0.125
5772	ENSDARG00000057353	NA	chr7	+	18014499	18014595	18012395	18012453	18015320	18015374	5772	0,2,4	7,10,5	7,1,4	1,0,1	245	149	2.0211016527e-07	1.5655347197250525e-05	0.0,0.108,0.327	0.81,1.0,0.709	-0.695
5818	ENSDARG00000056978	letm1	chr13	+	13094403	13094436	13094014	13094208	13096438	13096577	5818	18,50,54	2,4,11	1,10,4	35,51,26	182	149	0	0	0.88,0.911,0.801	0.023,0.138,0.112	0.773
5829	ENSDARG00000098074	trip4	chr7	+	53320118	53320221	53269745	53269837	53399040	53399285	5829	39,81,102	18,21,9	52,57,61	0,0,0	252	149	2.17403872682e-12	3.836848953030206e-10	0.562,0.695,0.87	1.0,1.0,1.0	-0.291
5892	ENSDARG00000100494	pbx1a	chr2	-	18714482	18714572	18698387	18703514	18718646	18718756	5892	1,14,7	0,0,0	11,27,9	0,3,4	239	149	0.000491826818257	0.010608886627884326	1.0,1.0,1.0	1.0,0.849,0.584	0.189
5899	ENSDARG00000101652	haus6	chr7	-	59157814	59157910	59157373	59157500	59158353	59158486	5899	20,46,48	1,8,9	11,29,13	0,3,0	245	149	0.00280298343095	0.043186707676859254	0.924,0.778,0.764	1.0,0.855,1.0	-0.13
5924	ENSDARG00000076360	COA1	chr2	+	49864415	49864567	49864218	49864336	49866380	49866457	5924	89142147	5,18,9	38,130,63	1,0,0	298	149	2.02868528643e-08	1.8754068425663998e-06	0.899,0.798,0.891	0.95,1.0,1.0	-0.121
5962	ENSDARG00000010194	eif4bb	chr6	-	39067985	39068014	39065399	39065472	39068265	39068512	5962	2,11,14	259688684	7,11,13	199241183	178	149	0.000156238977587	0.0040525386297824715	0.006,0.013,0.017	0.029,0.037,0.056	-0.029
5970	ENSDARG00000006487	anp32a	chr7	-	33349861	33349926	33347586	33347736	33351165	33351485	5970	19,34,44	0,3,3	17,22,17	10,2,6	214	149	0.000741216348984	0.014783712385215123	1.0,0.888,0.911	0.542,0.885,0.664	0.236
6049	ENSDARG00000074340	serf2b	chr7	-	30279151	30279260	30275512	30276621	30280841	30280934	6049	3781048931	26,43,41	314427415	0,3,2	258	149	2.59792187762e-14	6.304290423024533e-12	0.894,0.934,0.929	1.0,0.988,0.992	-0.074
6073	ENSDARG00000011360	nfatc2ip	chr3	-	15486145	15486200	15482795	15482907	15486283	15486391	6073	14,31,47	2,19,24	41,89,52	1,14,3	204	149	8.56985302075e-05	0.0024594781839364413	0.836,0.544,0.589	0.968,0.823,0.927	-0.25
6111	ENSDARG00000011613	rbm39a	chr11	+	24341329	24341479	24340387	24340448	24341801	24341851	6111	3,5,16	0,1,3	0,0,3	3,3,7	298	149	4.45954990713e-08	3.7641186462500176e-06	1.0,0.714,0.727	0.0,0.0,0.176	0.755
6173	ENSDARG00000005772	tsr2	chr8	-	8345942	8346073	8345552	8345643	8349567	8349653	6173	24,50,61	1,4,6	11,37,23	0,0,0	280	149	3.80986261211e-05	0.001275209186949922	0.927,0.869,0.844	1.0,1.0,1.0	-0.12
6186	ENSDARG00000055903	luc7l	chr24	+	39641495	39641576	39638588	39638752	39642432	39642527	6186	6,41,28	191332376	0,3,0	44,57,46	230	149	8.03772200996e-05	0.002376228070355687	0.02,0.074,0.046	0.0,0.033,0.0	0.036
6194	ENSDARG00000002194	rhd	chr13	-	45501001	45501075	45496765	45497420	45504179	45504259	6194	398794948	0,2,2	104914981147	15,33,16	223	149	2.36953252797e-06	0.00012212528710528567	1.0,0.996,0.997	0.979,0.968,0.98	0.022
6197	ENSDARG00000002194	rhd	chr13	-	45504179	45504259	45501001	45501075	45512929	45513067	6197	171405500	35,75,120	561793586	44,41,34	229	149	0	0	0.761,0.778,0.731	0.892,0.926,0.918	-0.155
6198	ENSDARG00000002194	rhd	chr13	-	45510319	45510444	45504179	45504259	45512929	45513067	6198	299528526	11,22,29	7191031838	20,27,16	274	149	0.00219535375485	0.0351256600776	0.937,0.929,0.908	0.951,0.954,0.966	-0.032
6204	ENSDARG00000002194	rhd	chr13	-	45514429	45514577	45512929	45513067	45514918	45515069	6204	111262223	3,1,14	350495437	5,4,0	297	149	0.000350553539573	0.008100026643348237	0.949,0.992,0.889	0.972,0.984,1.0	-0.042
6219	ENSDARG00000028688	exosc2	chr5	+	72142889	72143018	72141972	72142149	72143133	72143292	6219	14,15,27	3,6,2	11,5,22	0,0,0	278	149	6.59161038863e-07	3.9172998881001144e-05	0.714,0.573,0.879	1.0,1.0,1.0	-0.278
6223	ENSDARG00000001558	kifc1	chr19	+	6995123	6995243	6994576	6994744	6996068	6996233	6223	22,89,110	0,7,5	13,22,11	0,0,0	269	149	0.000355962676585	0.008161915859964725	1.0,0.876,0.924	1.0,1.0,1.0	-0.067
6229	ENSDARG00000002970	ss18	chr2	-	1351739	1351862	1349515	1349646	1356471	1356549	6229	70148164	8,46,37	34,59,37	29,38,30	272	149	2.61127123813e-07	1.8546394744962343e-05	0.827,0.638,0.708	0.391,0.46,0.403	0.306
6267	ENSDARG00000028396	fkbp5	chr6	+	41099809	41099942	41096057	41096248	41101596	41101741	6267	5,11,6	0,0,0	16,24,18	9,0,0	282	149	0.0022975920566	0.03660417099128656	1.0,1.0,1.0	0.484,1.0,1.0	0.172
6302	ENSDARG00000033184	prkar2aa	chr8	+	26363831	26363897	26361502	26361577	26367642	26367781	6302	325915908	4,2,2	428449499	8,10,15	215	149	4.18005005487e-06	0.0001979236708907551	0.983,0.997,0.997	0.974,0.969,0.958	0.025
6374	ENSDARG00000051921	slc30a5	chr5	-	54719376	54719603	54717121	54717250	54719734	54719978	6374	163260264	2,5,13	43,52,22	1,0,0	298	149	0.00188706848148	0.031672296357750776	0.976,0.963,0.91	0.956,1.0,1.0	-0.036
6380	ENSDARG00000004587	kat5a	chr5	+	23600605	23600686	23599282	23599456	23601621	23601870	6380	21,32,26	0,0,0	7,21,35	2,8,0	230	149	1.56848499845e-05	0.0006303683530083751	1.0,1.0,1.0	0.694,0.63,1.0	0.225
6441	ENSDARG00000062954	clk2a	chr19	+	9161752	9161882	9161542	9161637	9165003	9165086	6441	36,82,73	0,10,0	36,105,47	0,0,0	279	149	0.00046758940463	0.0101613458677803	1.0,0.814,1.0	1.0,1.0,1.0	-0.062
6484	ENSDARG00000087277	selenoj	chr2	+	16169383	16169461	16169115	16169231	16171113	16171253	6484	339623573	2,23,5	544863568	0,0,0	227	149	5.23640598471e-05	0.001666493358194046	0.991,0.947,0.987	1.0,1.0,1.0	-0.025
6489	ENSDARG00000016181	trim33	chr8	-	10971253	10971317	10969594	10969718	10972298	10972425	6489	6,25,37	0,0,0	28,14,23	5,0,2	213	149	0.0017814008621	0.030072111944551883	1.0,1.0,1.0	0.797,1.0,0.889	0.105
6495	ENSDARG00000055124	ccnl1a	chr18	+	41514763	41514918	41514131	41514241	41516392	41516513	6495	1,21,10	48,89,119	4,17,21	28,29,9	298	149	0.000522533240954	0.011066303982967622	0.01,0.106,0.04	0.067,0.227,0.538	-0.225
6530	ENSDARG00000034368	hexb	chr5	-	34603677	34603855	34602875	34602966	34606545	34606618	6530	13,23,10	0,0,1	0,0,5	1,2,4	298	149	8.37657387898e-10	9.956156381873371e-08	1.0,1.0,0.833	0.0,0.0,0.385	0.816
6531	ENSDARG00000034368	hexb	chr5	-	34606006	34606181	34602875	34602966	34606545	34606618	6531	7,27,29	0,0,1	29,16,33	1,2,4	298	149	0.00164580913334	0.028358557374473847	1.0,1.0,0.935	0.935,0.8,0.805	0.132
6590	ENSDARG00000009346	caprin1a	chr7	+	27013084	27013207	27012905	27012998	27015333	27015487	6590	5,20,5	0,13,21	11,8,5	0,0,0	272	149	2.51220668379e-07	1.8063076205423407e-05	1.0,0.457,0.115	1.0,1.0,1.0	-0.476
6644	ENSDARG00000095908	sat1a.2	chr5	+	4367275	4367377	4366970	4367054	4373468	4374375	6644	169299397	0,0,0	215292231	6,2,8	251	149	0.00120648323847	0.022002668680537997	1.0,1.0,1.0	0.955,0.989,0.945	0.037
6645	ENSDARG00000095908	sat1a.2	chr5	+	4368351	4368392	4366970	4367054	4373468	4374375	6645	103212211	0,0,0	134200118	6,2,8	190	149	0.000214413303063	0.005382513263098759	1.0,1.0,1.0	0.946,0.987,0.92	0.049
6656	ENSDARG00000040607	rtf2	chr6	+	56116634	56116748	56086064	56086143	56138340	56138471	6656	5,34,36	0,0,7	34,23,50	0,0,0	263	149	0.00288391388366	0.04408376498277123	1.0,1.0,0.744	1.0,1.0,1.0	-0.085
6735	ENSDARG00000032340	serhl	chr1	-	45661862	45661976	45658107	45658149	45662061	45662205	6735	40156185	3,15,20	49,49,50	0,0,0	263	149	7.9158091193e-09	8.382122238327854e-07	0.883,0.855,0.84	1.0,1.0,1.0	-0.141
6783	ENSDARG00000099455	ogt.2	chr14	-	14694917	14695007	14694059	14694185	14695081	14695240	6783	16,12,25	2,0,5	17,6,15	0,0,0	239	149	0.000607068310986	0.012319044749764682	0.833,1.0,0.757	1.0,1.0,1.0	-0.137
6804	ENSDARG00000099640	eed	chr1	+	32982	33141	32377	32483	33505	33579	6804	23,44,71	0,7,1	6,21,2	0,0,0	298	149	0.00171002233915	0.029205777428767152	1.0,0.759,0.973	1.0,1.0,1.0	-0.089
6815	ENSDARG00000010918	nprl3	chr3	-	55050923	55051113	55050058	55050251	55053758	55053888	6815	244410447	2,0,0	362505354	8,3,11	298	149	0.00022724477982	0.0056456273430907115	0.984,1.0,1.0	0.958,0.988,0.941	0.032
6820	ENSDARG00000075904	RFX1	chr1	-	54092157	54092203	54088562	54089367	54092271	54092425	6820	26,36,48	2,1,8	20,57,23	0,0,0	195	149	3.20294323681e-05	0.0011037835154545231	0.909,0.965,0.821	1.0,1.0,1.0	-0.102
6883	ENSDARG00000052016	cabp2a	chr1	+	44135903	44135934	44129133	44129352	44137399	44137534	6883	25,67,47	1,6,3	42,41,24	3,15,8	180	149	0.00230033080062	0.03660417099128656	0.954,0.902,0.928	0.921,0.693,0.713	0.152
6890	ENSDARG00000017985	C1H4orf33	chr1	+	12395197	12395258	12394478	12394828	12395345	12395397	6890	5,16,27	0,0,9	5,17,7	0,0,0	210	149	0.000212833124777	0.005365974539832242	1.0,1.0,0.68	1.0,1.0,1.0	-0.107
6990	ENSDARG00000019715	metap1d	chr1	+	30962529	30962572	30956362	30956511	30962680	30962844	6990	15,21,17	6,32,0	87,106,82	0,2,4	192	149	1.42142926367e-05	0.0005864258757683831	0.66,0.337,1.0	1.0,0.976,0.941	-0.307
7007	ENSDARG00000089243	NA	chr1	+	54956341	54956482	54953944	54954015	54957737	54957798	7007	8,50,52	3,4,2	7,5,8	0,0,0	290	149	0.000122805382476	0.0033421427455150657	0.578,0.865,0.93	1.0,1.0,1.0	-0.209
7039	ENSDARG00000017119	vps37a	chr1	+	16473015	16473086	16470270	16470481	16474436	16474564	7039	31,27,62	0,0,0	22,5,10	1,7,0	220	149	0.00236260778112	0.03749271857559368	1.0,1.0,1.0	0.937,0.326,1.0	0.246
7044	ENSDARG00000017119	vps37a	chr1	+	16476741	16476810	16476475	16476534	16477593	16477737	7044	25,34,56	1,8,11	6,7,15	0,0,0	218	149	4.07308380268e-06	0.00019443967267875674	0.945,0.744,0.777	1.0,1.0,1.0	-0.178
7057	ENSDARG00000030440	rsrp1	chr13	-	45470495	45470579	45468402	45468838	45472194	45472376	7057	300740600	0,1,0	530649566	124167139	233	149	0	0	1.0,0.998,1.0	0.732,0.713,0.723	0.277
7058	ENSDARG00000030440	rsrp1	chr13	-	45470495	45472000	45468402	45468838	45472194	45472376	7058	276595508	0,1,0	598660597	124167139	298	149	0	0	1.0,0.997,1.0	0.707,0.664,0.682	0.315
7059	ENSDARG00000030440	rsrp1	chr13	-	45471940	45472000	45468402	45468838	45472194	45472377	7059	17,26,36	0,1,0	54,52,50	124167139	209	149	0	0	1.0,0.949,1.0	0.237,0.182,0.204	0.775
7060	ENSDARG00000030440	rsrp1	chr13	-	45471940	45472000	45470495	45470579	45472194	45472377	7060	28,37,44	57205166	56,57,66	78,110,84	209	149	4.00129944134e-06	0.00019259147063110878	0.259,0.114,0.159	0.339,0.27,0.359	-0.145
7072	ENSDARG00000059093	ank1a	chr5	-	68971647	68971852	68970014	68970111	68980109	68980321	7072	49,83,94	0,0,2	81191110	2,18,1	298	149	6.87430925246e-05	0.0020961244547815206	1.0,1.0,0.959	0.953,0.841,0.982	0.061
7092	ENSDARG00000036965	rnf24	chr1	-	41813697	41813751	41793683	41793833	41817445	41817742	7092	0,3,6	2,2,3	0,2,0	7,4,5	203	149	0.000568582898999	0.011742648240319774	0.0,0.524,0.595	0.0,0.268,0.0	0.284
7168	ENSDARG00000024933	spast	chr1	-	51024130	51024210	51021278	51021938	51024774	51024854	7168	1,2,1	0,0,0	0,0,1	1,2,2	229	149	7.16785519828e-11	9.939425874948267e-09	1.0,1.0,1.0	0.0,0.0,0.245	0.918
7190	ENSDARG00000008370	csnk1da	chr3	-	36180821	36180890	36173202	36175208	36182865	36182978	7190	0,0,1	4,2,4	3,2,4	11,0,6	218	149	0.000349349990991	0.008100026643348237	0.0,0.0,0.146	0.157,1.0,0.313	-0.441
7233	ENSDARG00000019345	mark3a	chr13	+	15661577	15661687	15658294	15658321	15667584	15667991	7233	0,0,0	5,5,10	11,5,6	2,7,13	259	149	4.98277759053e-08	4.14567095532096e-06	0.0,0.0,0.0	0.76,0.291,0.21	-0.42
7311	ENSDARG00000076004	NA	chr9	-	34494835	34494938	34493896	34493971	34497062	34497166	7311	13,16,18	0,3,5	5,3,5	0,0,0	252	149	3.22319701626e-05	0.0011042293778057788	1.0,0.759,0.68	1.0,1.0,1.0	-0.187
7351	ENSDARG00000045658	msrb3	chr4	-	12906853	12907007	12902528	12902637	12909253	12909440	7351	0,0,0	6,2,10	9,8,13	3,0,2	298	149	3.89688281643e-14	8.7290175088032e-12	0.0,0.0,0.0	0.6,1.0,0.765	-0.788
7352	ENSDARG00000045658	msrb3	chr4	-	12906853	12907007	12902528	12902637	12914061	12914163	7352	0,1,0	1,7,4	7,8,7	0,0,5	298	149	5.46411471625e-10	6.918044371182609e-08	0.0,0.067,0.0	1.0,1.0,0.412	-0.782
7407	ENSDARG00000077119	naxd	chr9	+	8899615	8900053	8898223	8898284	8903495	8903634	7407	1,0,0	0,3,1	3,2,6	0,0,0	298	149	5.49492125357e-07	3.3335855604991335e-05	1.0,0.0,0.0	1.0,1.0,1.0	-0.667
7451	ENSDARG00000062148	NA	chr9	-	30226484	30226601	30226064	30226184	30227788	30227925	7451	107341385	7,29,25	337421542	6,0,4	266	149	2.55351295664e-15	7.081742599748266e-13	0.895,0.868,0.896	0.969,1.0,0.987	-0.099
7453	ENSDARG00000062148	NA	chr9	-	30229693	30229727	30229367	30229577	30231531	30231713	7453	2,6,14	0,0,0	20,27,21	0,4,11	183	149	1.46747915336e-05	0.0005976642370048	1.0,1.0,1.0	1.0,0.846,0.609	0.182
7454	ENSDARG00000062148	NA	chr9	-	30231299	30231377	30229367	30229577	30231531	30231713	7454	8,30,38	0,0,0	28,52,39	0,4,11	227	149	8.90398040509e-06	0.00039285440817609215	1.0,1.0,1.0	1.0,0.895,0.699	0.135
7487	ENSDARG00000041631	psme3ip1	chr18	-	17708337	17708490	17707687	17708028	17712040	17712114	7487	14,18,4	3,9,5	55,49,28	10,0,1	298	149	0.000450054856717	0.009928482899696243	0.7,0.5,0.286	0.733,1.0,0.933	-0.393
7537	ENSDARG00000069850	mrpl30	chr9	-	21825437	21825497	21825206	21825353	21825579	21825913	7537	43161125	12,35,34	30,36,38	0,0,4	209	149	1.69064913735e-07	1.3305865643143782e-05	0.719,0.766,0.724	1.0,1.0,0.871	-0.221
7620	ENSDARG00000099679	tent2	chr5	+	51836460	51836527	51836315	51836379	51840350	51840427	7620	23,76,39	3,4,18	16,20,30	0,0,0	216	149	4.67562981443e-07	2.896900855238332e-05	0.841,0.929,0.599	1.0,1.0,1.0	-0.21
7634	ENSDARG00000099039	pcbp2	chr9	-	259195	259312	257826	257958	259389	259422	7634	17,49,46	1,6,10	64,85,83	0,0,3	266	149	3.57951696506e-07	2.3689894096033457e-05	0.905,0.821,0.72	1.0,1.0,0.939	-0.164
7663	ENSDARG00000024112	gmppaa	chr9	+	10778457	10778626	10778248	10778341	10778701	10780660	7663	15,80,30	0,10,0	50,45,63	0,0,0	298	149	6.43552100994e-05	0.001983093881581511	1.0,0.8,1.0	1.0,1.0,1.0	-0.067
7700	ENSDARG00000004785	cops2	chr25	-	32368986	32369069	32368833	32368892	32369188	32369286	7700	56185201	0,7,9	47,33,61	0,0,0	232	149	0.000528029800513	0.011142194051404755	1.0,0.944,0.935	1.0,1.0,1.0	-0.04
7723	ENSDARG00000033738	zgc:153867	chr23	+	28383522	28383565	28383230	28383308	28387973	28388224	7723	35,76,114	295674675	17,7,8	320405297	192	149	2.10942374679e-15	6.14264195065248e-13	0.084,0.08,0.116	0.04,0.013,0.02	0.069
7751	ENSDARG00000014179	pfkma	chr23	-	27554214	27554320	27553785	27554121	27556488	27556588	7751	6,10,13	0,0,0	114,106,47	3,9,4	255	149	0.000228771987117	0.0056456273430907115	1.0,1.0,1.0	0.957,0.873,0.873	0.099
7752	ENSDARG00000014179	pfkma	chr23	-	27558536	27558598	27556675	27556787	27558684	27558715	7752	3,9,14	0,2,0	99,63,57	25,37,0	211	149	0.00119458254254	0.021947156869883154	1.0,0.761,1.0	0.737,0.546,1.0	0.159
7770	ENSDARG00000029019	epb41b	chr16	+	26474981	26475227	26468771	26469017	26476497	26476743	7770	124354370	0,0,0	284205267	5,12,0	298	149	0.000151908775396	0.003967339497337686	1.0,1.0,1.0	0.966,0.895,1.0	0.046
7784	ENSDARG00000078802	rnf111	chr7	-	30565745	30565832	30565256	30565360	30566153	30566249	7784	7,7,9	1,2,8	4,0,19	14,9,17	236	149	0.00298824484205	0.0454400468932094	0.815,0.688,0.415	0.153,0.0,0.414	0.45
7827	ENSDARG00000056903	mrpl13	chr16	-	15078601	15078723	15052512	15052635	15082455	15082542	7827	97176153	4,1,8	56,96,35	0,0,0	271	149	0.00123796249895	0.022390973894052174	0.93,0.99,0.913	1.0,1.0,1.0	-0.056
7828	ENSDARG00000056903	mrpl13	chr16	-	15082455	15082542	15052512	15052635	15088904	15088965	7828	36,70,74	0,1,9	3,23,4	0,0,0	236	149	0.00104499962393	0.01950665964669333	1.0,0.978,0.838	1.0,1.0,1.0	-0.061
7886	ENSDARG00000052856	khdrbs1a	chr13	-	45016584	45016658	45016366	45016425	45018533	45018765	7886	208617631	5,16,8	234292248	8,23,8	223	149	0.000504648819652	0.010845294190602392	0.965,0.963,0.981	0.951,0.895,0.954	0.036
7902	ENSDARG00000100513	rps27l	chr25	+	34647733	34647844	34643879	34643988	34649812	34650374	7902	149301351	27,45,37	34,43,15	2,1,0	260	149	2.19804210433e-05	0.0008051193217369762	0.76,0.793,0.845	0.907,0.961,1.0	-0.157
8001	ENSDARG00000002758	dedd1	chr16	+	10852080	10852239	10846613	10846742	10855799	10856409	8001	19,41,41	1,0,0	41,57,64	6,10,0	298	149	2.51958912456e-05	0.0009058078432986075	0.905,1.0,1.0	0.774,0.74,1.0	0.13
8028	ENSDARG00000055885	tex10	chr16	-	27524810	27524899	27522647	27522781	27529766	27529944	8028	25,42,55	0,0,0	3,15,20	0,5,5	238	149	4.8822655252e-07	2.9930857282910313e-05	1.0,1.0,1.0	1.0,0.653,0.715	0.211
8046	ENSDARG00000091631	NA	chr16	+	27546887	27546915	27543892	27543971	27548032	27548113	8046	19,18,11	5,3,2	4,4,5	0,0,0	177	149	2.93687722134e-05	0.0010366286628535853	0.762,0.835,0.822	1.0,1.0,1.0	-0.194
8050	ENSDARG00000101602	preb	chr16	+	2577430	2577604	2574957	2575085	2577695	2577768	8050	17,38,29	1,5,2	34,38,20	0,0,0	298	149	0.000133274269311	0.003560501580125064	0.895,0.792,0.879	1.0,1.0,1.0	-0.145
8075	ENSDARG00000060392	ash2l	chr10	-	2775597	2775615	2773096	2773199	2775710	2775786	8075	5,0,1	0,5,5	12,12,1	0,0,0	167	149	8.67790832637e-07	4.954915499292047e-05	1.0,0.0,0.151	1.0,1.0,1.0	-0.616
8079	ENSDARG00000010279	scamp2	chr25	-	3019201	3019319	3015675	3016615	3021901	3022003	8079	61,76,95	0,0,1	42,41,46	6,2,0	267	149	0.00156965757567	0.02720739797828	1.0,1.0,0.981	0.796,0.92,1.0	0.088
8080	ENSDARG00000010279	scamp2	chr25	-	3019874	3020001	3019201	3019319	3021901	3022003	8080	0,5,1	30,30,43	10,8,2	14,16,24	276	149	4.86074364137e-05	0.0015554379652384	0.0,0.083,0.012	0.278,0.213,0.043	-0.146
8092	ENSDARG00000016058	fibpa	chr14	-	30715361	30715459	30713735	30714044	30717056	30717120	8092	13,41,29	0,10,4	11,24,15	0,0,0	247	149	3.07090083618e-06	0.00015156717347383322	1.0,0.712,0.814	1.0,1.0,1.0	-0.158
8101	ENSDARG00000079530	NA	chr16	-	17674735	17674803	17674516	17674665	17674892	17674973	8101	2,5,0	0,5,2	9,13,35	0,0,0	217	149	0.00011660403526	0.003203310855444528	1.0,0.407,0.0	1.0,1.0,1.0	-0.531
8140	ENSDARG00000086091	NA	chr16	-	24752646	24752716	24747372	24747539	24759385	24759507	8140	18,65,40	0,0,0	137135151	8,4,2	219	149	0.00242555058989	0.038386974553041735	1.0,1.0,1.0	0.921,0.958,0.981	0.047
8160	ENSDARG00000070239	NA	chr1	-	11094435	11094523	11094251	11094335	11096917	11097034	8160	31,119,71	7,6,1	8,2,2	0,0,0	237	149	0.000456653703899	0.010036042156633116	0.736,0.926,0.978	1.0,1.0,1.0	-0.12
8168	ENSDARG00000058729	akirin2	chr20	-	2718575	2718647	2715948	2716632	2718813	2718963	8168	55311311182	2,0,4	452769546	7,21,6	221	149	2.79660427783e-05	0.0009992284241768048	0.995,1.0,0.995	0.978,0.961,0.984	0.022
8179	ENSDARG00000024844	max	chr20	-	28842036	28842063	28834221	28835833	28842392	28842536	8179	0,22,0	10,17,29	22,19,4	7,2,12	176	149	0.00085061662431	0.016680105117782625	0.0,0.523,0.0	0.727,0.889,0.22	-0.438
8348	ENSDARG00000044301	atf1	chr6	-	39514940	39515074	39513352	39513529	39517988	39518086	8348	11,44,30	0,4,3	19,19,21	0,0,0	283	149	0.00155124267775	0.026968469717062685	1.0,0.853,0.84	1.0,1.0,1.0	-0.102
8356	ENSDARG00000044062	ctbp2a	chr17	-	8604119	8604190	8595587	8598369	8607636	8607751	8356	1,2,6	0,0,0	11,6,5	0,2,12	220	149	1.91148030042e-05	0.0007276118476892862	1.0,1.0,1.0	1.0,0.67,0.22	0.37
8393	ENSDARG00000012137	cyp46a1.1	chr20	+	5115022	5115095	5114774	5114846	5115177	5115262	8393	156612620	7,20,29	158196174	5,0,2	222	149	0.000200421117228	0.005119528889192421	0.937,0.954,0.935	0.955,1.0,0.983	-0.037
8412	ENSDARG00000040485	gsdmeb	chr16	+	21432787	21432915	21430368	21430485	21436321	21436493	8412	17,14,17	0,0,0	79,54,83	7,11,1	277	149	1.93431438327e-05	0.0007315225304002909	1.0,1.0,1.0	0.859,0.725,0.978	0.146
8426	ENSDARG00000010051	ufd1l	chr8	+	4771622	4771670	4771037	4771106	4771765	4771854	8426	430747669	15,18,11	172355171	1,0,2	197	149	0.000130465801289	0.0035015337636273543	0.956,0.969,0.979	0.992,1.0,0.985	-0.024
8457	ENSDARG00000078433	spc25	chr9	+	48827848	48827953	48824569	48824716	48829801	48829900	8457	175408299	7,11,13	26,42,13	0,0,0	254	149	0.00034258196651	0.00798078949181696	0.936,0.956,0.931	1.0,1.0,1.0	-0.059
8470	ENSDARG00000091198	urm1	chr10	+	10324951	10324997	10323935	10324017	10325341	10325944	8470	10,8,15	2,4,0	5,5,9	0,0,0	195	149	0.00246347442473	0.03877641905304735	0.793,0.604,1.0	1.0,1.0,1.0	-0.201
8480	ENSDARG00000006192	gatad2ab	chr22	+	18322517	18322555	18319229	18319790	18353213	18353472	8480	0,6,3	8,19,15	0,0,0	12,11,12	187	149	8.50840165835e-05	0.0024594781839364413	0.0,0.201,0.137	0.0,0.0,0.0	0.113
8487	ENSDARG00000042571	rnaseh1	chr20	+	30382981	30383066	30382843	30382898	30383795	30383900	8487	11,30,20	1,7,2	12,38,4	0,0,2	234	149	0.00320812854717	0.04803120991958375	0.875,0.732,0.864	1.0,1.0,0.56	-0.03
8515	ENSDARG00000103235	mfsd8	chr12	+	22637390	22637535	22635384	22635498	22639315	22639374	8515	2,2,0	0,6,6	4,10,12	0,0,0	294	149	2.26519037971e-08	2.0613232455361e-06	1.0,0.145,0.0	1.0,1.0,1.0	-0.618
8532	ENSDARG00000016263	zdhhc5a	chr1	+	44558902	44559762	44555689	44555802	44564841	44566432	8532	0,0,2	4,4,4	6,1,2	1,5,2	298	149	0.000877729941925	0.01696306122824498	0.0,0.0,0.2	0.75,0.091,0.333	-0.325
8534	ENSDARG00000073743	slc25a37	chr8	+	50213674	50213731	50210264	50210493	50215821	50217915	8534	66121115	0,2,0	268358229	30,58,41	206	149	4.4408920985e-16	1.4368753100924445e-13	1.0,0.978,1.0	0.866,0.817,0.802	0.164
8570	ENSDARG00000055763	tmem115	chr8	+	25893466	25894371	25892318	25892886	25896790	25897019	8570	21,45,62	6,8,9	21,18,31	0,3,0	298	149	0.000311364815612	0.007371498724082471	0.636,0.738,0.775	1.0,0.75,1.0	-0.2
8589	ENSDARG00000020702	odf2b	chr8	+	31029253	31029379	31028974	31029137	31030887	31031534	8589	9,18,21	1,6,1	2,1,1	0,0,0	275	149	2.03152958945e-05	0.0007584377133946667	0.83,0.619,0.919	1.0,1.0,1.0	-0.211
8611	ENSDARG00000006508	pip5k1bb	chr8	-	11241237	11241373	11236883	11236992	11245869	11246025	8611	66171203	7,10,2	99136101	0,2,2	285	149	0.000899268697504	0.01728495344641352	0.831,0.899,0.982	1.0,0.973,0.964	-0.075
8616	ENSDARG00000009557	wrap73	chr8	-	48819284	48819476	48816081	48816665	48821916	48822042	8616	1,8,12	0,3,3	12,10,17	0,0,0	298	149	0.000197983919664	0.005079552194375048	1.0,0.571,0.667	1.0,1.0,1.0	-0.254
8622	ENSDARG00000089372	NA	chr14	-	6939911	6940002	6939538	6939605	6940579	6940844	8622	58219227	2,42,20	308267342	0,3,1	240	149	0	0	0.947,0.764,0.876	1.0,0.982,0.995	-0.13
8652	ENSDARG00000020114	slc20a1a	chr8	-	31059331	31059416	31057114	31057737	31059740	31059926	8652	57313861513	0,14,15	836928930	33,55,35	234	149	0	0	1.0,0.984,0.985	0.942,0.915,0.944	0.056
8655	ENSDARG00000020114	slc20a1a	chr8	-	31069135	31069276	31068695	31068781	31071991	31072612	8655	28,53,54	1,0,2	61,71,44	0,10,5	290	149	0.00173815011872	0.02951307956683755	0.935,1.0,0.933	1.0,0.785,0.819	0.088
8681	ENSDARG00000059303	hnrnpl2	chr15	-	5791158	5791227	5790686	5790940	5795342	5795415	8681	27,138,89	40132105	40,31,22	7,5,8	218	149	2.74462053085e-09	3.13424901405302e-07	0.316,0.417,0.367	0.796,0.809,0.653	-0.386
8690	ENSDARG00000060065	ubap2b	chr8	+	45321826	45321934	45320757	45321111	45322689	45322751	8690	8,50,33	0,0,0	41,13,31	2,9,0	257	149	0.0001436536322	0.003785695719152941	1.0,1.0,1.0	0.922,0.456,1.0	0.207
8706	ENSDARG00000092609	aup1	chr14	+	5848135	5848202	5847659	5847733	5852429	5852535	8706	88195199	4,5,9	82,68,55	0,1,1	216	149	0.00194966830252	0.03235005183440593	0.938,0.964,0.938	1.0,0.979,0.974	-0.038
8761	ENSDARG00000042905	rpl10a	chr8	+	23739917	23740299	23738581	23738653	23740386	23740535	8761	103025552393	17,23,16	91512131011	0,0,0	298	149	0.00081515371847	0.016093068665658575	0.968,0.982,0.987	1.0,1.0,1.0	-0.021
8805	ENSDARG00000005606	paxip1	chr2	-	29907316	29907485	29905290	29905391	29907788	29907891	8805	37,121,58	0,15,4	17,20,13	0,0,0	298	149	2.13915193567e-05	0.0007885076502115241	1.0,0.801,0.879	1.0,1.0,1.0	-0.107
8864	ENSDARG00000061591	ABCB10	chr13	+	24271159	24271194	24271025	24271069	24275623	24276104	8864	64211227	0,0,4	71,86,90	3,5,5	184	149	0.000398188909899	0.009023549460123643	1.0,1.0,0.979	0.95,0.933,0.936	0.053
8869	ENSDARG00000060380	coq6	chr17	+	45022475	45022678	45020593	45020701	45023094	45023210	8869	20,44,50	0,2,6	31,17,14	0,0,0	298	149	0.00062533856197	0.012645735364282222	1.0,0.917,0.806	1.0,1.0,1.0	-0.092
8895	ENSDARG00000014582	exoc3	chr2	-	50106235	50106357	50104810	50105703	50108116	50108278	8895	57117174	0,3,2	74,91,57	3,12,3	271	149	6.18663458805e-05	0.001916540417064	1.0,0.955,0.98	0.931,0.807,0.913	0.095
8949	ENSDARG00000052942	aspg	chr17	+	45762409	45762573	45759948	45760044	45764508	45764595	8949	15,52,61	0,0,0	265245234	6,10,0	298	149	0.00313813680004	0.04710440392637361	1.0,1.0,1.0	0.957,0.925,1.0	0.039
8966	ENSDARG00000005926	ak2	chr19	-	35419361	35419557	35418731	35418887	35421676	35421749	8966	88715781405	17,6,21	635968574	0,0,2	298	149	0.000228180038437	0.0056456273430907115	0.963,0.992,0.971	1.0,1.0,0.993	-0.022
8977	ENSDARG00000097339	slc9a1b	chr17	+	53422763	53422928	53422391	53422462	53423654	53423751	8977	128214264	14,4,10	475707593	0,2,6	298	149	6.55367760061e-10	7.9971782973628e-08	0.821,0.964,0.93	1.0,0.994,0.98	-0.086
8982	ENSDARG00000031533	ap5m1	chr17	+	44450487	44450573	44448663	44448803	44451028	44451141	8982	6,14,2	1,0,0	6,2,2	7,1,2	235	149	2.2254198262e-07	1.6616468035626668e-05	0.792,1.0,1.0	0.352,0.559,0.388	0.498
8996	ENSDARG00000045691	zcrb1	chr4	-	13929097	13929205	13928486	13928596	13929486	13929598	8996	5,24,38	0,8,0	12,30,4	0,0,0	257	149	0.00120893783959	0.022002668680537997	1.0,0.635,1.0	1.0,1.0,1.0	-0.122
9105	ENSDARG00000012271	pacc1	chr17	-	45382268	45382410	45379740	45379848	45382491	45382634	9105	15,81,91	8,3,10	84,57,94	0,0,0	291	149	3.42291484046e-08	2.9987237006098148e-06	0.49,0.933,0.823	1.0,1.0,1.0	-0.251
9203	ENSDARG00000003035	hspa9	chr14	+	12159239	12159402	12157371	12157478	12160738	12160831	9203	18,73,59	0,0,0	38,31,16	0,7,0	298	149	0.00334202428997	0.04977992190482169	1.0,1.0,1.0	1.0,0.689,1.0	0.104
9211	ENSDARG00000007449	slc25a39	chr3	-	29885761	29885812	29884697	29884807	29887160	29887220	9211	1,5,1	6,13,8	21,1,9	3,5,3	200	149	0.00286833630489	0.04396102799915621	0.11,0.223,0.085	0.839,0.13,0.691	-0.414
9213	ENSDARG00000003693	hars	chr14	+	7378676	7378985	7377596	7377742	7380426	7380516	9213	8,8,14	16,14,21	3,0,5	28,20,10	298	149	0.00028543281738	0.006852467908508444	0.2,0.222,0.25	0.051,0.0,0.2	0.14
9223	ENSDARG00000074686	oga	chr13	-	11998414	11998468	11996651	11996737	12000033	12000208	9223	1,5,2	1,5,1	0,0,3	5,5,4	203	149	0.00279050384712	0.04310847322447449	0.423,0.423,0.595	0.0,0.0,0.355	0.362
9234	ENSDARG00000021556	ubl3b	chr14	-	30860859	30860937	30854552	30856187	30863207	30863294	9234	13,23,16	0,0,0	16,16,6	2,0,5	227	149	0.000466355118954	0.0101613458677803	1.0,1.0,1.0	0.84,1.0,0.441	0.24
9246	ENSDARG00000004632	egln1b	chr11	+	31589930	31590050	31558005	31559070	31598035	31598172	9246	56133114	0,5,6	16,35,13	0,0,0	269	149	0.00244426155839	0.038578263729169	1.0,0.936,0.913	1.0,1.0,1.0	-0.05
9276	ENSDARG00000104149	rraga	chr14	+	14044578	14044701	14044397	14044493	14044861	14044953	9276	24,98,70	1,9,4	29,30,37	0,0,0	272	149	1.38825207083e-05	0.00057751286146528	0.929,0.856,0.906	1.0,1.0,1.0	-0.103
9304	ENSDARG00000019156	haus5	chr8	-	20908764	20908898	20905438	20905601	20909318	20909397	9304	11,45,50	1,5,2	2,11,2	0,0,0	283	149	0.000812053742393	0.016086397944547047	0.853,0.826,0.929	1.0,1.0,1.0	-0.131
9310	ENSDARG00000014914	lamp2	chr14	-	33475890	33476026	33474380	33474384	33476945	33477116	9310	16,38,70	1,0,0	5,5,17	12,8,3	285	149	2.42232900405e-11	3.812876789077621e-09	0.893,1.0,1.0	0.179,0.246,0.748	0.573
9334	ENSDARG00000062795	abcb7	chr14	+	11046267	11046431	11044427	11044585	11048200	11048330	9334	61182178	0,0,0	94158146	9,2,11	298	149	4.20111612165e-08	3.598132395954353e-06	1.0,1.0,1.0	0.839,0.975,0.869	0.106
9366	ENSDARG00000055022	pds5a	chr1	-	23325634	23325863	23323001	23323711	23329899	23330066	9366	10,20,26	30,89,88	12,27,11	6,28,7	298	149	3.55844756661e-07	2.3689894096033457e-05	0.143,0.101,0.129	0.5,0.325,0.44	-0.297
9419	ENSDARG00000039130	cdkn3	chr13	-	36614726	36614758	36614528	36614632	36617504	36617727	9419	95228129	0,0,0	53,79,51	20,4,4	181	149	1.83267845344e-11	3.04957694652416e-09	1.0,1.0,1.0	0.686,0.942,0.913	0.153
9425	ENSDARG00000052859	chp1	chr13	-	45041326	45041388	45039224	45039347	45049144	45049225	9425	1,26,33	0,2,2	13,21,34	7,8,2	211	149	0.00303354364797	0.04577035804605513	1.0,0.902,0.921	0.567,0.65,0.923	0.228
9426	ENSDARG00000052859	chp1	chr13	-	45043952	45044077	45039224	45039347	45049144	45049225	9426	9,36,45	0,2,2	24,37,31	7,8,2	274	149	0.00128795026712	0.0230800687867904	1.0,0.907,0.924	0.651,0.716,0.894	0.19
9473	ENSDARG00000032102	prdx3	chr13	+	9847953	9848089	9844618	9844760	9848304	9848408	9473	188540184104	35,62,57	6621096936	3,12,3	285	149	8.54490294601e-05	0.0024594781839364413	0.966,0.971,0.974	0.991,0.979,0.994	-0.018
9510	ENSDARG00000012776	smarca1	chr5	-	21855770	21855881	21852713	21853376	21857158	21857296	9510	30,31,59	0,0,0	48,86,67	21,0,0	260	149	0.000539071152131	0.011212679964324799	1.0,1.0,1.0	0.567,1.0,1.0	0.144
9573	ENSDARG00000089355	NA	chr13	-	4342752	4342843	4338881	4339762	4343101	4345102	9573	21,47,37	6,0,0	13,34,37	11,8,9	240	149	0.000231951355932	0.005699935430160202	0.685,1.0,1.0	0.423,0.725,0.718	0.273
9594	ENSDARG00000029818	srsf5a	chr13	-	36533000	36533450	36532505	36532579	36533681	36533751	9594	14,29,47	72142118	104124130	51,81,59	298	149	0	0	0.089,0.093,0.166	0.505,0.434,0.524	-0.372
9689	ENSDARG00000031680	ercc1	chr9	-	32676752	32676824	32675049	32675118	32676916	32677016	9689	60123100	3,2,7	41,67,37	0,0,0	221	149	0.00101530751156	0.019074680475243355	0.931,0.976,0.906	1.0,1.0,1.0	-0.062
9704	ENSDARG00000104508	slc10a7	chr23	+	43650435	43650509	43650177	43650229	43652548	43653012	9704	6,12,20	0,0,15	9,19,6	0,0,0	223	149	0.000514618073688	0.01093845131809822	1.0,1.0,0.471	1.0,1.0,1.0	-0.176
9705	ENSDARG00000104508	slc10a7	chr23	+	43652196	43652342	43650177	43650229	43652548	43653012	9705	17,44,44	0,0,15	12,21,15	0,0,0	295	149	0.000172705051285	0.004450593887981593	1.0,1.0,0.597	1.0,1.0,1.0	-0.134
9749	ENSDARG00000059682	slc43a3a	chr1	-	44151520	44151567	44151354	44151431	44156701	44156831	9749	32,75,57	0,0,0	108164123	7,7,6	196	149	4.31698367632e-05	0.0013890670127562257	1.0,1.0,1.0	0.921,0.947,0.94	0.064
9796	ENSDARG00000032997	rnf185	chr5	+	1068086	1068204	1063988	1064043	1070421	1070794	9796	49,72,83	2,10,4	97153100	1,2,1	267	149	2.5044593458e-05	0.0009058078432986075	0.932,0.801,0.921	0.982,0.977,0.982	-0.096
9814	ENSDARG00000090716	cltcb	chr15	+	17329167	17329188	17327387	17327609	17333600	17333676	9814	3,0,13	46,90,98	0,0,0	25,20,25	170	149	0.000536831918194	0.011212679964324799	0.054,0.0,0.104	0.0,0.0,0.0	0.053

## Sheet: A3SS
ID	GeneID	geneSymbol	chr	strand	longExonStart_0base	longExonEnd	shortES	shortEE	flankingES	flankingEE	ID	IJC_SAMPLE_1	SJC_SAMPLE_1	IJC_SAMPLE_2	SJC_SAMPLE_2	IncFormLen	SkipFormLen	PValue	FDR	IncLevel1	IncLevel2	IncLevelDifference
25	ENSDARG00000071410	cks2	chr22	-	21313331	21313817	21313331	21313664	21314258	21314386	25	147246213	2,13,16	54,50,19	0,0,0	298	149	8.95382152388e-06	0.0002467275264358044	0.974,0.904,0.869	1.0,1.0,1.0	-0.084
47	ENSDARG00000013351	cirbpb	chr22	-	18543192	18544367	18543192	18544107	18544449	18544508	47	69164140	120254285	295309291	261260246	298	149	3.56480622798e-10	4.3702285050088e-08	0.223,0.244,0.197	0.361,0.373,0.372	-0.147
48	ENSDARG00000013351	cirbpb	chr22	-	18544449	18544515	18544449	18544508	18544612	18544832	48	127254311	92187181	156273192	306428311	156	149	3.33066907388e-16	8.2600593032224e-14	0.569,0.565,0.621	0.327,0.379,0.371	0.226
205	ENSDARG00000013379	ppp6r3	chr25	-	10612774	10612872	10612774	10612821	10613069	10613156	205	11,13,38	2,2,7	11,27,35	1,2,0	200	149	0.00121320148755	0.013081476909234785	0.804,0.829,0.802	0.891,0.91,1.0	-0.122
343	ENSDARG00000021135	dhrs4	chr7	-	24041933	24042018	24041933	24041989	24042829	24042964	343	0,0,0	20,26,33	4,6,5	16,32,12	178	149	1.33521236845e-07	7.9854696121152e-06	0.0,0.0,0.0	0.173,0.136,0.259	-0.189
438	ENSDARG00000041072	mier1a	chr6	-	34829143	34829271	34829143	34829187	34831106	34831201	438	2,1,6	2,6,2	6,0,2	0,1,0	233	149	0.000479439207237	0.006257943336567158	0.39,0.096,0.657	1.0,0.0,1.0	-0.286
480	ENSDARG00000057928	mzt2b	chr21	-	16083139	16083268	16083139	16083265	16085533	16085685	480	9,41,36	0,11,0	18,10,18	0,0,0	152	149	0.000245262034726	0.0033791658117804445	1.0,0.785,1.0	1.0,1.0,1.0	-0.072
558	ENSDARG00000042534	rsrc2	chr5	-	67283194	67283392	67283194	67283370	67288862	67288942	558	2,6,11	3,8,0	0,4,6	1,0,0	171	149	0.00390539891672	0.03725149735948308	0.367,0.395,1.0	0.0,1.0,1.0	-0.079
593	ENSDARG00000104636	NA	chr7	-	22632034	22632346	22632034	22632314	22632632	22632938	593	7,17,35	0,8,15	6,6,4	1,0,0	181	149	5.41846227943e-05	0.0008958524301990934	1.0,0.636,0.658	0.832,1.0,1.0	-0.179
743	ENSDARG00000053446	sub1a	chr10	+	8091667	8091764	8091694	8091764	8091143	8091252	743	60,86,75	95194142	5,5,1	23,22,23	176	149	4.59611847513e-05	0.0008141695584516001	0.348,0.273,0.309	0.155,0.161,0.036	0.193
820	ENSDARG00000058839	NA	chr5	+	9277832	9278521	9278225	9278521	9274492	9274748	820	80141140	0,4,8	40,78,61	0,0,0	298	149	0.000757479707148	0.008538862153304728	1.0,0.946,0.897	1.0,1.0,1.0	-0.052
943	ENSDARG00000051888	ist1	chr7	+	56483353	56483402	56483392	56483402	56480017	56480128	943	77181170	10,18,23	19,83,51	26,34,20	188	149	1.29805431726e-06	4.076516047925e-05	0.859,0.889,0.854	0.367,0.659,0.669	0.302
965	ENSDARG00000011613	rbm39a	chr11	+	24340387	24341851	24341801	24341851	24340153	24340219	965	5,9,8	1,3,3	2,4,5	7,10,2	298	149	0.00518581987174	0.04640891820923143	0.714,0.6,0.571	0.125,0.167,0.556	0.346
1020	ENSDARG00000033889	spty2d1	chr25	-	24237448	24238106	24237448	24237924	24238277	24238355	1020	37,52,32	48157104	23,28,29	27,43,25	298	149	0.00331782945929	0.0329128682361568	0.278,0.142,0.133	0.299,0.246,0.367	-0.12
1026	ENSDARG00000055124	ccnl1a	chr18	+	41514763	41516513	41516392	41516513	41514131	41514241	1026	0,16,13	48,89,119	6,13,11	28,29,9	298	149	0.000166865981666	0.002434280203127529	0.0,0.082,0.052	0.097,0.183,0.379	-0.175
1053	ENSDARG00000070452	saraf	chr1	+	12056107	12056285	12056110	12056285	12054572	12055065	1053	9,24,28	0,8,0	8,11,12	0,1,0	152	149	0.00523971657201	0.04640891820923143	1.0,0.746,1.0	1.0,0.915,1.0	-0.056
1113	ENSDARG00000030440	rsrp1	chr13	-	45470495	45472000	45470495	45470579	45472194	45472376	1113	150259310	57205166	349390297	78,110,84	298	149	1.4610873792e-05	0.00036234967004160004	0.568,0.387,0.483	0.691,0.639,0.639	-0.177
1123	ENSDARG00000041361	ttk	chr16	-	5112901	5112987	5112901	5112984	5115208	5115305	1123	58122153	13,19,22	14,30,14	2,0,0	152	149	2.51966472664e-05	0.0005207307101722667	0.814,0.863,0.872	0.873,1.0,1.0	-0.108
1204	ENSDARG00000103435	NA	chr13	+	23218057	23218242	23218189	23218242	23215882	23215981	1204	2,4,6	0,0,2	0,7,0	5,0,5	281	149	4.47359216494e-05	0.0008141695584516001	1.0,1.0,0.614	0.0,1.0,0.0	0.538
1264	ENSDARG00000005315	celf1	chr7	-	38548775	38548845	38548775	38548833	38550032	38550194	1264	2,2,2	0,0,6	3,0,2	7,15,19	161	149	0.000627782402516	0.0077845017911984	1.0,1.0,0.236	0.284,0.0,0.089	0.621
1289	ENSDARG00000003058	cep43	chr20	+	30605648	30605723	30605666	30605723	30603319	30603438	1289	68,98,149	4,25,21	64,59,63	5,4,1	167	149	0.000697291375076	0.008234679096135619	0.938,0.778,0.864	0.919,0.929,0.983	-0.084
1348	ENSDARG00000006192	gatad2ab	chr22	+	18373386	18373584	18373407	18373584	18373190	18373310	1348	2,10,10	21,43,51	6,10,16	7,5,1	170	149	7.48204009193e-07	3.092576571331067e-05	0.077,0.169,0.147	0.429,0.637,0.933	-0.535
1376	ENSDARG00000004757	ybx1	chr8	-	47144749	47145018	47144749	47145015	47146981	47147067	1376	74918901861	68315151352	366449368	405534430	152	149	0.00012569191642	0.0019482247045100002	0.518,0.55,0.574	0.47,0.452,0.456	0.088
1384	ENSDARG00000074758	csde1	chr8	-	22529733	22529931	22529733	22529901	22530374	22530515	1384	0,2,0	1,15,15	4,3,2	4,6,2	179	149	1.96324507906e-05	0.0004426225269153455	0.0,0.1,0.0	0.454,0.294,0.454	-0.367
1425	ENSDARG00000010244	rpl22l1	chr24	-	26477402	26477592	26477402	26477524	26478874	26478979	1425	14,20,30	240685592	6,7,0	378488391	217	149	1.31500517675e-06	4.076516047925e-05	0.039,0.02,0.034	0.011,0.01,0.0	0.024
1475	ENSDARG00000004452	tardbpa	chr23	+	29359930	29360116	29359945	29360116	29359622	29359763	1475	11,21,25	49,95,140	6,24,21	10,28,16	164	149	1.60997371212e-07	7.9854696121152e-06	0.169,0.167,0.14	0.353,0.438,0.544	-0.286
1491	ENSDARG00000009525	tial1	chr13	-	25483063	25483219	25483063	25483162	25483457	25483554	1491	5,59,31	0,0,8	7,5,19	0,0,0	206	149	0.00256262665279	0.026480475412163335	1.0,1.0,0.737	1.0,1.0,1.0	-0.088
1495	ENSDARG00000035136	selenow1	chr5	+	62001531	62001795	62001720	62001795	61999537	61999562	1495	297554470	7,7,9	227318236	3,2,0	298	149	0.00571571733196	0.0488792378733131	0.955,0.975,0.963	0.974,0.988,1.0	-0.023
1529	ENSDARG00000062506	zc3h18	chr18	-	17084472	17084572	17084472	17084569	17084663	17084854	1529	8,14,4	7,20,11	0,1,0	15,25,10	152	149	5.28656673993e-10	4.3702285050088e-08	0.528,0.407,0.263	0.0,0.038,0.0	0.387

## Sheet: A5SS
ID	GeneID	geneSymbol	chr	strand	longExonStart_0base	longExonEnd	shortES	shortEE	flankingES	flankingEE	ID	IJC_SAMPLE_1	SJC_SAMPLE_1	IJC_SAMPLE_2	SJC_SAMPLE_2	IncFormLen	SkipFormLen	PValue	FDR	IncLevel1	IncLevel2	IncLevelDifference
61	ENSDARG00000034852	nt5c2l1	chr10	-	17466717	17466876	17466774	17466876	17464876	17464943	61	215606655	80421052417	63,34,45	160819872412	206	149	0	0	0.162,0.172,0.164	0.028,0.012,0.013	0.148
65	ENSDARG00000078105	DEPDC5	chr10	-	17176421	17176661	17176481	17176661	17174442	17174612	65	1,5,0	6,14,8	9,21,17	11,21,22	209	149	0.000309380938724	0.002948218357252235	0.106,0.203,0.0	0.368,0.416,0.355	-0.277
69	ENSDARG00000057299	pbdc1	chr10	-	20105098	20105388	20105328	20105388	20104301	20104413	69	52111101	0,7,6	51,47,32	0,0,0	298	149	9.07231395674e-05	0.0011305498930706769	1.0,0.888,0.894	1.0,1.0,1.0	-0.073
146	ENSDARG00000041421	tafazzin	chr23	-	4918824	4918915	4918834	4918915	4918616	4918658	146	6,3,0	8,10,19	1,0,0	38,43,36	159	149	4.8120452441e-05	0.000866168143938	0.413,0.219,0.0	0.024,0.0,0.0	0.203
250	ENSDARG00000038780	ubtfl	chr2	-	32361580	32361712	32361646	32361712	32361285	32361402	250	26,19,28	1,0,0	44,39,29	1,4,8	215	149	6.7769077188e-05	0.000998053682223273	0.947,1.0,1.0	0.968,0.871,0.715	0.131
251	ENSDARG00000038780	ubtfl	chr2	-	32366916	32367045	32366934	32367045	32366420	32366506	251	0,12,1	4,24,20	1,2,0	32,25,34	167	149	0.000502513435713	0.004522620921417	0.0,0.308,0.043	0.027,0.067,0.0	0.086
369	ENSDARG00000073737	suds3	chr5	+	15503696	15503742	15503696	15503718	15503840	15503946	369	0,15,5	10,46,47	25,7,13	3,8,4	173	149	5.70979192815e-08	1.8499725847205999e-06	0.0,0.219,0.084	0.878,0.43,0.737	-0.581
410	ENSDARG00000099339	pacsin3	chr7	+	54296215	54296376	54296215	54296303	54307040	54308069	410	8,20,44	0,0,7	13,15,20	0,0,0	222	149	0.00372081293993	0.0251154873445275	1.0,1.0,0.808	1.0,1.0,1.0	-0.064
422	ENSDARG00000076547	NA	chr14	+	23578151	23578376	23578151	23578241	23578596	23578789	422	0,0,0	8,27,36	1,7,4	23,26,27	284	149	0.000187060063506	0.001955554405147125	0.0,0.0,0.0	0.022,0.124,0.072	-0.073
443	ENSDARG00000000018	nrf1	chr4	-	15093366	15093554	15093396	15093554	15090664	15090789	443	6,6,10	0,4,5	6,11,5	13,17,11	179	149	0.00221446313988	0.015597522985241738	1.0,0.555,0.625	0.278,0.35,0.275	0.426
453	ENSDARG00000029292	zgc:55943	chr2	-	9966843	9966982	9966876	9966982	9964177	9964263	453	36,73,43	0,15,6	52,53,44	0,2,4	182	149	0.00415540146752	0.026927001509529598	1.0,0.799,0.854	1.0,0.956,0.9	-0.068
490	ENSDARG00000037871	wipi2	chr3	-	40826415	40826529	40826421	40826529	40826069	40826234	490	0,1,0	3,10,3	0,7,2	10,11,13	155	149	0.000652709221996	0.0054351201275199	0.0,0.088,0.0	0.0,0.38,0.129	-0.14
494	ENSDARG00000097478	qkia	chr17	+	27803365	27803788	27803365	27803665	27806077	27806152	494	87258240	7,24,19	101134147	50,26,27	272	149	1.64785897747e-05	0.00044492192391690005	0.872,0.855,0.874	0.525,0.738,0.749	0.196
536	ENSDARG00000029500	rpl34	chr7	+	59649398	59649648	59649398	59649422	59649747	59649818	536	174338338	138474316	42,46,75	105157163	298	149	5.33384003631e-10	2.1602052147055498e-08	0.387,0.263,0.348	0.167,0.128,0.187	0.172
541	ENSDARG00000022280	brd2a	chr19	+	7163453	7163687	7163453	7163675	7163791	7164054	541	2,0,3	3,4,5	35,44,30	18,42,11	161	149	0.00687289923475	0.03976463128676786	0.382,0.0,0.357	0.643,0.492,0.716	-0.371
557	ENSDARG00000053101	prpf38b	chr2	-	45660002	45660077	45660016	45660077	45658361	45658615	557	5,7,4	8,20,45	0,0,0	2,1,1	163	149	2.95814837687e-05	0.0006846000529327714	0.364,0.242,0.075	0.0,0.0,0.0	0.227
598	ENSDARG00000044692	eri1	chr21	-	19913287	19913512	19913295	19913512	19913039	19913123	598	8,2,4	19,47,37	2,0,0	6,8,12	157	149	0.00561341286762	0.03368047720572	0.286,0.039,0.093	0.24,0.0,0.0	0.059
702	ENSDARG00000061742	clasrp	chr18	+	36625489	36625533	36625489	36625529	36627236	36627297	702	0,5,0	18,63,47	24,13,5	22,30,15	153	149	2.10707895576e-10	1.1378226361104e-08	0.0,0.072,0.0	0.515,0.297,0.245	-0.328
735	ENSDARG00000027078	cnppd1	chr1	+	6166424	6166714	6166424	6166553	6167375	6167493	735	17,25,20	5,1,0	18,22,20	0,0,0	298	149	0.00560985490033	0.03368047720572	0.63,0.926,1.0	1.0,1.0,1.0	-0.148
742	ENSDARG00000102634	parn	chr1	+	59323847	59323966	59323847	59323927	59324038	59324539	742	10,27,23	14,13,10	24,38,31	4,5,3	188	149	5.74013245263e-05	0.00092990145732606	0.361,0.622,0.646	0.826,0.858,0.891	-0.315
747	ENSDARG00000059826	crtac1a	chr1	-	54936344	54936544	54936398	54936544	54936218	54936261	747	4,21,29	8,8,17	1,3,0	21,27,21	203	149	9.16962061837e-11	7.4273927008796995e-09	0.268,0.658,0.556	0.034,0.075,0.0	0.458
748	ENSDARG00000096667	NA	chr1	+	26668959	26669050	26668959	26669038	26669206	26669529	748	65122461946	52414391301	235424552897	240524302699	161	149	7.94589621288e-05	0.0010726959887388	0.535,0.591,0.581	0.475,0.483,0.498	0.084
750	ENSDARG00000059093	ank1a	chr5	-	68986762	68986880	68986780	68986880	68984497	68984576	750	0,0,0	3,3,7	5,1,3	18,16,16	167	149	0.000133599482508	0.001545936869021143	0.0,0.0,0.0	0.199,0.053,0.143	-0.132
810	ENSDARG00000042508	ubr3	chr9	-	3932072	3932309	3932108	3932309	3928326	3928463	810	10,5,10	0,3,6	4,7,12	18,15,6	185	149	0.00778435331018	0.04348500814652276	1.0,0.573,0.573	0.152,0.273,0.617	0.368
827	ENSDARG00000004785	cops2	chr25	-	32377845	32377977	32377851	32377977	32375516	32375606	827	0,4,12	14,33,33	0,1,0	8,4,1	155	149	0.000671002484879	0.0054351201275199	0.0,0.104,0.259	0.0,0.194,0.0	0.056
876	ENSDARG00000099021	setdb1b	chr16	-	21901010	21901250	21901058	21901250	21900241	21900406	876	2,11,14	2,5,3	1,1,4	0,0,1	197	149	0.000193141175817	0.001955554405147125	0.431,0.625,0.779	1.0,1.0,0.752	-0.306
879	ENSDARG00000077855	znrf2a	chr19	-	1945796	1945927	1945805	1945927	1937117	1937216	879	0,0,0	5,5,5	0,6,2	4,11,7	158	149	4.02569293466e-05	0.0008152028192686499	0.0,0.0,0.0	0.0,0.34,0.212	-0.184
897	ENSDARG00000046081	bloc1s2	chr20	+	7584210	7584394	7584210	7584385	7588937	7589054	897	9,42,16	2,2,5	1,13,2	0,1,0	158	149	0.00129464715455	0.009533310865322728	0.809,0.952,0.751	1.0,0.925,1.0	-0.138
986	ENSDARG00000015427	hdac1	chr19	+	29815028	29815187	29815028	29815175	29815316	29815365	986	54147166	36,109,78	22,27,52	5,13,6	161	149	0.00121794540935	0.009395578872128572	0.581,0.555,0.663	0.803,0.658,0.889	-0.184

## Sheet: RI
ID	GeneID	geneSymbol	chr	strand	riExonStart_0base	riExonEnd	upstreamES	upstreamEE	downstreamES	downstreamEE	ID	IJC_SAMPLE_1	SJC_SAMPLE_1	IJC_SAMPLE_2	SJC_SAMPLE_2	IncFormLen	SkipFormLen	PValue	FDR	IncLevel1	IncLevel2	IncLevelDifference
107	ENSDARG00000044282	smc5	chr10	-	15623084	15623402	15623084	15623180	15623273	15623402	107	0,0,0	9,6,14	12,0,0	11,2,4	242	149	0.000160869903119	0.0021151413187868516	0.0,0.0,0.0	0.402,0.0,0.0	-0.134
151	ENSDARG00000099106	afmid	chr11	-	45147817	45148235	45147817	45147866	45148130	45148235	151	3,4,7	5,13,15	0,0,0	5,6,7	298	149	5.4109882538e-06	0.00010671671278327777	0.231,0.133,0.189	0.0,0.0,0.0	0.184
183	ENSDARG00000017602	ccng2	chr21	+	5802753	5803010	5802753	5802832	5802911	5803010	183	9,29,25	20,22,57	0,0,16	35,67,41	228	149	1.3685725464e-06	3.470308956942857e-05	0.227,0.463,0.223	0.0,0.0,0.203	0.237
261	ENSDARG00000016724	nkapd1	chr15	+	21712478	21712796	21712478	21712555	21712640	21712796	261	0,15,14	11,20,12	0,0,0	4,4,9	234	149	9.48718417715e-07	2.5907310637601922e-05	0.0,0.323,0.426	0.0,0.0,0.0	0.25
365	ENSDARG00000088030	rpl35a	chr18	+	45781114	45781767	45781114	45781258	45781729	45781767	365	10,31,44	232527508	2,0,4	138189179	298	149	5.15787497046e-07	1.5258713454277499e-05	0.021,0.029,0.042	0.007,0.0,0.011	0.025
375	ENSDARG00000056475	trnau1apb	chr2	-	24313982	24314410	24313982	24314031	24314278	24314410	375	39,60,70	1,12,11	5,11,5	0,0,0	298	149	7.96698556726e-06	0.00014885683559880526	0.951,0.714,0.761	1.0,1.0,1.0	-0.191
379	ENSDARG00000056475	trnau1apb	chr2	-	24314665	24315083	24314665	24314771	24314983	24315083	379	15,78,50	0,0,10	2,14,13	1,0,0	298	149	0.00678152515777	0.04913145777568062	1.0,1.0,0.714	0.5,1.0,1.0	0.071
428	ENSDARG00000011094	ccna2	chr14	-	46374106	46374870	46374106	46374343	46374431	46374870	428	4,42,29	1,9,6	8,8,8	1,0,1	237	149	0.000868073412384	0.00880474461132343	0.715,0.746,0.752	0.834,1.0,0.834	-0.152
457	ENSDARG00000059606	cenatac	chr5	+	58690063	58690373	58690063	58690126	58690311	58690373	457	3,3,5	0,2,0	3,4,0	0,4,2	298	149	0.00203197848772	0.01717505626525238	1.0,0.429,1.0	1.0,0.333,0.0	0.365
494	ENSDARG00000011166	cahz	chr2	-	29481866	29482100	29481866	29481929	29482007	29482100	494	56191189	265791938715	66,80,80	556365105615	227	149	0.00190443063737	0.016489582347959757	0.014,0.013,0.014	0.008,0.008,0.009	0.005
521	ENSDARG00000104808	jak2a	chr21	+	267431	267732	267431	267549	267618	267732	521	0,6,11	54103144	0,6,2	237235187	218	149	0.00122938037566	0.011485000877876317	0.0,0.038,0.05	0.0,0.017,0.007	0.021
532	ENSDARG00000035719	arl5c	chr3	-	16138669	16139016	16138669	16138753	16138868	16139016	532	2,7,2	16,36,22	0,0,1	20,21,11	264	149	0.00100340723064	0.009894710191033333	0.066,0.099,0.049	0.0,0.0,0.049	0.055
551	ENSDARG00000058917	nnr	chr15	-	1589812	1590348	1589812	1590043	1590202	1590348	551	2,5,2	0,10,1	0,0,0	7,4,1	298	149	6.65707978778e-05	0.00094530532986476	1.0,0.2,0.5	0.0,0.0,0.0	0.567
584	ENSDARG00000023645	kyat1	chr5	-	33269435	33269710	33269435	33269512	33269589	33269710	584	3,6,2	3,14,19	1,0,0	3,6,10	226	149	0.000233936539741	0.0027682490536018334	0.397,0.22,0.065	0.18,0.0,0.0	0.167
595	ENSDARG00000042530	nup205	chr18	-	12237913	12238158	12237913	12237972	12238053	12238158	595	0,0,3	58160133	3,16,9	41,25,31	230	149	2.46869191756e-12	4.381928153669e-10	0.0,0.0,0.014	0.045,0.293,0.158	-0.161
620	ENSDARG00000089079	NA	chr3	-	60285114	60286399	60285114	60286202	60286352	60286399	620	4,5,2	3,2,1	1,0,0	14,29,37	298	149	7.64931340491e-10	5.4310125174860997e-08	0.4,0.556,0.5	0.034,0.0,0.0	0.474
711	ENSDARG00000036064	cnep1r1	chr7	+	38263346	38263608	38263346	38263456	38263553	38263608	711	8,22,7	40,69,93	0,0,0	14,40,22	246	149	1.36789987892e-07	4.856044570165999e-06	0.108,0.162,0.044	0.0,0.0,0.0	0.105
749	ENSDARG00000038068	ddx5	chr3	-	25270949	25272079	25270949	25271171	25272019	25272079	749	13,53,84	74202196	19,37,27	203242252	298	149	5.45707198318e-08	2.1525117266987777e-06	0.081,0.116,0.176	0.045,0.071,0.051	0.069
781	ENSDARG00000013082	uap1l1	chr5	+	31815039	31815446	31815039	31815180	31815260	31815446	781	0,0,0	4,15,17	2,0,8	4,19,3	229	149	0.00016734157573	0.0021216521208625	0.0,0.0,0.0	0.245,0.0,0.634	-0.293
836	ENSDARG00000035505	nelfb	chr5	-	29552819	29553136	29552819	29552962	29553040	29553136	836	6,9,8	8,14,16	0,0,0	5,7,11	227	149	2.08818458081e-08	1.2355092103125833e-06	0.33,0.297,0.247	0.0,0.0,0.0	0.291
837	ENSDARG00000104734	kat2a	chr3	+	17678136	17678357	17678136	17678200	17678272	17678357	837	3,22,2	0,12,4	0,0,0	8,16,8	221	149	2.724074466e-08	1.3192114246843124e-06	1.0,0.553,0.252	0.0,0.0,0.0	0.602
886	ENSDARG00000019732	mtch2	chr7	+	38671655	38671838	38671655	38671707	38671778	38671838	886	6,12,3	48119151	1,0,0	16,32,25	220	149	0.00249317811097	0.020583214637077907	0.078,0.064,0.013	0.041,0.0,0.0	0.038
946	ENSDARG00000052649	ube2ia	chr3	+	45369956	45370251	45369956	45370029	45370141	45370251	946	2,7,7	12,33,34	0,2,0	10,17,15	261	149	0.000406617176119	0.004656422500717581	0.087,0.108,0.105	0.0,0.063,0.0	0.079
959	ENSDARG00000027744	gadd45ba	chr11	+	6456452	6456877	6456452	6456554	6456657	6456877	959	9,13,15	13,22,29	2,4,3	15,36,23	252	149	9.76147983145e-06	0.00017326626700823748	0.29,0.259,0.234	0.073,0.062,0.072	0.192
1021	ENSDARG00000036180	ccnb2	chr7	+	30626742	30627211	30626742	30626859	30626944	30627211	1021	1,4,8	7,9,25	5,2,5	1,0,1	234	149	1.58378690607e-07	5.111312287771363e-06	0.083,0.221,0.169	0.761,1.0,0.761	-0.683
1033	ENSDARG00000077732	alyref	chr3	+	59889545	59891841	59889545	59889732	59890212	59891841	1033	10,25,46	237409432	4,0,2	217296271	298	149	1.9786017269e-10	1.75600903262375e-08	0.021,0.03,0.051	0.009,0.0,0.004	0.03
1110	ENSDARG00000011613	rbm39a	chr11	+	24340387	24341851	24340387	24340448	24341801	24341851	1110	4,12,12	0,1,3	2,2,6	3,3,7	298	149	5.41739606157e-05	0.0008361633051553695	1.0,0.857,0.667	0.25,0.25,0.3	0.575
1114	ENSDARG00000011613	rbm39a	chr11	+	24344010	24344304	24344010	24344091	24344183	24344304	1114	6,16,37	106307294	0,0,10	81,87,89	241	149	0.00459727035031	0.03547893422521848	0.034,0.031,0.072	0.0,0.0,0.065	0.024
1158	ENSDARG00000035559	tp53	chr5	+	24093559	24093867	24093559	24093699	24093772	24093867	1158	11,9,20	120368287	0,0,0	7,4,7	222	149	0.00588831480627	0.04447556928140106	0.058,0.016,0.045	0.0,0.0,0.0	0.04
1226	ENSDARG00000060383	mmaa	chr1	+	35959293	35959935	35959293	35959717	35959812	35959935	1226	1,7,0	2,3,1	0,1,0	2,2,3	244	149	0.00133498432696	0.012151780412071794	0.234,0.588,0.0	0.0,0.234,0.0	0.196
1228	ENSDARG00000012141	papolg	chr13	-	25826313	25826613	25826313	25826373	25826532	25826613	1228	2,18,30	1,30,19	5,9,2	21,20,16	298	149	0.00121921	0.011485000877876317	0.5,0.231,0.441	0.106,0.184,0.059	0.274
1255	ENSDARG00000096667	NA	chr1	+	26668959	26669529	26668959	26669038	26669206	26669529	1255	190776695	52414391301	580651802	240524302699	298	149	1.3423573364e-10	1.588456181406667e-08	0.153,0.212,0.211	0.108,0.118,0.129	0.074
1256	ENSDARG00000096667	NA	chr1	+	26668959	26669529	26668959	26669050	26669206	26669529	1256	109497451	56619441692	281326427	204721232508	298	149	2.2385218712e-06	5.297835095173333e-05	0.088,0.113,0.118	0.064,0.071,0.078	0.035
1258	ENSDARG00000037713	pcnp	chr1	+	7560225	7560467	7560225	7560300	7560411	7560467	1258	6,5,6	38,39,83	0,0,1	26,21,16	260	149	0.000815048450754	0.008510064706402058	0.083,0.068,0.04	0.0,0.0,0.035	0.052
1265	ENSDARG00000030440	rsrp1	chr13	-	45470495	45472000	45470495	45470579	45471940	45472000	1265	270316386	13,13,10	588709590	2,5,18	298	149	0.000185566053482	0.0022715844477968965	0.912,0.924,0.951	0.993,0.986,0.942	-0.045
1271	ENSDARG00000069910	gtf2f2a	chr1	+	34702954	34703281	34702954	34703054	34703137	34703281	1271	10,9,18	23,43,56	0,2,0	29,35,12	232	149	2.97287081619e-08	1.3192114246843124e-06	0.218,0.118,0.171	0.0,0.035,0.0	0.157
1280	ENSDARG00000037503	thoc2	chr14	+	12473061	12474396	12473061	12473120	12474360	12474396	1280	6,35,32	1,7,6	42,34,25	0,0,3	298	149	5.71561428073e-05	0.0008454346123579793	0.75,0.714,0.727	1.0,1.0,0.806	-0.205
1281	ENSDARG00000037503	thoc2	chr14	+	12485023	12485278	12485023	12485094	12485232	12485278	1281	1,5,5	14,27,33	7,18,19	30,18,18	287	149	8.7279909241e-05	0.0011917064530982692	0.036,0.088,0.073	0.108,0.342,0.354	-0.202
1310	ENSDARG00000061951	NA	chr4	-	22333874	22334666	22333874	22333994	22334510	22334666	1310	0,3,3	7,5,4	0,0,0	1,4,3	298	149	0.00694656188044	0.049320589351123996	0.0,0.231,0.273	0.0,0.0,0.0	0.168
1313	ENSDARG00000103682	si:dkey-23i12.5	chr7	+	25045549	25045805	25045549	25045573	25045773	25045805	1313	6,10,12	12,8,20	2,0,0	15,5,1	298	149	5.05492368552e-06	0.00010555870049174119	0.2,0.385,0.231	0.062,0.0,0.0	0.251
1391	ENSDARG00000092578	NA	chr10	+	28429884	28430550	28429884	28429995	28430286	28430550	1391	15,53,36	0,9,2	2,4,6	0,0,0	298	149	5.26318339238e-05	0.0008361633051553695	1.0,0.746,0.9	1.0,1.0,1.0	-0.118
1404	ENSDARG00000103127	gpn2	chr16	+	33943057	33943421	33943057	33943218	33943290	33943421	1404	13,17,13	206357394	0,0,0	7,30,29	221	149	0.00336951228197	0.027185837729530683	0.041,0.031,0.022	0.0,0.0,0.0	0.031
1434	ENSDARG00000102320	mob1a	chr5	-	69710411	69710784	69710411	69710575	69710650	69710784	1434	48,65,104	115337268	5,12,18	93,102,71	224	149	4.3772855315e-05	0.0007399696969916667	0.217,0.114,0.205	0.035,0.073,0.144	0.095
1448	ENSDARG00000016058	fibpa	chr14	-	30719859	30720173	30719859	30719960	30720046	30720173	1448	1,3,4	1,22,17	0,0,0	7,15,17	235	149	0.00171047079413	0.01518042829790375	0.388,0.08,0.13	0.0,0.0,0.0	0.199
1466	ENSDARG00000097102	si:ch73-281n10.2	chr15	-	5899928	5900086	5899928	5899958	5900059	5900086	1466	4,53,50	153338280	1,4,1	38,42,41	250	149	0.00057796082913	0.006217457404277273	0.015,0.085,0.096	0.015,0.054,0.014	0.038
1573	ENSDARG00000100020	pim1	chr8	+	10305519	10305821	10305519	10305626	10305770	10305821	1573	3,12,25	25,37,23	0,0,0	55,75,34	293	149	1.35425004544e-12	4.381928153669e-10	0.058,0.142,0.356	0.0,0.0,0.0	0.185
1629	ENSDARG00000007693	nfkbiab	chr17	+	12943604	12944010	12943604	12943710	12943802	12944010	1629	2,12,4	17,34,25	0,2,9	80,74,51	241	149	0.000531865326096	0.0059003809613774995	0.068,0.179,0.09	0.0,0.016,0.098	0.074
1640	ENSDARG00000055120	ctsba	chr17	+	32624379	32624737	32624379	32624465	32624622	32624737	1640	3,18,4	135359418	4,10,7	96,90,87	298	149	0.00372485069863	0.029384933289192224	0.011,0.024,0.005	0.02,0.053,0.039	-0.024
1641	ENSDARG00000055120	ctsba	chr17	+	32624622	32624942	32624622	32624737	32624826	32624942	1641	8,10,12	184506527	6,24,6	134,99,162	238	149	4.96299345198e-06	0.00010555870049174119	0.026,0.012,0.014	0.027,0.132,0.023	-0.043
1684	ENSDARG00000100366	si:dkey-102m7.3	chr14	+	14836985	14837389	14836985	14837043	14837335	14837389	1684	4,0,0	5,5,9	5,1,4	2,5,1	298	149	0.00673702425562	0.04913145777568062	0.286,0.0,0.0	0.556,0.091,0.667	-0.343

## Sheet: MXE
ID	GeneID	geneSymbol	chr	strand	1stExonStart_0base	1stExonEnd	2ndExonStart_0base	2ndExonEnd	upstreamES	upstreamEE	downstreamES	downstreamEE	ID	IJC_SAMPLE_1	SJC_SAMPLE_1	IJC_SAMPLE_2	SJC_SAMPLE_2	IncFormLen	SkipFormLen	PValue	FDR	IncLevel1	IncLevel2	IncLevelDifference
12	ENSDARG00000076721	zgc:171686	chr22	+	9941359	9941473	9942569	9942637	9940982	9941279	9945158	9945633	12	0,6,16	8,2,5	1,2,4	1,0,1	263	217	0.00161972581759	0.02327290253695105	0.0,0.712,0.725	0.452,1.0,0.767	-0.261
35	ENSDARG00000063194	lin54	chr10	-	11332876	11332979	11334355	11334427	11332187	11332325	11334523	11334615	35	7,1,4	7,13,22	14,6,10	3,10,7	221	252	0.00423340787436	0.04917958934894808	0.533,0.081,0.172	0.842,0.406,0.62	-0.361
37	ENSDARG00000078105	DEPDC5	chr10	-	17174153	17174325	17179359	17179465	17172938	17172999	17179547	17179680	37	3,13,18	42,76,101	24,28,37	72,87,81	255	298	0.00012800983841	0.003438049328792	0.077,0.167,0.172	0.28,0.273,0.348	-0.162
58	ENSDARG00000041022	pdcd4b	chr22	-	29671472	29671570	29677056	29677278	29670263	29670381	29681344	29681458	58	18,47,33	50175145	67,93,68	593707536	298	247	3.78512643262e-06	0.00018787991201913817	0.23,0.182,0.159	0.086,0.098,0.095	0.097
68	ENSDARG00000100499	cpeb4b	chr21	-	41331391	41331442	41341524	41341615	41325751	41325922	41367153	41368315	68	7,21,34	7,27,32	24,20,34	9,10,14	240	200	0.000733070908806	0.013341890540269201	0.455,0.393,0.47	0.69,0.625,0.669	-0.222
82	ENSDARG00000044484	cdc23	chr21	+	34870983	34871059	34875839	34875901	34870763	34870883	34875986	34876065	82	6,34,23	12,27,34	0,0,2	2,3,4	225	211	0.000225240611102	0.005347016246160522	0.319,0.541,0.388	0.0,0.0,0.319	0.31
90	ENSDARG00000003151	skp1	chr21	-	45345717	45345861	45346833	45346907	45342415	45342556	45348877	45348974	90	29,83,75	166317314	9,18,7	111,90,84	223	293	0.00123278585433	0.019231459327548002	0.187,0.256,0.239	0.096,0.208,0.099	0.093
106	ENSDARG00000041421	tafazzin	chr23	-	4918461	4918524	4918616	4918658	4917267	4917320	4918834	4918915	106	0,2,0	3,8,11	15,10,10	9,9,12	191	212	1.26431374703e-07	8.62894132347975e-06	0.0,0.217,0.0	0.649,0.552,0.481	-0.488
108	ENSDARG00000041421	tafazzin	chr23	-	4918824	4918915	4923785	4923871	4918616	4918658	4923955	4924001	108	0,6,6	3,3,1	20,29,22	1,0,0	235	240	7.85366635688e-05	0.0023822787949202666	0.0,0.671,0.86	0.953,1.0,1.0	-0.474
122	ENSDARG00000013472	nedd1	chr25	+	19553820	19553911	19555977	19556044	19552790	19552992	19556146	19556971	122	3,2,9	9,22,46	1,0,1	4,11,8	240	216	0.00349171252049	0.04329039423702934	0.231,0.076,0.15	0.184,0.0,0.101	0.057
123	ENSDARG00000013472	nedd1	chr25	+	19553826	19553911	19555977	19556044	19552325	19552992	19556146	19556276	123	3,2,5	9,22,46	1,0,0	4,11,8	234	216	0.00241990494523	0.0330317025023895	0.235,0.077,0.091	0.188,0.0,0.0	0.072
146	ENSDARG00000027491	uros	chr12	+	48680723	48680809	48681312	48681411	48680092	48680176	48681609	48682751	146	62182162	96276264	111139114	221322282	235	248	0.00274359729407	0.03566676482291	0.405,0.41,0.393	0.346,0.313,0.299	0.083
148	ENSDARG00000087229	exoc7	chr12	+	46712848	46712938	46715617	46715680	46708919	46709084	46719372	46719518	148	0,3,0	3,4,4	16,19,22	1,0,0	239	212	1.42441614059e-13	1.94432803190535e-11	0.0,0.399,0.0	0.934,1.0,1.0	-0.845
157	ENSDARG00000006413	rpl38	chr12	+	38557706	38557767	38559370	38559493	38556485	38556722	38561227	38561296	157	65133164	124831542867	20,9,9	9121113899	210	272	7.77156117238e-16	1.41442413337316e-13	0.063,0.052,0.069	0.028,0.01,0.013	0.044
201	ENSDARG00000068978	glo1	chr13	-	44795213	44795281	44804248	44804389	44791869	44791959	44806227	44806310	201	124222252	48,77,88	169308194	98,158,99	290	217	0.00258299374717	0.03439791673060537	0.659,0.683,0.682	0.563,0.593,0.595	0.091
223	ENSDARG00000015374	st3gal3a	chr6	+	3367091	3367186	3373633	3373697	3360772	3360865	3373857	3373953	223	23,39,40	14,35,48	48,47,45	16,24,16	244	213	0.000944903354817	0.01563385550697218	0.589,0.493,0.421	0.724,0.631,0.711	-0.188
243	ENSDARG00000012881	slc4a1a	chr3	-	20066689	20066863	20072455	20072622	20065860	20066549	20073781	20073871	243	48281180612958	224405951256863	530647575968	175911917719459	298	298	0.00053144500812	0.010005826704604136	0.177,0.166,0.186	0.232,0.199,0.235	-0.046
244	ENSDARG00000012881	slc4a1a	chr3	-	20068766	20068936	20071179	20071421	20066689	20066863	20072455	20072622	244	65241603016546	211195261550396	678164757660	147161705017570	298	298	0.000259157608828	0.005895835600837	0.236,0.234,0.247	0.315,0.275,0.304	-0.059
245	ENSDARG00000012881	slc4a1a	chr3	-	20068766	20068936	20072455	20072622	20066689	20066863	20073781	20073871	245	48281181912957	211115261050371	531747585968	147031705017566	298	298	0.000120544300525	0.003438049328792	0.186,0.183,0.205	0.266,0.218,0.254	-0.055
249	ENSDARG00000012881	slc4a1a	chr3	-	20074353	20074602	20074986	20075135	20073781	20073871	20076977	20077181	249	74816371914	53591233514086	179613401889	597351756428	298	298	0	0	0.122,0.117,0.12	0.231,0.206,0.227	-0.102
250	ENSDARG00000012881	slc4a1a	chr3	-	20078235	20078437	20080349	20080392	20076977	20077181	20081124	20081194	250	17,59,62	3908801251	96,69,103	11138811260	192	298	0.00217488874442	0.03044844242188	0.063,0.094,0.071	0.118,0.108,0.113	-0.037
323	ENSDARG00000033443	mdm2	chr4	+	23128970	23129104	23129411	23129461	23127439	23127514	23129572	23129631	323	21,73,88	15,37,31	9,0,3	12,6,6	283	199	0.000377584564314	0.007929275850594001	0.496,0.581,0.666	0.345,0.0,0.26	0.379
325	ENSDARG00000008022	kif18a	chr7	-	31984395	31984455	31987108	31987350	31978067	31978416	31987562	31987684	325	5,16,21	11,30,48	2,4,13	2,2,1	298	209	0.000992577489446	0.015939626742279882	0.242,0.272,0.235	0.412,0.584,0.901	-0.383
344	ENSDARG00000038359	enosf1	chr7	+	57113476	57113503	57115385	57115458	57113273	57113360	57115546	57115585	344	1,0,0	2,2,2	1,3,3	1,4,6	176	222	0.000132232666492	0.003438049328792	0.387,0.0,0.0	0.558,0.486,0.387	-0.348
379	ENSDARG00000044125	txn	chr7	-	24357656	24357722	24360403	24360469	24357230	24357545	24362658	24362763	379	35126145	148386357	3,0,0	8,8,10	215	215	0.000810348096291	0.013826564392965188	0.191,0.246,0.289	0.273,0.0,0.0	0.151
404	ENSDARG00000056744	ela2	chr8	+	21379909	21380046	21380858	21381004	21379706	21379829	21381394	21381547	404	60117120	260418405	120138134	226332204	286	295	7.93014598655e-07	4.810955231840333e-05	0.192,0.224,0.234	0.354,0.3,0.404	-0.136
415	ENSDARG00000041140	ddb2	chr18	+	20471778	20471924	20472983	20473150	20469108	20469300	20473442	20473542	415	3,4,21	0,2,0	10,10,4	6,4,22	295	298	6.17654650426e-06	0.00028103286594383	1.0,0.669,1.0	0.627,0.716,0.155	0.39
420	ENSDARG00000055080	rbm4.2	chr7	+	22796886	22797316	22799117	22799877	22796116	22796314	22800061	22801248	420	0,4,11	215469450	5,11,7	75,68,73	298	298	9.87620463189e-09	9.820200668187001e-07	0.0,0.008,0.024	0.062,0.139,0.088	-0.086
431	ENSDARG00000054458	slmapa	chr11	-	42343648	42343711	42350531	42350582	42340977	42341037	42350731	42350900	431	2,2,1	0,0,0	2,12,0	0,6,3	200	212	0.000498852737718	0.009727628385501	1.0,1.0,1.0	1.0,0.679,0.0	0.44
449	ENSDARG00000011360	nfatc2ip	chr3	-	15482795	15482907	15486145	15486200	15480709	15480793	15486283	15486391	449	5,4,8	48,75,142	9,21,6	42,126,64	204	261	0.00356788963492	0.04329039423702934	0.118,0.064,0.067	0.215,0.176,0.107	-0.083
450	ENSDARG00000099651	bin3	chr8	+	50792353	50792490	50806000	50806041	50786217	50786279	50812275	50812417	450	1,1,0	1,0,3	1,8,4	2,1,1	286	190	0.00299328943823	0.03800781472729256	0.399,1.0,0.0	0.249,0.842,0.727	-0.14
463	ENSDARG00000098453	PANK4	chr11	+	15904003	15904059	15905074	15905124	15903760	15903912	15906178	15906283	463	2,3,1	0,1,1	0,4,5	1,7,1	205	199	0.0036511370765	0.04333740964715217	1.0,0.744,0.493	0.0,0.357,0.829	0.35
466	ENSDARG00000058325	casp8	chr6	+	13050303	13050319	13051001	13051119	13049040	13049090	13052587	13053095	466	1,1,8	15,18,45	1,0,0	2,7,15	165	267	0.00154983773139	0.022870578414565947	0.097,0.082,0.223	0.447,0.0,0.0	-0.015
480	ENSDARG00000034368	hexb	chr5	-	34603677	34603855	34606006	34606181	34602875	34602966	34606545	34606618	480	7,27,29	13,23,10	29,16,33	0,0,5	298	298	8.92204409242e-08	6.9591943920875995e-06	0.35,0.54,0.744	1.0,1.0,0.868	-0.411
500	ENSDARG00000078497	timeless	chr11	+	3246449	3246492	3248677	3248720	3245982	3246211	3248815	3248886	500	13,4,27	0,6,8	3,3,6	0,0,0	192	192	2.51077631032e-05	0.00091392257695648	1.0,0.4,0.771	1.0,1.0,1.0	-0.276
504	ENSDARG00000010918	nprl3	chr3	-	55050058	55050251	55057291	55057448	55045345	55046261	55060080	55060218	504	9,12,15	138237258	3,0,11	192302202	298	298	0.000492537655228	0.009727628385501	0.061,0.048,0.055	0.015,0.0,0.052	0.032
512	ENSDARG00000007727	rgl2	chr16	-	45377136	45377169	45377387	45377474	45375652	45375774	45379872	45379932	512	1,1,8	0,0,0	4,5,10	0,3,4	236	182	6.16226686752e-05	0.001979175123332894	1.0,1.0,1.0	1.0,0.562,0.658	0.26
515	ENSDARG00000025350	prdx2	chr1	+	51723063	51723187	51723375	51723529	51721850	51721942	51726496	51726619	515	43810541054	5091103979477	458635475	548097246762	273	298	0.000356787360094	0.00779223594445296	0.086,0.1,0.108	0.084,0.067,0.071	0.024
537	ENSDARG00000068217	STX2	chr8	-	44211711	44211863	44213433	44213544	44211373	44211492	44213620	44213758	537	3,11,17	0,3,0	7,52,36	7,12,18	260	298	0.000217650560606	0.005347016246160522	1.0,0.808,1.0	0.534,0.832,0.696	0.249
538	ENSDARG00000045658	msrb3	chr4	-	12906853	12907007	12909253	12909440	12902528	12902637	12914061	12914163	538	6,5,15	0,1,0	11,4,7	7,8,7	298	298	1.07914293057e-08	9.820200668187001e-07	1.0,0.833,1.0	0.611,0.333,0.5	0.463
593	ENSDARG00000103127	gpn2	chr16	+	33939784	33940245	33943057	33943218	33938226	33938282	33943290	33943421	593	3,22,25	206357396	0,1,0	7,30,29	298	298	0.0013466517645	0.02042421842825	0.014,0.058,0.059	0.0,0.032,0.0	0.033
641	ENSDARG00000079687	rnf10	chr8	-	41266440	41266578	41268341	41268704	41265442	41265641	41269523	41269729	641	15,20,19	101144196	83,119,62	319419286	298	287	1.22576800969e-05	0.0005148225640698	0.125,0.118,0.085	0.2,0.215,0.173	-0.087
649	ENSDARG00000089372	NA	chr14	-	6939911	6940002	6940579	6940844	6939538	6939605	6943776	6943934	649	27156113	39103104	99,87,123	183152202	298	240	0.00078220578562	0.01377691480479097	0.358,0.55,0.467	0.303,0.316,0.329	0.142
682	ENSDARG00000097339	slc9a1b	chr17	+	53419858	53420319	53422763	53422928	53418444	53418633	53423654	53423751	682	0,5,1	70125133	21,16,21	241364305	298	298	5.10004343405e-05	0.0017403898218695626	0.0,0.038,0.007	0.08,0.042,0.064	-0.047
723	ENSDARG00000024746	hsp90aa1.2	chr20	-	53970190	53970459	53970963	53971111	53967971	53968305	53972498	53972689	723	77121952126	119630253135	91191110011551	102731053011340	297	298	1.58512592805e-05	0.0006181991119394999	0.393,0.421,0.405	0.471,0.514,0.505	-0.09
724	ENSDARG00000024746	hsp90aa1.2	chr20	-	53970963	53971111	53972498	53972689	53970190	53970459	53974446	53974612	724	50912391366	93925872501	705873357743	866698249519	298	297	1.00922433621e-06	5.5103648757066004e-05	0.351,0.323,0.352	0.448,0.427,0.448	-0.099
735	ENSDARG00000029818	srsf5a	chr13	-	36533000	36533450	36533681	36533751	36532505	36532579	36533827	36533941	735	103210181	11,26,39	76,117,95	86113112	219	298	0	0	0.927,0.917,0.863	0.546,0.585,0.536	0.347
